# Supplementary material for: The Regulatory Network and Potential Role of LINC00973-miRNA-mRNA ceRNA in the Progression of Non-Small-Cell Lung Cancer
Source: Front Immunol. 2021 Jul 29;12:684807. doi: 10.3389/fimmu.2021.684807 (PMC8358408; doi:10.3389/fimmu.2021.684807)
Supplement: Supplementary file 1 [file DataSheet_1.zip]

Archive with 52 entries (36 files):
- Raw data of Fig 1/
- Raw data of Fig 1/Figure 1A.xls
- Raw data of Fig 1/Figure 1B.xls
- Raw data of Fig 1/Figure 1C.xls
- Raw data of Fig 1/Figure 1D.xls
- Raw data of Fig 1/Figure 1E.xls
- Raw data of Fig 1/Figure 1F.xls
- Raw data of Fig 2/
- Raw data of Fig 2/Ethical certification.jpg
- Raw data of Fig 2/Figure 2A-E.docx
- Raw data of Fig 2/Figure 2G.xls
- Raw data of Fig 2/Figure 2H.xls
- Raw data of Fig 2/Figure 2I.xls
- Raw data of Fig 3/
- Raw data of Fig 3/Figure 3A.xls
- Raw data of Fig 3/Figure 3B.xls
- Raw data of Fig 3/Figure 3C.xls
- Raw data of Fig 3/Figure 3D-G.docx
- Raw data of Fig 4/
- Raw data of Fig 4/Figure 4.docx
- Raw data of Fig 5/
- Raw data of Fig 5/Figure 5.xls
- Raw data of Fig 6/
- Raw data of Fig 6/Figure 6A-C.txt
- Raw data of Fig 6/Figure 6D.txt
- Raw data of Fig 7/
- Raw data of Fig 7/Figure 7.txt
- Raw data of Fig 8/
- Raw data of Fig 8/Figure 8.txt
- Raw data of Fig 9/
- Raw data of Fig 9/Figure 9.txt
- Raw data of Fig S1/
- Raw data of Fig S1/Figure 1A-B.txt
- Raw data of Fig S1/Figure 1C-D.txt
- Raw data of Fig S2/
- Raw data of Fig S2/LINC00973-miRNA.txt
- Raw data of Fig S2/mRNA_miRNA.txt
- Raw data of Fig S3/
- Raw data of Fig S3/Figure S3.docx
- Raw data of Fig S4/
- Raw data of Fig S4/Figure S4.docx
- Raw data of Fig S5/
- Raw data of Fig S5/Figure S5.docx
- Table S/
- Table S/Raw data of table S1.txt
- Table S/Raw data of table S2.xlsx
- Table S/Raw data of table S3.txt
- Table/
- Table/Raw data of table 1.txt
- Table/Raw data of table 2.txt
- Table/Raw data of table 3.txt
- Table/Raw data of table 4.docx
