# Supplementary material for: The Regulatory Network and Potential Role of LINC00973-miRNA-mRNA ceRNA in the Progression of Non-Small-Cell Lung Cancer
Source: Front Immunol. 2021 Jul 29;12:684807. doi: 10.3389/fimmu.2021.684807 (PMC8358408; doi:10.3389/fimmu.2021.684807)
Supplement: Supplementary file 1 [file DataSheet_1.zip › Raw data of Fig 1/Figure 1A.xls]

## Sheet: Sheet1
LINC00973	Type
0.0432256	Normal
0	Normal
0.0135952	Normal
0	Normal
0.0347706	Normal
0.0287074	Normal
0.107741	Normal
0	Normal
0.0300278	Normal
0	Normal
0.0321636	Normal
0	Normal
0	Normal
0	Normal
0	Normal
0.0372416	Normal
0	Normal
0.0198697	Normal
0.0455634	Normal
0.0612965	Normal
0.0221973	Normal
0.181141	Normal
0	Normal
0	Normal
0	Normal
0.0478752	Normal
0	Normal
0	Normal
0.0155455	Normal
0	Normal
0	Normal
0.0249043	Normal
0.0741633	Normal
0.107224	Normal
0	Normal
0	Normal
0	Normal
0.015172	Normal
0	Normal
0	Normal
0.0120729	Normal
0	Normal
0	Normal
0.0398324	Normal
0	Normal
0	Normal
0	Normal
0.033059	Normal
0.0215208	Normal
0.0199397	Normal
0.0105056	Normal
0.0248939	Normal
0.0631788	Normal
0	Normal
0	Normal
0	Normal
0.0488663	Normal
0.0306799	Normal
0.0212246	Normal
0	Normal
0	Normal
0.0319202	Normal
0	Normal
0	Normal
0	Normal
0	Normal
0.0449433	Normal
0.070297	Normal
0	Normal
0	Normal
0	Normal
0	Normal
0.050057	Normal
0.0860149	Normal
0	Normal
0.0160089	Normal
0	Normal
0.0355644	Normal
0.0835505	Normal
0	Normal
0.0530832	Normal
0	Normal
0.0279464	Normal
0	Normal
0.0461844	Normal
0.065353	Normal
0.105943	Normal
0.0252105	Normal
0.0412015	Normal
0.0179737	Normal
0	Normal
0.0178404	Normal
0	Normal
0.0107168	Normal
0	Normal
0.016389	Normal
0.0917624	Normal
0	Normal
0.0281309	Normal
0.020396	Normal
0	Normal
0	Normal
0	Normal
0.0324187	Normal
0.0159867	Normal
0	Normal
0.0478707	Normal
0	Normal
3.73515	NSCLC
0	NSCLC
0	NSCLC
0.29087	NSCLC
0	NSCLC
0.0767112	NSCLC
0.0577558	NSCLC
0	NSCLC
0.589324	NSCLC
0.0407221	NSCLC
0.550179	NSCLC
13.9568	NSCLC
0	NSCLC
0.0695894	NSCLC
0	NSCLC
0.0704886	NSCLC
0	NSCLC
0.0323703	NSCLC
0.0203226	NSCLC
0	NSCLC
0.0784139	NSCLC
0.107287	NSCLC
0.0275753	NSCLC
0.0379947	NSCLC
0.0521419	NSCLC
0.0210878	NSCLC
0.0151772	NSCLC
0	NSCLC
0.0275631	NSCLC
0	NSCLC
0	NSCLC
0	NSCLC
0.103893	NSCLC
0	NSCLC
0	NSCLC
0.0479	NSCLC
0	NSCLC
0.240661	NSCLC
0	NSCLC
0.0176822	NSCLC
0.0266309	NSCLC
0	NSCLC
0	NSCLC
0.0599378	NSCLC
0.0322574	NSCLC
0.0220935	NSCLC
0.169252	NSCLC
0	NSCLC
0.199977	NSCLC
0.377124	NSCLC
1.86818	NSCLC
0	NSCLC
0	NSCLC
0.0883584	NSCLC
0	NSCLC
0	NSCLC
0.280599	NSCLC
0.0185692	NSCLC
0	NSCLC
0.26005	NSCLC
0	NSCLC
0.020852	NSCLC
0.0330689	NSCLC
0.0316871	NSCLC
0.0339957	NSCLC
0.0414736	NSCLC
0.0456052	NSCLC
0.591419	NSCLC
0.0487385	NSCLC
0.0465156	NSCLC
0.0767031	NSCLC
0.0272441	NSCLC
0.769945	NSCLC
0	NSCLC
0.0272663	NSCLC
0	NSCLC
0.0644114	NSCLC
0.0312663	NSCLC
0.017207	NSCLC
2.58448	NSCLC
0.825731	NSCLC
0	NSCLC
0.0324803	NSCLC
0.0256958	NSCLC
0.35041	NSCLC
0.0115431	NSCLC
1.92486	NSCLC
23.1116	NSCLC
5.79006	NSCLC
0.0290252	NSCLC
0.0499348	NSCLC
0.0405438	NSCLC
0.0235576	NSCLC
0	NSCLC
0	NSCLC
0.0155337	NSCLC
0.0167354	NSCLC
0	NSCLC
0.045678	NSCLC
0.0539359	NSCLC
1.53278	NSCLC
0	NSCLC
5.89345	NSCLC
0.0281187	NSCLC
0.092103	NSCLC
0.0395297	NSCLC
0.0320393	NSCLC
0	NSCLC
0	NSCLC
0	NSCLC
0.194669	NSCLC
0.0579818	NSCLC
0.0401075	NSCLC
0.124582	NSCLC
0.300047	NSCLC
0	NSCLC
0	NSCLC
14.2009	NSCLC
0.0417503	NSCLC
0.0803028	NSCLC
0.0998308	NSCLC
0.026618	NSCLC
0.0339512	NSCLC
3.29698	NSCLC
0.0357512	NSCLC
1.44547	NSCLC
0	NSCLC
0.0876315	NSCLC
0.0714063	NSCLC
0.0172181	NSCLC
0.0912	NSCLC
1.48371	NSCLC
0.131086	NSCLC
0.0381147	NSCLC
0	NSCLC
0	NSCLC
0	NSCLC
0	NSCLC
0.0295572	NSCLC
0.0553943	NSCLC
0	NSCLC
0.0710898	NSCLC
0.353499	NSCLC
0	NSCLC
2.44162	NSCLC
21.4411	NSCLC
0.0322814	NSCLC
0	NSCLC
0	NSCLC
0	NSCLC
0	NSCLC
15.153	NSCLC
0	NSCLC
0.0763317	NSCLC
0.0337727	NSCLC
20.7121	NSCLC
0	NSCLC
12.9088	NSCLC
0.941719	NSCLC
0.0799159	NSCLC
27.2523	NSCLC
0.0312069	NSCLC
0	NSCLC
12.9323	NSCLC
0.013014	NSCLC
3.25554	NSCLC
0.097497	NSCLC
0.030123	NSCLC
0.267669	NSCLC
0.0196426	NSCLC
0.0147287	NSCLC
0.0425047	NSCLC
0.0213495	NSCLC
0.0344884	NSCLC
0.018816	NSCLC
0.0179549	NSCLC
0.175283	NSCLC
0.524027	NSCLC
0	NSCLC
0.167055	NSCLC
0.0166495	NSCLC
0	NSCLC
0.0290841	NSCLC
0	NSCLC
0.0257416	NSCLC
0.103801	NSCLC
0	NSCLC
0.0718692	NSCLC
0.187744	NSCLC
0	NSCLC
0.0318184	NSCLC
25.4326	NSCLC
0.0299987	NSCLC
0.535099	NSCLC
0	NSCLC
0.590788	NSCLC
23.8329	NSCLC
0	NSCLC
0.0835296	NSCLC
0.554243	NSCLC
0	NSCLC
0	NSCLC
0.0838796	NSCLC
0.0185424	NSCLC
0.0295526	NSCLC
0.0276888	NSCLC
0.722442	NSCLC
0.318012	NSCLC
0	NSCLC
0.12427	NSCLC
0	NSCLC
0.0223962	NSCLC
0.0465494	NSCLC
3.63868	NSCLC
23.9727	NSCLC
0	NSCLC
0.0122455	NSCLC
5.9125	NSCLC
0.230666	NSCLC
0.0596906	NSCLC
0	NSCLC
14.2584	NSCLC
0	NSCLC
0	NSCLC
0	NSCLC
0.10329	NSCLC
0	NSCLC
0.0224781	NSCLC
0.580602	NSCLC
0.0451102	NSCLC
0.345931	NSCLC
0.0369174	NSCLC
0	NSCLC
0.372531	NSCLC
0	NSCLC
0.0154992	NSCLC
5.11559	NSCLC
0	NSCLC
0.28202	NSCLC
0.0775366	NSCLC
0	NSCLC
0.0340595	NSCLC
0	NSCLC
0.0545021	NSCLC
0	NSCLC
5.49162	NSCLC
0	NSCLC
0	NSCLC
0.034499	NSCLC
25.9814	NSCLC
0	NSCLC
0.0703489	NSCLC
1.91653	NSCLC
0.0277791	NSCLC
0.262763	NSCLC
0.0140896	NSCLC
0.313348	NSCLC
0	NSCLC
0.053395	NSCLC
0.0742104	NSCLC
0	NSCLC
0	NSCLC
0.0438686	NSCLC
0.0291952	NSCLC
0	NSCLC
0	NSCLC
0	NSCLC
0	NSCLC
0.0362122	NSCLC
0.0163338	NSCLC
0	NSCLC
0.0706077	NSCLC
0.908423	NSCLC
2.11538	NSCLC
0	NSCLC
0.0123164	NSCLC
0.0420424	NSCLC
0	NSCLC
0.0310639	NSCLC
0.0566685	NSCLC
15.5598	NSCLC
0.0854266	NSCLC
0.489469	NSCLC
0.134011	NSCLC
0.0481262	NSCLC
0.073071	NSCLC
0.0341538	NSCLC
1.05012	NSCLC
0	NSCLC
0.0639268	NSCLC
0	NSCLC
0	NSCLC
0	NSCLC
0	NSCLC
0.0569501	NSCLC
0.0495765	NSCLC
0.0335739	NSCLC
0.0330864	NSCLC
0	NSCLC
0	NSCLC
0.0441284	NSCLC
0.17936	NSCLC
0	NSCLC
0.0633193	NSCLC
0.284471	NSCLC
0.0445365	NSCLC
0	NSCLC
0.0133065	NSCLC
0	NSCLC
1.24154	NSCLC
0.375254	NSCLC
0	NSCLC
0.800048	NSCLC
0.0157425	NSCLC
0	NSCLC
0	NSCLC
0.0212171	NSCLC
0	NSCLC
0	NSCLC
0.0149585	NSCLC
0	NSCLC
0.111505	NSCLC
0	NSCLC
0	NSCLC
20.2818	NSCLC
0.183913	NSCLC
0.389953	NSCLC
0	NSCLC
0.145425	NSCLC
0	NSCLC
0.159856	NSCLC
0.994187	NSCLC
0	NSCLC
0.0352352	NSCLC
44.5065	NSCLC
6.29768	NSCLC
0.0299382	NSCLC
2.93922	NSCLC
0	NSCLC
1.7306	NSCLC
0.0335027	NSCLC
0.0752771	NSCLC
21.0965	NSCLC
0.122916	NSCLC
0.122213	NSCLC
0.0741702	NSCLC
0	NSCLC
0.0412958	NSCLC
5.4882	NSCLC
0	NSCLC
0	NSCLC
0.0512789	NSCLC
0.0336404	NSCLC
0	NSCLC
0.0466792	NSCLC
0.27323	NSCLC
0	NSCLC
0.015495	NSCLC
0.102519	NSCLC
0	NSCLC
0.0222449	NSCLC
0.546831	NSCLC
0.0289452	NSCLC
0.187139	NSCLC
2.17284	NSCLC
0.0726154	NSCLC
0.0129654	NSCLC
0	NSCLC
0.0134692	NSCLC
0	NSCLC
0	NSCLC
0	NSCLC
0.0190909	NSCLC
0.0249741	NSCLC
0.0286833	NSCLC
0	NSCLC
0	NSCLC
0	NSCLC
0	NSCLC
0.0898653	NSCLC
0	NSCLC
0.0753625	NSCLC
0	NSCLC
0	NSCLC
0	NSCLC
0.135297	NSCLC
0.0480034	NSCLC
0.0741937	NSCLC
0.0637135	NSCLC
0.16211	NSCLC
0.0785297	NSCLC
0	NSCLC
0.065096	NSCLC
0	NSCLC
0.195489	NSCLC
0	NSCLC
0.016402	NSCLC
0.0679612	NSCLC
0.0841961	NSCLC
0.183177	NSCLC
0	NSCLC
0.101328	NSCLC
0	NSCLC
0.123913	NSCLC
0	NSCLC
0	NSCLC
0.354877	NSCLC
0.0161605	NSCLC
0	NSCLC
0.0630318	NSCLC
0.0716811	NSCLC
0	NSCLC
0.0795311	NSCLC
0.0152555	NSCLC
0.134935	NSCLC
0	NSCLC
0	NSCLC
0.063013	NSCLC
7.07695	NSCLC
0.0919115	NSCLC
0.164755	NSCLC
1.02491	NSCLC
0.105444	NSCLC
0.0195592	NSCLC
0.0907805	NSCLC
29.4903	NSCLC
3.79589	NSCLC
0.0331625	NSCLC
9.27516	NSCLC
0.0287247	NSCLC
0.0207395	NSCLC
0.0132293	NSCLC
0.464128	NSCLC
0	NSCLC
0.0273501	NSCLC
2.88518	NSCLC
0.0280182	NSCLC
0.0224699	NSCLC
0.0152438	NSCLC
0.0225861	NSCLC
0.133724	NSCLC
0	NSCLC
0.0829266	NSCLC
0.0243246	NSCLC
0.0233164	NSCLC
0.0192439	NSCLC
0.346237	NSCLC
0.0270453	NSCLC
0.0364489	NSCLC
0.0109857	NSCLC
0	NSCLC
2.41805	NSCLC
0.252484	NSCLC
0.0151246	NSCLC
3.17524	NSCLC
6.80867	NSCLC
0	NSCLC
0	NSCLC
18.2421	NSCLC
0	NSCLC
2.6733	NSCLC
0.99449	NSCLC
0.108936	NSCLC
4.84611	NSCLC
1.61944	NSCLC
0.0429174	NSCLC
0.063232	NSCLC
0.18386	NSCLC
0.058875	NSCLC
1.5706	NSCLC
0.0142311	NSCLC
0.0432073	NSCLC
0	NSCLC
0.118309	NSCLC
0.0510261	NSCLC
0.0388941	NSCLC
0.0441504	NSCLC
0	NSCLC
0.0163907	NSCLC
0	NSCLC
0.281032	NSCLC
0	NSCLC
0	NSCLC
0	NSCLC
0.0489105	NSCLC
0	NSCLC
0	NSCLC
0.0286003	NSCLC
0	NSCLC
0	NSCLC
0.0212162	NSCLC
18.5025	NSCLC
0.0148019	NSCLC
1.0453	NSCLC
0.044088	NSCLC
0	NSCLC
3.70954	NSCLC
0.106178	NSCLC
0.048149	NSCLC
12.6641	NSCLC
0	NSCLC
0.508093	NSCLC
0.0215832	NSCLC
0	NSCLC
0.0545383	NSCLC
0.0509958	NSCLC
0.0358364	NSCLC
0.0237031	NSCLC
0	NSCLC
0.0667264	NSCLC
0.209284	NSCLC
1.55282	NSCLC
0.0193033	NSCLC
0.0450181	NSCLC
0.0216901	NSCLC
0	NSCLC
0	NSCLC
0.116694	NSCLC
0.0225952	NSCLC
0	NSCLC
0.225594	NSCLC
4.76371	NSCLC
0.0157941	NSCLC
4.55594	NSCLC
0.0398708	NSCLC
0	NSCLC
0.060964	NSCLC
0	NSCLC
0.628431	NSCLC
0.039149	NSCLC
36.0509	NSCLC
0.02892	NSCLC
0	NSCLC
0	NSCLC
0	NSCLC
0.0236124	NSCLC
0	NSCLC
0.194526	NSCLC
0.0522191	NSCLC
0	NSCLC
19.8957	NSCLC
0.0268871	NSCLC
0.0182085	NSCLC
0.124204	NSCLC
0.13259	NSCLC
0	NSCLC
0.0170897	NSCLC
0.0191099	NSCLC
0.0617406	NSCLC
0.0649304	NSCLC
0.0867843	NSCLC
0.0159992	NSCLC
0.0179568	NSCLC
0.0920888	NSCLC
2.96689	NSCLC
0.227422	NSCLC
0.858163	NSCLC
0	NSCLC
0.0572192	NSCLC
0	NSCLC
0.0201033	NSCLC
0.0156325	NSCLC
0.416683	NSCLC
0.215978	NSCLC
1.17621	NSCLC
0.361455	NSCLC
13.8404	NSCLC
0.0485257	NSCLC
0	NSCLC
0.0655554	NSCLC
0	NSCLC
17.2611	NSCLC
0.0326443	NSCLC
0.017508	NSCLC
0.0797884	NSCLC
0.0206643	NSCLC
0	NSCLC
0.0199696	NSCLC
20.7479	NSCLC
0	NSCLC
0	NSCLC
0	NSCLC
0.045531	NSCLC
0	NSCLC
0.0784855	NSCLC
0.0874813	NSCLC
0	NSCLC
0	NSCLC
0	NSCLC
0	NSCLC
0	NSCLC
0	NSCLC
0	NSCLC
0.116448	NSCLC
0	NSCLC
0.0380448	NSCLC
0.0237087	NSCLC
0.0426925	NSCLC
0.0303172	NSCLC
0.108534	NSCLC
0	NSCLC
0	NSCLC
0	NSCLC
0.044165	NSCLC
0.0707574	NSCLC
0.0620872	NSCLC
0.107412	NSCLC
0	NSCLC
0	NSCLC
0.0129481	NSCLC
2.98665	NSCLC
2.01875	NSCLC
10.6228	NSCLC
0.252821	NSCLC
0	NSCLC
0.0307255	NSCLC
0	NSCLC
0.0280217	NSCLC
0	NSCLC
0.0223897	NSCLC
0.031298	NSCLC
0.0798921	NSCLC
0	NSCLC
0.0339331	NSCLC
0.0167574	NSCLC
0.166558	NSCLC
0.357579	NSCLC
0	NSCLC
0	NSCLC
0.0747803	NSCLC
2.40817	NSCLC
0.0910811	NSCLC
24.4285	NSCLC
4.50648	NSCLC
0	NSCLC
0	NSCLC
0.0371566	NSCLC
0.0477597	NSCLC
0	NSCLC
0.0344259	NSCLC
0.11174	NSCLC
0	NSCLC
0.0221756	NSCLC
0.0418965	NSCLC
0	NSCLC
0.047135	NSCLC
0.451816	NSCLC
0.38547	NSCLC
0.0288688	NSCLC
0.0278886	NSCLC
0	NSCLC
0	NSCLC
0	NSCLC
0	NSCLC
0.100128	NSCLC
0.0521644	NSCLC
0	NSCLC
7.09388	NSCLC
0.0919548	NSCLC
0.299211	NSCLC
0.160579	NSCLC
0.106337	NSCLC
4.16531	NSCLC
0.010492	NSCLC
0.0637759	NSCLC
0.0908528	NSCLC
0.610745	NSCLC
0	NSCLC
0.0571104	NSCLC
4.97821	NSCLC
0	NSCLC
0	NSCLC
6.00906	NSCLC
0.0232055	NSCLC
0	NSCLC
0.12694	NSCLC
21.9214	NSCLC
0.631185	NSCLC
0.0248328	NSCLC
0	NSCLC
0.019829	NSCLC
0	NSCLC
0.0208106	NSCLC
0	NSCLC
0.0215406	NSCLC
0.5691	NSCLC
0.0264856	NSCLC
0.0647864	NSCLC
0.0349329	NSCLC
0.0371439	NSCLC
0.178549	NSCLC
0.402423	NSCLC
0.175458	NSCLC
0	NSCLC
0.0541121	NSCLC
0.0222766	NSCLC
0	NSCLC
0.0514375	NSCLC
0.18763	NSCLC
0	NSCLC
0	NSCLC
0.0199429	NSCLC
0.0578709	NSCLC
0	NSCLC
0.102124	NSCLC
0	NSCLC
0.0545494	NSCLC
0.0279074	NSCLC
0.717836	NSCLC
0	NSCLC
0.0686894	NSCLC
0.0518838	NSCLC
0	NSCLC
0.0240771	NSCLC
0.0207838	NSCLC
0	NSCLC
0	NSCLC
0.0458588	NSCLC
0.0305706	NSCLC
0.0190581	NSCLC
0.0299932	NSCLC
1.34488	NSCLC
0.0316731	NSCLC
0	NSCLC
0.0716111	NSCLC
0.437155	NSCLC
0.0385268	NSCLC
0	NSCLC
0.0260287	NSCLC
0	NSCLC
0.0156718	NSCLC
0.0734061	NSCLC
0.262429	NSCLC
0	NSCLC
0	NSCLC
1.1221	NSCLC
0.0458658	NSCLC
0	NSCLC
0.0565963	NSCLC
0.0138665	NSCLC
0.0244819	NSCLC
0.0439197	NSCLC
0.175679	NSCLC
1.64629	NSCLC
0	NSCLC
0.0278129	NSCLC
1.10388	NSCLC
0.986672	NSCLC
0.0194036	NSCLC
0	NSCLC
0.2381	NSCLC
0.695422	NSCLC
0	NSCLC
0	NSCLC
0.059201	NSCLC
0.0485602	NSCLC
0.292197	NSCLC
10.4068	NSCLC
0	NSCLC
0.0231361	NSCLC
0	NSCLC
0.171853	NSCLC
0.0541395	NSCLC
0.774171	NSCLC
0.0477778	NSCLC
0	NSCLC
0.103306	NSCLC
0.171993	NSCLC
0.166814	NSCLC
0	NSCLC
0.0963596	NSCLC
0.144036	NSCLC
0.551875	NSCLC
0.0682011	NSCLC
0.0241113	NSCLC
3.41915	NSCLC
2.57382	NSCLC
15.8825	NSCLC
0.0291953	NSCLC
0	NSCLC
0.0635396	NSCLC
0	NSCLC
0.266965	NSCLC
0.0129696	NSCLC
0.0753835	NSCLC
0.638186	NSCLC
18.5109	NSCLC
0	NSCLC
2.74506	NSCLC
0	NSCLC
0.132856	NSCLC
0	NSCLC
0	NSCLC
0.455949	NSCLC
2.4156	NSCLC
0	NSCLC
0	NSCLC
0.0877725	NSCLC
0.0717181	NSCLC
0.0776629	NSCLC
0	NSCLC
0.0532758	NSCLC
0.0196067	NSCLC
0	NSCLC
0.143792	NSCLC
0.0233988	NSCLC
0.0207036	NSCLC
0	NSCLC
0.0324982	NSCLC
0.0603086	NSCLC
0.177292	NSCLC
0	NSCLC
0.107817	NSCLC
0	NSCLC
0	NSCLC
0.0141906	NSCLC
0.0450496	NSCLC
0.0254668	NSCLC
8.65162	NSCLC
0	NSCLC
0.231563	NSCLC
0	NSCLC
0.121068	NSCLC
0.08849	NSCLC
0.699596	NSCLC
0.170734	NSCLC
0	NSCLC
0.0157791	NSCLC
0.156671	NSCLC
0.181942	NSCLC
0.0265881	NSCLC
0.137575	NSCLC
0.0252591	NSCLC
0.0714375	NSCLC
0	NSCLC
20.1021	NSCLC
6.06328	NSCLC
20.7402	NSCLC
0.0811285	NSCLC
0.124407	NSCLC
0.847777	NSCLC
5.47046	NSCLC
0.0182567	NSCLC
0.0737418	NSCLC
8.14196	NSCLC
0	NSCLC
0.0569251	NSCLC
0.0351553	NSCLC
0	NSCLC
0.166692	NSCLC
0.0496549	NSCLC
0	NSCLC
0	NSCLC
0.0253706	NSCLC
0	NSCLC
0.0322443	NSCLC
0.0252345	NSCLC
0	NSCLC
0.0154493	NSCLC
0	NSCLC
0	NSCLC
0.0557719	NSCLC
0.063513	NSCLC
0	NSCLC
0	NSCLC
0	NSCLC
0.0129257	NSCLC
0.013723	NSCLC
0	NSCLC
0	NSCLC
0.0495492	NSCLC
0.0295466	NSCLC
0	NSCLC
0.0329694	NSCLC
0.104648	NSCLC
0.191614	NSCLC
0.0397584	NSCLC
0.474226	NSCLC
0.134574	NSCLC
0.0409123	NSCLC
0.044987	NSCLC
0	NSCLC
0.0639958	NSCLC
0.212341	NSCLC
0	NSCLC
0.0502466	NSCLC
0.0828926	NSCLC
0.0252368	NSCLC
0	NSCLC
0.140595	NSCLC
0.0750635	NSCLC
23.2523	NSCLC
0.0692825	NSCLC
0.272071	NSCLC
7.26144	NSCLC
0.0158122	NSCLC
28.1693	NSCLC
0.0164852	NSCLC
0.0267229	NSCLC
0.0656014	NSCLC
0.052498	NSCLC
3.62524	NSCLC
0.070013	NSCLC
0.0250952	NSCLC
0.0160049	NSCLC
0.015815	NSCLC
0.0269048	NSCLC
0	NSCLC
0.0680736	NSCLC
0.0313819	NSCLC
0.0169327	NSCLC
0	NSCLC
0.0399206	NSCLC
0.0658229	NSCLC
5.10771	NSCLC
0	NSCLC
0	NSCLC
0	NSCLC
2.27972	NSCLC
6.84713	NSCLC
0.236817	NSCLC
0	NSCLC
0.143357	NSCLC
0	NSCLC
0.0916002	NSCLC
0.0874035	NSCLC
0.631402	NSCLC
0.188368	NSCLC
0.225892	NSCLC
0	NSCLC
0	NSCLC
0.155291	NSCLC
0.0381385	NSCLC
0	NSCLC
0	NSCLC
1.80713	NSCLC
0.0844505	NSCLC
0	NSCLC
0	NSCLC
0.130487	NSCLC
0.212035	NSCLC
0.0448875	NSCLC
0.0250295	NSCLC
0.045226	NSCLC
0	NSCLC
0.0485916	NSCLC
0.438743	NSCLC
0.17082	NSCLC
0.113523	NSCLC
14.1729	NSCLC
0.0134549	NSCLC
0.137227	NSCLC
0	NSCLC
0	NSCLC
0.0197708	NSCLC
0.0401173	NSCLC
0	NSCLC
0.052872	NSCLC
0.025522	NSCLC
0.028777	NSCLC
0.0449016	NSCLC
0.356957	NSCLC
0.314701	NSCLC
0.0732539	NSCLC
0	NSCLC
0.155883	NSCLC
0.125797	NSCLC
6.90203	NSCLC
0.306232	NSCLC
0.0186162	NSCLC
0.0366476	NSCLC
0.127588	NSCLC
0	NSCLC
0	NSCLC
0.0285031	NSCLC
0	NSCLC
0.0213861	NSCLC
0	NSCLC
0	NSCLC
1.13998	NSCLC
0.0600999	NSCLC
0.193827	NSCLC
0.354973	NSCLC
0	NSCLC
0	NSCLC
0	NSCLC
0.0477175	NSCLC
0	NSCLC
1.17856	NSCLC
0.0325019	NSCLC
0	NSCLC
0.169927	NSCLC
0.504348	NSCLC
0.0198628	NSCLC
0.134217	NSCLC
0	NSCLC
1.78426	NSCLC
0.0402716	NSCLC
0.211702	NSCLC
0.0191273	NSCLC
0	NSCLC
0.0197353	NSCLC
0	NSCLC
0.0353652	NSCLC
0.404642	NSCLC
0	NSCLC
33.3268	NSCLC
0.0516257	NSCLC
3.11883	NSCLC
0.249002	NSCLC
0.0572252	NSCLC
0	NSCLC
0.0495182	NSCLC
3.48175	NSCLC
0	NSCLC
0.0542577	NSCLC
0.0194359	NSCLC
0.279024	NSCLC
0.0483563	NSCLC
0	NSCLC
0.322065	NSCLC
0.0282536	NSCLC
0	NSCLC
1.81353	NSCLC
0.0916134	NSCLC
0	NSCLC
1.83051	NSCLC
0	NSCLC
0.0116166	NSCLC
0.0157362	NSCLC
0.14156	NSCLC
0	NSCLC
0.0284286	NSCLC
3.33644	NSCLC
0.0863563	NSCLC
0.021609	NSCLC
0	NSCLC
