# Supplementary material for: The Regulatory Network and Potential Role of LINC00973-miRNA-mRNA ceRNA in the Progression of Non-Small-Cell Lung Cancer
Source: Front Immunol. 2021 Jul 29;12:684807. doi: 10.3389/fimmu.2021.684807 (PMC8358408; doi:10.3389/fimmu.2021.684807)
Supplement: Supplementary file 1 [file DataSheet_1.zip › Raw data of Fig 1/Figure 1B.xls]

## Sheet: Sheet1
LINC00973	Type
0.0198697	Normal
0	Normal
0	Normal
0	Normal
0	Normal
0	Normal
0.0741633	Normal
0.105943	Normal
0.0449433	Normal
0.0398324	Normal
0.0319202	Normal
0	Normal
0	Normal
0.070297	Normal
0	Normal
0	Normal
0	Normal
0.0279464	Normal
0	Normal
0	Normal
0	Normal
0	Normal
0.0324187	Normal
0	Normal
0	Normal
0.0530832	Normal
0.0432256	Normal
0	Normal
0	Normal
0.107224	Normal
0	Normal
0.0461844	Normal
0	Normal
0.065353	Normal
0.0321636	Normal
0.0249043	Normal
0	Normal
0	Normal
0	Normal
0.107741	Normal
0.0300278	Normal
0	Normal
0.0835505	Normal
0	Normal
0.0355644	Normal
0	Normal
0.0287074	Normal
0	Normal
0.0631788	Normal
0.0860149	Normal
0.0478707	Normal
0	Normal
0.050057	Normal
0.0159867	Normal
0	Normal
0	Normal
0	Normal
0	Normal
0	Normal
0	LUAD
0.0398708	LUAD
0.101328	LUAD
0	LUAD
0.0502466	LUAD
0.0417503	LUAD
0	LUAD
2.40817	LUAD
0.0291953	LUAD
18.2421	LUAD
0.0703489	LUAD
0.0998308	LUAD
0.0412958	LUAD
0	LUAD
0.29087	LUAD
0.0357513	LUAD
0.0707574	LUAD
0	LUAD
0.0324803	LUAD
0.0303172	LUAD
0	LUAD
0.0366476	LUAD
0.489469	LUAD
0	LUAD
0	LUAD
0	LUAD
0.292197	LUAD
0	LUAD
0	LUAD
0.164755	LUAD
0.0838796	LUAD
0	LUAD
0.0282536	LUAD
0.0277791	LUAD
0.0522191	LUAD
0.0571104	LUAD
0.25282	LUAD
0	LUAD
18.5109	LUAD
2.41805	LUAD
0	LUAD
0.044987	LUAD
5.9125	LUAD
2.11538	LUAD
0.361455	LUAD
29.4903	LUAD
0.12427	LUAD
0.225594	LUAD
12.9323	LUAD
0.106178	LUAD
0	LUAD
0.0270453	LUAD
0.0854266	LUAD
0.628431	LUAD
0	LUAD
0.0122455	LUAD
0.0157362	LUAD
1.17856	LUAD
0.0407221	LUAD
0.230666	LUAD
0.0426925	LUAD
0	LUAD
0.0445365	LUAD
0	LUAD
0	LUAD
1.0453	LUAD
0.908423	LUAD
0	LUAD
23.1116	LUAD
0.125797	LUAD
0	LUAD
0.0752771	LUAD
0.0635396	LUAD
0	LUAD
0.0151246	LUAD
0.0485602	LUAD
0.0481262	LUAD
0.212341	LUAD
0.0237087	LUAD
0.356957	LUAD
0.0747803	LUAD
0	LUAD
0.121068	LUAD
6.84713	LUAD
0.252484	LUAD
0.107413	LUAD
0	LUAD
15.153	LUAD
0	LUAD
0.0265881	LUAD
0.0916002	LUAD
0	LUAD
0.0737418	LUAD
0.0572192	LUAD
0	LUAD
0	LUAD
0.0910811	LUAD
0	LUAD
0.0565963	LUAD
4.16531	LUAD
0.188368	LUAD
2.74506	LUAD
6.06328	LUAD
7.26144	LUAD
0.0140896	LUAD
0.28447	LUAD
0	LUAD
0.194526	LUAD
0.0763317	LUAD
2.44162	LUAD
0.026618	LUAD
0.0129481	LUAD
0	LUAD
0.236817	LUAD
4.84611	LUAD
2.27972	LUAD
1.10388	LUAD
0	LUAD
25.9814	LUAD
0.0339957	LUAD
0.825731	LUAD
0	LUAD
0	LUAD
0	LUAD
0.0295526	LUAD
3.63868	LUAD
0	LUAD
0.0322814	LUAD
0.0142311	LUAD
0.0212162	LUAD
0.0477778	LUAD
0.0223962	LUAD
0.175679	LUAD
0.0495182	LUAD
20.2818	LUAD
0	LUAD
0.0477175	LUAD
0.102519	LUAD
0	LUAD
0	LUAD
0	LUAD
5.47046	LUAD
21.4411	LUAD
0.11174	LUAD
0.0312069	LUAD
3.41915	LUAD
0.0919548	LUAD
0.0109857	LUAD
3.11883	LUAD
4.76371	LUAD
0.941719	LUAD
6.80867	LUAD
0.346237	LUAD
5.10771	LUAD
0.0299382	LUAD
33.3268	LUAD
0	LUAD
0.159856	LUAD
0.589324	LUAD
36.0509	LUAD
0.0284286	LUAD
0	LUAD
0.0811285	LUAD
14.2009	LUAD
0	LUAD
0.0566685	LUAD
0.0633193	LUAD
0	LUAD
0.156671	LUAD
0.266965	LUAD
0	LUAD
0.231563	LUAD
0.170734	LUAD
0	LUAD
0.800047	LUAD
0	LUAD
7.09388	LUAD
0	LUAD
0.0222449	LUAD
0	LUAD
0.0409123	LUAD
4.50648	LUAD
0	LUAD
0.322065	LUAD
0.048149	LUAD
0.124407	LUAD
0.134574	LUAD
1.92486	LUAD
0	LUAD
2.98665	LUAD
0.0157791	LUAD
0.0326443	LUAD
0.0380448	LUAD
0.455949	LUAD
0.0299987	LUAD
1.83051	LUAD
0	LUAD
0.0767112	LUAD
5.79006	LUAD
0.0579818	LUAD
0.0714375	LUAD
0	LUAD
0	LUAD
0.249002	LUAD
0	LUAD
0.0221756	LUAD
0.0252368	LUAD
0.0116166	LUAD
0.0429174	LUAD
0.0290252	LUAD
0	LUAD
0	LUAD
0.0876315	LUAD
0	LUAD
0.132856	LUAD
0.105444	LUAD
20.7402	LUAD
0.034499	LUAD
0.100128	LUAD
2.17284	LUAD
0.0639958	LUAD
0	LUAD
0.0799159	LUAD
1.80713	LUAD
0.0278129	LUAD
0	LUAD
18.5025	LUAD
0.0577558	LUAD
0.638186	LUAD
0.0325019	LUAD
0	LUAD
0	LUAD
0	LUAD
0	LUAD
0.0129696	LUAD
0.451816	LUAD
0.0196426	LUAD
0	LUAD
23.8329	LUAD
0	LUAD
0.047135	LUAD
4.97821	LUAD
0	LUAD
0.0252591	LUAD
0	LUAD
0	LUAD
0.194669	LUAD
0.039149	LUAD
0.063232	LUAD
0	LUAD
0.0512789	LUAD
0.38547	LUAD
1.24154	LUAD
0.0330689	LUAD
0.140595	LUAD
0.0156325	LUAD
3.48175	LUAD
0.030123	LUAD
0	LUAD
0.0402716	LUAD
1.44547	LUAD
0	LUAD
0	LUAD
0.0115431	LUAD
0.0516257	LUAD
12.6642	LUAD
0.058875	LUAD
0.0192439	LUAD
0.0335027	LUAD
0.0381385	LUAD
0.0907805	LUAD
0.0241113	LUAD
0	LUAD
10.6228	LUAD
0.155291	LUAD
2.57382	LUAD
0.013014	LUAD
0.0439197	LUAD
0.0483563	LUAD
0.0256958	LUAD
0	LUAD
0	LUAD
0.554243	LUAD
0.0405438	LUAD
0.546831	LUAD
0	LUAD
0.0741702	LUAD
2.6733	LUAD
0.134935	LUAD
0	LUAD
0.0753835	LUAD
0	LUAD
0	LUAD
0.404642	LUAD
0.187139	LUAD
0.986672	LUAD
0	LUAD
0.0352352	LUAD
0	LUAD
25.4326	LUAD
0.14156	LUAD
0	LUAD
0.134011	LUAD
15.5598	LUAD
0.357579	LUAD
20.1021	LUAD
0	LUAD
0.0466792	LUAD
0	LUAD
0.590788	LUAD
0	LUAD
0	LUAD
0.0414736	LUAD
0.143357	LUAD
0.631402	LUAD
0.0337727	LUAD
0.631185	LUAD
0.0919115	LUAD
0.0155337	LUAD
0	LUAD
0.0658229	LUAD
0	LUAD
0.0726154	LUAD
0	LUAD
0	LUAD
0	LUAD
5.49162	LUAD
0.0232055	LUAD
8.14196	LUAD
0	LUAD
0.0310639	LUAD
0.416684	LUAD
0	LUAD
0.0828926	LUAD
0.0339512	LUAD
3.17524	LUAD
5.4882	LUAD
0.0916134	LUAD
0.059201	LUAD
0	LUAD
0.0286003	LUAD
0.0863563	LUAD
1.61944	LUAD
0.010492	LUAD
0.155883	LUAD
0.0276888	LUAD
0.124582	LUAD
0.375254	LUAD
0	LUAD
0	LUAD
0	LUAD
0.0236124	LUAD
0	LUAD
0	LUAD
0.314701	LUAD
0.306232	LUAD
0.0198628	LUAD
0.134217	LUAD
1.81353	LUAD
1.17621	LUAD
0.272071	LUAD
13.8404	LUAD
0	LUAD
0.0397584	LUAD
0.122916	LUAD
0.267669	LUAD
0	LUAD
0.02892	LUAD
0.145425	LUAD
0.279024	LUAD
0.097497	LUAD
0.108534	LUAD
0.99449	LUAD
0.550179	LUAD
0.35041	LUAD
0.021609	LUAD
3.73515	LUAD
23.9727	LUAD
0.08849	LUAD
0	LUAD
0	LUAD
1.5706	LUAD
0.181942	LUAD
0	LUAD
1.91653	LUAD
0.474226	LUAD
0	LUAD
0.0186162	LUAD
0.0655554	LUAD
0.0133065	LUAD
2.93922	LUAD
0.0233164	LUAD
12.9089	LUAD
0.0620872	LUAD
0	LUAD
0.18386	LUAD
0.215978	LUAD
0	LUAD
0.0185424	LUAD
0.169927	LUAD
0.0716111	LUAD
0	LUAD
3.70954	LUAD
0.183913	LUAD
0.0420424	LUAD
0.015495	LUAD
0.0353652	LUAD
0	LUAD
0	LUAD
0.044088	LUAD
0.27323	LUAD
0.0803028	LUAD
0.300047	LUAD
0.699596	LUAD
0	LUAD
0.063013	LUAD
0.0572252	LUAD
0.0364489	LUAD
21.9214	LUAD
0.0129654	LUAD
0	LUAD
0.389953	LUAD
0.504348	LUAD
1.02491	LUAD
0.225892	LUAD
44.5065	LUAD
0.858163	LUAD
0.0123164	LUAD
0.0289452	LUAD
6.29768	LUAD
0.0318184	LUAD
0.610745	LUAD
0.774171	LUAD
8.65162	LUAD
0	LUAD
0.017207	LUAD
3.25554	LUAD
0	LUAD
0.0194036	LUAD
0.508093	LUAD
0.722442	LUAD
0.0336404	LUAD
0.994187	LUAD
0	LUAD
0.0201033	LUAD
21.0965	LUAD
3.29698	LUAD
0.12694	LUAD
0	LUAD
0	LUAD
0.299211	LUAD
0	LUAD
2.58448	LUAD
0.123913	LUAD
0.0316871	LUAD
0.122213	LUAD
0.0874035	LUAD
0	LUAD
0.535099	LUAD
0.106337	LUAD
20.7121	LUAD
0.0542577	LUAD
0.137575	LUAD
0.0148019	LUAD
0.318012	LUAD
0.0138665	LUAD
0	LUAD
0.2381	LUAD
0.0312663	LUAD
1.78426	LUAD
0	LUAD
0.160579	LUAD
0.060964	LUAD
0.0288688	LUAD
0.0499348	LUAD
19.8957	LUAD
0.847777	LUAD
6.90204	LUAD
0.0596906	LUAD
0	LUAD
23.2523	LUAD
0.044165	LUAD
0.0644114	LUAD
0	LUAD
0.0157425	LUAD
0.437155	LUAD
0.0732539	LUAD
0	LUAD
2.4156	LUAD
0.0235576	LUAD
0.108936	LUAD
1.7306	LUAD
0.0750635	LUAD
0.0244819	LUAD
3.33644	LUAD
27.2523	LUAD
0	LUAD
0.0835296	LUAD
0.262763	LUAD
0.0692825	LUAD
7.07694	LUAD
0.0195591	LUAD
0.0844505	LUAD
0	LUAD
15.8825	LUAD
0.0795311	LUAD
10.4068	LUAD
0	LUAD
0	LUAD
2.01875	LUAD
0	LUAD
0.695422	LUAD
0.0182567	LUAD
0.0465494	LUAD
6.00906	LUAD
0.0152555	LUAD
0	LUAD
17.2611	LUAD
0	LUAD
0.0485257	LUAD
0.0418965	LUAD
0.0280182	LUAD
1.64629	LUAD
13.9568	LUAD
0.0637759	LUAD
0.0278886	LUAD
0	LUAD
0	LUAD
4.55594	LUAD
0.0908528	LUAD
0.0521644	LUAD
0.0401075	LUAD
0.0194359	LUAD
24.4285	LUAD
0.0157941	LUAD
