# Supplementary material for: The Regulatory Network and Potential Role of LINC00973-miRNA-mRNA ceRNA in the Progression of Non-Small-Cell Lung Cancer
Source: Front Immunol. 2021 Jul 29;12:684807. doi: 10.3389/fimmu.2021.684807 (PMC8358408; doi:10.3389/fimmu.2021.684807)
Supplement: Supplementary file 1 [file DataSheet_1.zip › Raw data of Fig 1/Figure 1C.xls]

## Sheet: Sheet1
LINC00973	Type
0.0105056	Normal
0.0248939	Normal
0.0412015	Normal
0.0107168	Normal
0	Normal
0	Normal
0.181141	Normal
0	Normal
0	Normal
0	Normal
0	Normal
0.0306799	Normal
0	Normal
0.016389	Normal
0.0917624	Normal
0	Normal
0.0612965	Normal
0.0347706	Normal
0.020396	Normal
0.0155455	Normal
0.0120729	Normal
0	Normal
0	Normal
0.033059	Normal
0.0215208	Normal
0.0199397	Normal
0	Normal
0	Normal
0	Normal
0.0252105	Normal
0	Normal
0.0179737	Normal
0.0372416	Normal
0.0221973	Normal
0.0488663	Normal
0.0135952	Normal
0	Normal
0.0178404	Normal
0	Normal
0.0281309	Normal
0.0478752	Normal
0.0212246	Normal
0.0455634	Normal
0.015172	Normal
0	Normal
0	Normal
0.0160089	Normal
0	Normal
0	Normal
0.171993	LUSC
0	LUSC
0.0281187	LUSC
0.0963596	LUSC
0.0829266	LUSC
0.0243246	LUSC
0	LUSC
0	LUSC
0.0912	LUSC
0	LUSC
0	LUSC
0.0388941	LUSC
0.0196067	LUSC
0	LUSC
0.143792	LUSC
0.0233989	LUSC
0	LUSC
0	LUSC
0	LUSC
0	LUSC
0.353499	LUSC
0.0695894	LUSC
0.0248328	LUSC
0	LUSC
0.019829	LUSC
0.0704886	LUSC
0	LUSC
0	LUSC
0.0208106	LUSC
0	LUSC
0.524027	LUSC
0.0193033	LUSC
0	LUSC
0.0166495	LUSC
0	LUSC
0	LUSC
0.013723	LUSC
0.0257416	LUSC
0	LUSC
0.0450181	LUSC
0.103801	LUSC
0.0216901	LUSC
0.0495492	LUSC
0	LUSC
0	LUSC
0	LUSC
0.116694	LUSC
0.191614	LUSC
0	LUSC
0.130487	LUSC
0.212035	LUSC
0.017508	LUSC
0.0448875	LUSC
0.0250295	LUSC
0.0797884	LUSC
0.053395	LUSC
0.0742104	LUSC
0.0485916	LUSC
0.438743	LUSC
0.17082	LUSC
0.045531	LUSC
0.113523	LUSC
0.0134549	LUSC
0.137227	LUSC
0.0438686	LUSC
0.0874813	LUSC
0	LUSC
0.0401173	LUSC
0	LUSC
0.580602	LUSC
0.0451102	LUSC
0.345931	LUSC
0.0160049	LUSC
0.015815	LUSC
0.0269048	LUSC
0.0867843	LUSC
0	LUSC
0	LUSC
0.0154992	LUSC
0.0680736	LUSC
5.11559	LUSC
0.0179568	LUSC
0.0167354	LUSC
0.0714063	LUSC
0.0172181	LUSC
0.0203226	LUSC
0.0249741	LUSC
0.5691	LUSC
0.0210878	LUSC
0.0275631	LUSC
0.402423	LUSC
0.175458	LUSC
0	LUSC
0	LUSC
0.0541121	LUSC
0.0898653	LUSC
0	LUSC
0	LUSC
0	LUSC
0.0479	LUSC
0.240661	LUSC
0.0176822	LUSC
0.18763	LUSC
0	LUSC
0	LUSC
0.0266309	LUSC
0	LUSC
0.0599378	LUSC
0.103307	LUSC
0.0775366	LUSC
0.0169327	LUSC
0.0920888	LUSC
0.0399206	LUSC
0.127588	LUSC
0	LUSC
0	LUSC
0	LUSC
0.0280217	LUSC
0	LUSC
0.0285031	LUSC
0.0223897	LUSC
0	LUSC
0	LUSC
0	LUSC
0	LUSC
0	LUSC
0	LUSC
0.0362122	LUSC
0.0706077	LUSC
0.028777	LUSC
0	LUSC
0.0385268	LUSC
0.0456052	LUSC
0.591419	LUSC
0	LUSC
0	LUSC
0.0158122	LUSC
0.0164852	LUSC
0	LUSC
0.0182085	LUSC
0.13259	LUSC
0	LUSC
0.0224781	LUSC
0.0250952	LUSC
0.0170897	LUSC
0	LUSC
0	LUSC
0.169252	LUSC
0	LUSC
0	LUSC
0.0686894	LUSC
0	LUSC
0	LUSC
0	LUSC
0.195489	LUSC
0	LUSC
0.016402	LUSC
0.0190581	LUSC
0.0841961	LUSC
0.0185692	LUSC
1.34488	LUSC
0.0316731	LUSC
0	LUSC
0	LUSC
0.020852	LUSC
0.0147287	LUSC
0	LUSC
0.0496549	LUSC
0.0545383	LUSC
0.0509958	LUSC
0.0179549	LUSC
0.0358364	LUSC
0	LUSC
0.0322443	LUSC
0.0495765	LUSC
0.0335739	LUSC
0.0260287	LUSC
0	LUSC
0.354877	LUSC
0.0767031	LUSC
0.0156718	LUSC
0.0272441	LUSC
0.073406	LUSC
0.769945	LUSC
0.0161605	LUSC
0.262429	LUSC
0.0272663	LUSC
0.0630318	LUSC
0	LUSC
0.0458658	LUSC
0	LUSC
0.031298	LUSC
0	LUSC
0.0441284	LUSC
0.193827	LUSC
0.17936	LUSC
0	LUSC
0.0339331	LUSC
0.0167574	LUSC
0.166558	LUSC
0	LUSC
0	LUSC
0.0212171	LUSC
0	LUSC
0	LUSC
0.211702	LUSC
0	LUSC
0.0252345	LUSC
0.0237031	LUSC
0.209284	LUSC
0	LUSC
0.0541395	LUSC
0.0132293	LUSC
0	LUSC
0.0273501	LUSC
2.88518	LUSC
5.89345	LUSC
0.166814	LUSC
0.144036	LUSC
0.551875	LUSC
0.0224699	LUSC
0.0682011	LUSC
0.0152438	LUSC
0.092103	LUSC
0.0395297	LUSC
0.0320393	LUSC
0.0225861	LUSC
0.133724	LUSC
0	LUSC
0.0432073	LUSC
1.48371	LUSC
0.131086	LUSC
0.0877725	LUSC
0.0717181	LUSC
0.0776629	LUSC
0.0532758	LUSC
0.118309	LUSC
0.0510261	LUSC
0.0381147	LUSC
0	LUSC
0.0441504	LUSC
0.0207036	LUSC
0	LUSC
0	LUSC
0	LUSC
0.0324982	LUSC
0.0163907	LUSC
0.0603086	LUSC
0	LUSC
0.177292	LUSC
0.281032	LUSC
0	LUSC
0.0295572	LUSC
0	LUSC
0.0553943	LUSC
0.107817	LUSC
0	LUSC
0	LUSC
0.0710898	LUSC
0.0489104	LUSC
0	LUSC
0.0141906	LUSC
0.0450496	LUSC
0.0254668	LUSC
0	LUSC
0	LUSC
0.0134692	LUSC
0.0323703	LUSC
0	LUSC
0	LUSC
0	LUSC
0.019091	LUSC
0	LUSC
0.0557719	LUSC
1.55282	LUSC
0.063513	LUSC
0	LUSC
0.167055	LUSC
0	LUSC
0.0290841	LUSC
0.0129257	LUSC
0	LUSC
0	LUSC
0.0295466	LUSC
0	LUSC
0.0329694	LUSC
0.0718692	LUSC
0.104648	LUSC
0.187744	LUSC
0.0225952	LUSC
0	LUSC
0.313348	LUSC
0	LUSC
0.045226	LUSC
0.0206643	LUSC
0	LUSC
0	LUSC
0.0199696	LUSC
20.7479	LUSC
0	LUSC
0	LUSC
0	LUSC
0	LUSC
0	LUSC
14.1729	LUSC
0	LUSC
0.0784855	LUSC
0	LUSC
0	LUSC
0.0291952	LUSC
0.0197708	LUSC
0	LUSC
0	LUSC
0	LUSC
0.0191099	LUSC
0.0617406	LUSC
0.0649304	LUSC
0.0369174	LUSC
0	LUSC
0.372531	LUSC
0.031382	LUSC
0.0159992	LUSC
0	LUSC
0	LUSC
0.0784139	LUSC
0	LUSC
0.0215406	LUSC
0.107288	LUSC
0.0275753	LUSC
0.0264856	LUSC
0.0647864	LUSC
0.0379947	LUSC
0.0521419	LUSC
0.0349329	LUSC
0.0286833	LUSC
0.0151772	LUSC
0	LUSC
0	LUSC
0.0371439	LUSC
0	LUSC
0	LUSC
0	LUSC
0.178549	LUSC
0	LUSC
0	LUSC
0.103893	LUSC
0.0222766	LUSC
0	LUSC
0	LUSC
0.0753625	LUSC
0	LUSC
0	LUSC
0.0514375	LUSC
0	LUSC
0.135297	LUSC
0.0480034	LUSC
0	LUSC
0	LUSC
0.0199429	LUSC
0.0578709	LUSC
0	LUSC
0	LUSC
0.0340595	LUSC
0	LUSC
0.0545021	LUSC
2.96689	LUSC
0.227422	LUSC
0.073071	LUSC
0.0341538	LUSC
0.0307255	LUSC
1.05012	LUSC
0	LUSC
0.0639269	LUSC
0	LUSC
0	LUSC
0	LUSC
0.0213861	LUSC
0	LUSC
0	LUSC
0.052872	LUSC
0	LUSC
0.116448	LUSC
0	LUSC
0.0163338	LUSC
0.025522	LUSC
0	LUSC
0.0449016	LUSC
0.0487385	LUSC
0.0465156	LUSC
28.1693	LUSC
0.0268871	LUSC
14.2584	LUSC
0.0267229	LUSC
0	LUSC
0.0656014	LUSC
0.0524981	LUSC
0	LUSC
3.62524	LUSC
0	LUSC
0.10329	LUSC
0.124204	LUSC
0.070013	LUSC
0	LUSC
0.102124	LUSC
0.0322574	LUSC
0.0741937	LUSC
0.0637135	LUSC
0.16211	LUSC
0.0545494	LUSC
0.0220935	LUSC
0.199977	LUSC
0.0279074	LUSC
0.717836	LUSC
0.377124	LUSC
1.86818	LUSC
0.0785297	LUSC
0.0518838	LUSC
0	LUSC
0.0240771	LUSC
0	LUSC
0.065096	LUSC
0.0207838	LUSC
0	LUSC
0	LUSC
0.0883584	LUSC
0.0458588	LUSC
0.0679612	LUSC
0	LUSC
0.0305706	LUSC
0	LUSC
0.280599	LUSC
0.183177	LUSC
0.0299932	LUSC
0	LUSC
0.26005	LUSC
0	LUSC
0.0569251	LUSC
0.0351553	LUSC
0	LUSC
0.0215832	LUSC
0.0425047	LUSC
0.166692	LUSC
0	LUSC
0.0213495	LUSC
0.0344884	LUSC
0	LUSC
0	LUSC
0.0253706	LUSC
0.018816	LUSC
0	LUSC
0.05695	LUSC
0	LUSC
0	LUSC
0	LUSC
0	LUSC
1.1221	LUSC
0.0716811	LUSC
0	LUSC
0.0330864	LUSC
1.13998	LUSC
0.0600999	LUSC
0	LUSC
0.0798921	LUSC
0.354973	LUSC
0	LUSC
0	LUSC
0	LUSC
0	LUSC
3.79589	LUSC
0	LUSC
0.0231361	LUSC
0.0331625	LUSC
0.045678	LUSC
9.27516	LUSC
0.171853	LUSC
0.0539359	LUSC
0.0287246	LUSC
1.53278	LUSC
0	LUSC
0.0149585	LUSC
0	LUSC
0	LUSC
0	LUSC
0.0191273	LUSC
0.0371566	LUSC
0.0477597	LUSC
0	LUSC
0.111505	LUSC
0	LUSC
0.0197353	LUSC
0	LUSC
0	LUSC
0.0344259	LUSC
0	LUSC
0.28202	LUSC
0.175283	LUSC
0	LUSC
0	LUSC
0.0154493	LUSC
0.0667264	LUSC
0.0207395	LUSC
0.464128	LUSC
