# Supplementary material for: The Regulatory Network and Potential Role of LINC00973-miRNA-mRNA ceRNA in the Progression of Non-Small-Cell Lung Cancer
Source: Front Immunol. 2021 Jul 29;12:684807. doi: 10.3389/fimmu.2021.684807 (PMC8358408; doi:10.3389/fimmu.2021.684807)
Supplement: Supplementary file 1 [file DataSheet_1.zip › Raw data of Fig 1/Figure 1D.xls]

## Sheet: Sheet1
LINC00973	Type
0.0432256	Normal
0	Normal
0.0135952	Normal
0	Normal
0.0347706	Normal
0.0287074	Normal
0.107741	Normal
0	Normal
0.0300278	Normal
0	Normal
0.0321636	Normal
0	Normal
0	Normal
0	Normal
0	Normal
0.0372416	Normal
0	Normal
0.0198697	Normal
0.0455634	Normal
0.0612965	Normal
0.0221973	Normal
0.181141	Normal
0	Normal
0	Normal
0	Normal
0.0478752	Normal
0	Normal
0	Normal
0.0155455	Normal
0	Normal
0	Normal
0.0249043	Normal
0.0741633	Normal
0.107224	Normal
0	Normal
0	Normal
0	Normal
0.015172	Normal
0	Normal
0	Normal
0.0120729	Normal
0	Normal
0	Normal
0.0398324	Normal
0	Normal
0	Normal
0	Normal
0.033059	Normal
0.0215208	Normal
0.0199397	Normal
0.0105056	Normal
0.0248939	Normal
0.0631788	Normal
0	Normal
0	Normal
0	Normal
0.0488663	Normal
0.0306799	Normal
0.0212246	Normal
0	Normal
0	Normal
0.0319202	Normal
0	Normal
0	Normal
0	Normal
0	Normal
0.0449433	Normal
0.070297	Normal
0	Normal
0	Normal
0	Normal
0	Normal
0.050057	Normal
0.0860149	Normal
0	Normal
0.0160089	Normal
0	Normal
0.0355644	Normal
0.0835505	Normal
0	Normal
0	Normal
0.0279464	Normal
0	Normal
0.0461844	Normal
0.065353	Normal
0.105943	Normal
0.0252105	Normal
0.0412015	Normal
0.0179737	Normal
0.0178404	Normal
0	Normal
0.0107168	Normal
0	Normal
0.016389	Normal
0.0917624	Normal
0	Normal
0.0281309	Normal
0.020396	Normal
0	Normal
0	Normal
0	Normal
0.0324187	Normal
0.0159867	Normal
0	Normal
0.0478707	Normal
0	Normal
0	NSCLC
0.0695894	NSCLC
0.0521419	NSCLC
0.169252	NSCLC
0.0330689	NSCLC
0.0256958	NSCLC
0.0115431	NSCLC
0.0167354	NSCLC
0.0395297	NSCLC
0	NSCLC
14.2009	NSCLC
0.0803028	NSCLC
3.29698	NSCLC
0.0714063	NSCLC
1.48371	NSCLC
0	NSCLC
0.0337727	NSCLC
0	NSCLC
0.267669	NSCLC
23.9727	NSCLC
14.2584	NSCLC
0.0340595	NSCLC
5.49162	NSCLC
0.0291952	NSCLC
0	NSCLC
0.0310639	NSCLC
0.0212171	NSCLC
0.145425	NSCLC
2.93922	NSCLC
21.0965	NSCLC
0	NSCLC
0.0466792	NSCLC
0	NSCLC
0.015495	NSCLC
0	NSCLC
0.0134692	NSCLC
0.0249741	NSCLC
0.0741937	NSCLC
0.16211	NSCLC
0	NSCLC
0.354877	NSCLC
0.0795311	NSCLC
0.134935	NSCLC
0.063013	NSCLC
7.07695	NSCLC
1.02491	NSCLC
0	NSCLC
0	NSCLC
1.61944	NSCLC
0.0429174	NSCLC
0.063232	NSCLC
0	NSCLC
0.118309	NSCLC
0	NSCLC
0.0489105	NSCLC
1.55282	NSCLC
0.116694	NSCLC
36.0509	NSCLC
0.0617406	NSCLC
0	NSCLC
0.361455	NSCLC
0.0326443	NSCLC
0.0303172	NSCLC
0	NSCLC
0.0620872	NSCLC
2.01875	NSCLC
10.6228	NSCLC
0.0280217	NSCLC
4.50648	NSCLC
0	NSCLC
0	NSCLC
0.5691	NSCLC
0.0264856	NSCLC
0.0518838	NSCLC
0.0458588	NSCLC
0.262429	NSCLC
3.41915	NSCLC
18.5109	NSCLC
0	NSCLC
0.0233988	NSCLC
0	NSCLC
0.0141906	NSCLC
8.65162	NSCLC
0.231563	NSCLC
0.170734	NSCLC
0	NSCLC
20.7402	NSCLC
0.0811285	NSCLC
0	NSCLC
0.013723	NSCLC
0	NSCLC
0.134574	NSCLC
0	NSCLC
23.2523	NSCLC
0.0158122	NSCLC
0.0160049	NSCLC
0	NSCLC
0.0401173	NSCLC
0	NSCLC
0.025522	NSCLC
0.028777	NSCLC
0	NSCLC
0.404642	NSCLC
0	NSCLC
0.0157362	NSCLC
0	NSCLC
