# Supplementary material for: The Regulatory Network and Potential Role of LINC00973-miRNA-mRNA ceRNA in the Progression of Non-Small-Cell Lung Cancer
Source: Front Immunol. 2021 Jul 29;12:684807. doi: 10.3389/fimmu.2021.684807 (PMC8358408; doi:10.3389/fimmu.2021.684807)
Supplement: Supplementary file 1 [file DataSheet_1.zip › Raw data of Fig 1/Figure 1E.xls]

## Sheet: Sheet1
LINC00973	Type
0.0198697	Normal
0	Normal
0	Normal
0	Normal
0	Normal
0	Normal
0.0741633	Normal
0.105943	Normal
0.0449433	Normal
0.0398324	Normal
0.0319202	Normal
0	Normal
0	Normal
0.070297	Normal
0	Normal
0	Normal
0	Normal
0.0279464	Normal
0	Normal
0	Normal
0	Normal
0	Normal
0.0324187	Normal
0	Normal
0	Normal
0.0432256	Normal
0	Normal
0	Normal
0.107224	Normal
0.0461844	Normal
0	Normal
0.065353	Normal
0.0321636	Normal
0.0249043	Normal
0	Normal
0	Normal
0	Normal
0.107741	Normal
0.0300278	Normal
0	Normal
0.0835505	Normal
0	Normal
0.0355644	Normal
0	Normal
0.0287074	Normal
0	Normal
0.0631788	Normal
0.0860149	Normal
0.0478707	Normal
0	Normal
0.050057	Normal
0.0159867	Normal
0	Normal
0	Normal
0	Normal
0	Normal
0	Normal
0.0303172	LUAD
0	LUAD
0.0571104	LUAD
18.5109	LUAD
0.361455	LUAD
29.4903	LUAD
0.0157362	LUAD
0	LUAD
3.41915	LUAD
0	LUAD
36.0509	LUAD
0.0811285	LUAD
14.2009	LUAD
0.231563	LUAD
0.170734	LUAD
4.50648	LUAD
0.048149	LUAD
0.134574	LUAD
0.0326443	LUAD
20.7402	LUAD
18.5025	LUAD
0	LUAD
0.063232	LUAD
0.0330689	LUAD
0.0115431	LUAD
10.6228	LUAD
0.0256958	LUAD
0.134935	LUAD
0.404642	LUAD
0	LUAD
0	LUAD
0.0466792	LUAD
0.0337727	LUAD
0	LUAD
0	LUAD
5.49162	LUAD
0.0310639	LUAD
1.61944	LUAD
0	LUAD
0.267669	LUAD
0.145425	LUAD
2.93922	LUAD
0.0620872	LUAD
0.015495	LUAD
0.0803028	LUAD
0.063013	LUAD
1.02491	LUAD
8.65162	LUAD
0	LUAD
3.29698	LUAD
0	LUAD
23.2523	LUAD
7.07694	LUAD
0.0795311	LUAD
0	LUAD
2.01875	LUAD
0	LUAD
