# Supplementary material for: The Regulatory Network and Potential Role of LINC00973-miRNA-mRNA ceRNA in the Progression of Non-Small-Cell Lung Cancer
Source: Front Immunol. 2021 Jul 29;12:684807. doi: 10.3389/fimmu.2021.684807 (PMC8358408; doi:10.3389/fimmu.2021.684807)
Supplement: Supplementary file 1 [file DataSheet_1.zip › Raw data of Fig 1/Figure 1F.xls]

## Sheet: Sheet1
LINC00973	Type
0.0105056	Normal
0.0248939	Normal
0.0412015	Normal
0.0107168	Normal
0	Normal
0	Normal
0.181141	Normal
0	Normal
0	Normal
0	Normal
0	Normal
0.0306799	Normal
0	Normal
0.016389	Normal
0.0917624	Normal
0	Normal
0.0612965	Normal
0.0347706	Normal
0.020396	Normal
0.0155455	Normal
0.0120729	Normal
0	Normal
0	Normal
0.033059	Normal
0.0215208	Normal
0.0199397	Normal
0	Normal
0	Normal
0	Normal
0.0252105	Normal
0	Normal
0.0179737	Normal
0.0372416	Normal
0.0221973	Normal
0.0488663	Normal
0.0135952	Normal
0	Normal
0.0178404	Normal
0	Normal
0.0281309	Normal
0.0478752	Normal
0.0212246	Normal
0.0455634	Normal
0.015172	Normal
0	Normal
0	Normal
0.0160089	Normal
0	Normal
0	Normal
0	LUSC
0	LUSC
0.0233989	LUSC
0.0695894	LUSC
0	LUSC
0	LUSC
0	LUSC
0.013723	LUSC
0	LUSC
0.116694	LUSC
0.0401173	LUSC
0.0160049	LUSC
0.0167354	LUSC
0.0714063	LUSC
0.0249741	LUSC
0.5691	LUSC
0.0280217	LUSC
0	LUSC
0	LUSC
0.028777	LUSC
0	LUSC
0.0158122	LUSC
0.169252	LUSC
0.354877	LUSC
0.262429	LUSC
0.0212171	LUSC
0.0395297	LUSC
0	LUSC
1.48371	LUSC
0.118309	LUSC
0	LUSC
0	LUSC
0	LUSC
0.0489104	LUSC
0.0141906	LUSC
0.0134692	LUSC
1.55282	LUSC
0.0291952	LUSC
0.0617406	LUSC
0	LUSC
0.0264856	LUSC
0.0521419	LUSC
0.0340595	LUSC
0.025522	LUSC
14.2584	LUSC
0.0741937	LUSC
0.16211	LUSC
0.0518838	LUSC
0.0458588	LUSC
