# Supplementary material for: The Regulatory Network and Potential Role of LINC00973-miRNA-mRNA ceRNA in the Progression of Non-Small-Cell Lung Cancer
Source: Front Immunol. 2021 Jul 29;12:684807. doi: 10.3389/fimmu.2021.684807 (PMC8358408; doi:10.3389/fimmu.2021.684807)
Supplement: Supplementary file 1 [file DataSheet_1.zip › Raw data of Fig 2/Figure 2G.xls]

## Sheet: Sheet1
Normal	NSCLC
0.0910686	0.300451
0.286999	1.34782
1.85358	9.20434
14.8409	1.31562
3.09476	1.56793
0.351187	6.50383
1.44643	2.49885
2.29098	11.7142
4.74111	0.145145
0.0318599	0.157657
0.384708	1.83286
3.64148	1.4567
2.24668	3.4779
8.36875	17.4415
0.29338	0.451547
3.89733	40.0386
2.55318	0.985769
0.531377	57.6371
1.07267	0.27523
4.22086	0.112571
3.58582	34.9167
10.7819	12.7545
3.71682	3.63447
1.17402	5.25394
0.375696	2.2064
