# Supplementary material for: The Regulatory Network and Potential Role of LINC00973-miRNA-mRNA ceRNA in the Progression of Non-Small-Cell Lung Cancer
Source: Front Immunol. 2021 Jul 29;12:684807. doi: 10.3389/fimmu.2021.684807 (PMC8358408; doi:10.3389/fimmu.2021.684807)
Supplement: Supplementary file 1 [file DataSheet_1.zip › Raw data of Fig 2/Figure 2H.xls]

## Sheet: Sheet1
Normal	LUAD
0.0910686	0.300451
0.286999	1.34782
14.8409	1.31562
3.09476	1.56793
0.351187	6.50383
1.44643	2.49885
2.29098	11.7142
2.55318	0.985769
3.58582	34.9167
10.7819	12.7545
1.17402	5.25394
