# Supplementary material for: The Regulatory Network and Potential Role of LINC00973-miRNA-mRNA ceRNA in the Progression of Non-Small-Cell Lung Cancer
Source: Front Immunol. 2021 Jul 29;12:684807. doi: 10.3389/fimmu.2021.684807 (PMC8358408; doi:10.3389/fimmu.2021.684807)
Supplement: Supplementary file 1 [file DataSheet_1.zip › Raw data of Fig 2/Figure 2I.xls]

## Sheet: Sheet1
Normal	LUSC
1.85358	9.20434
4.74111	0.145145
0.0318599	0.157657
0.384708	1.83286
3.64148	1.4567
2.24668	3.4779
8.36875	17.4415
0.29338	0.451547
3.89733	40.0386
0.531377	57.6371
1.07267	0.27523
4.22086	0.112571
3.71682	3.63447
0.375696	2.2064
