# Supplementary material for: The Regulatory Network and Potential Role of LINC00973-miRNA-mRNA ceRNA in the Progression of Non-Small-Cell Lung Cancer
Source: Front Immunol. 2021 Jul 29;12:684807. doi: 10.3389/fimmu.2021.684807 (PMC8358408; doi:10.3389/fimmu.2021.684807)
Supplement: Supplementary file 1 [file DataSheet_1.zip › Raw data of Fig 3/Figure 3B.xls]

## Sheet: Sheet1
id	futime	fustat	LINC00973
TCGA-64-1678-01A-01R-0946-07	1189	0	0
TCGA-44-8117-01A-11R-2241-07	385	0	0.0398708
TCGA-91-A4BD-01A-11R-A24H-07	603	0	0.101328
TCGA-62-A46S-01A-11R-A24H-07	1653	1	0
TCGA-44-2666-01A-01R-0946-07	97	1	0.0502466
TCGA-99-8033-01A-11R-2241-07	656	1	0.0417503
TCGA-55-7574-01A-11R-2039-07	995	1	0
TCGA-MP-A4TI-01A-21R-A24X-07	429	1	2.40817
TCGA-05-4430-01A-02R-1206-07	761	0	0.0291953
TCGA-49-AAR3-01A-11R-A41B-07	1893	0	18.2421
TCGA-38-7271-01A-11R-2039-07	800	1	0.0703489
TCGA-55-8616-01A-11R-2403-07	48	0	0.0998308
TCGA-86-7711-01A-11R-2066-07	630	0	0.0412958
TCGA-95-7043-01A-11R-1949-07	2	0	0
TCGA-44-A47A-01A-21R-A24H-07	466	0	0.29087
TCGA-55-7816-01A-11R-2170-07	468	1	0.0357513
TCGA-44-7671-01A-11R-2066-07	535	0	0.0707574
TCGA-78-8640-01A-11R-2403-07	6528	0	0
TCGA-05-4433-01A-22R-1858-07	730	0	0.0324803
TCGA-55-6983-01A-11R-1949-07	2823	0	0.0303172
TCGA-55-8097-01A-11R-2241-07	476	0	0
TCGA-91-6840-01A-11R-1949-07	372	0	0.0366476
TCGA-78-8660-01A-11R-2403-07	321	1	0.489469
TCGA-44-A47B-01A-11R-A24H-07	287	0	0
TCGA-73-7498-01A-12R-2187-07	1189	0	0
TCGA-69-7761-01A-11R-2170-07	186	0	0
TCGA-L9-A7SV-01A-11R-A39D-07	565	0	0.292197
TCGA-73-4675-01A-01R-1206-07	40	0	0
TCGA-62-A46P-01A-11R-A24H-07	594	1	0
TCGA-62-8394-01A-11R-2326-07	139	1	0.0838796
TCGA-44-6148-01A-11R-1755-07	362	0	0
TCGA-97-8176-01A-11R-2403-07	468	1	0.0282536
TCGA-05-4425-01A-01R-1755-07	669	0	0.0277791
TCGA-MP-A5C7-01A-11R-A262-07	1862	0	0.0522191
TCGA-44-5645-01A-01R-1628-07	383	0	0.0571104
TCGA-44-6775-01A-11R-1858-07	370	0	0.25282
TCGA-97-A4M6-01A-11R-A24X-07	568	0	0
TCGA-38-4632-01A-01R-1755-07	1357	1	18.5109
TCGA-95-8039-01A-11R-2241-07	27	0	2.41805
TCGA-69-8255-01A-11R-2287-07	129	0	0
TCGA-95-A4VP-01A-21R-A262-07	605	0	0.044987
TCGA-55-7994-01A-11R-2187-07	603	0	5.9125
TCGA-55-7281-01A-11R-2039-07	872	0	2.11538
TCGA-91-6847-01A-11R-1949-07	842	0	0.361455
TCGA-44-2668-01B-02R-A277-07	246	0	29.4903
TCGA-55-8089-01A-11R-2241-07	702	1	0.12427
TCGA-MN-A4N4-01A-12R-A24X-07	1175	0	0.225594
TCGA-83-5908-01A-21R-2287-07	824	0	12.9323
TCGA-55-8507-01A-11R-2403-07	418	0	0.106178
TCGA-55-8619-01A-11R-2403-07	416	0	0
TCGA-97-8552-01A-11R-2403-07	626	0	0.0270453
TCGA-86-8075-01A-11R-2241-07	479	0	0.0854266
TCGA-49-4507-01A-01R-1206-07	268	1	0.628431
TCGA-97-8547-01A-11R-2403-07	657	0	0
TCGA-49-4510-01A-01R-1206-07	896	1	0.0122455
TCGA-55-6970-01A-11R-1949-07	464	1	0.0157362
TCGA-49-AARN-01A-21R-A41B-07	1135	1	1.17856
TCGA-50-6592-01A-11R-1755-07	777	1	0.0407221
TCGA-95-7039-01A-11R-1949-07	34	0	0.230666
TCGA-05-4434-01A-01R-1206-07	457	1	0.0426925
TCGA-05-4384-01A-01R-1755-07	426	0	0
TCGA-97-A4M1-01A-11R-A24X-07	601	0	0.0445365
TCGA-86-8281-01A-11R-2287-07	0	0	0
TCGA-67-3773-01A-01R-0946-07	427	0	0
TCGA-50-6594-01A-11R-1755-07	370	1	1.0453
TCGA-44-4112-01A-01R-1107-07	370	0	0.908423
TCGA-55-7724-01A-11R-2170-07	705	0	0
TCGA-49-6767-01A-11R-1858-07	677	0	23.1116
TCGA-97-7552-01A-11R-2039-07	1932	0	0.125797
TCGA-91-7771-01A-11R-2170-07	492	0	0
TCGA-67-3770-01A-01R-0946-07	610	0	0.0752771
TCGA-78-8662-01A-11R-2403-07	3361	1	0.0635396
TCGA-55-7914-01A-11R-2170-07	187	1	0
TCGA-44-3919-01A-02R-1107-07	190	0	0.0151246
TCGA-69-8253-01A-11R-2287-07	426	0	0.0485602
TCGA-44-3917-01B-02R-A277-07	392	0	0.0481262
TCGA-05-4426-01A-01R-1206-07	791	0	0.212341
TCGA-73-4677-01A-01R-1206-07	38	1	0.0237087
TCGA-69-7765-01A-11R-2170-07	165	0	0.356957
TCGA-50-7109-01A-11R-2039-07	308	1	0.0747803
TCGA-55-A57B-01A-12R-A39D-07	546	0	0.121068
TCGA-69-7978-01A-11R-2187-07	134	0	6.84713
TCGA-49-AAQV-01A-11R-A39D-07	677	1	0.252484
TCGA-44-7670-01A-11R-2066-07	531	0	0.107413
TCGA-55-7910-01A-11R-2170-07	1040	0	0
TCGA-50-5044-01A-21R-1858-07	624	1	15.153
TCGA-55-7573-01A-11R-2039-07	487	0	0
TCGA-05-5425-01A-02R-1628-07	882	0	0.0265881
TCGA-05-5423-01A-01R-1628-07	151	0	0.0916002
TCGA-78-7152-01A-11R-2039-07	1202	0	0
TCGA-62-A46R-01A-11R-A24H-07	1725	1	0.0737418
TCGA-62-A470-01A-11R-A24H-07	1194	1	0.0572192
TCGA-93-A4JO-01A-21R-A24X-07	33	1	0
TCGA-05-5715-01A-01R-1628-07	62	0	0
TCGA-55-7283-01A-11R-2039-07	609	0	0.0910811
TCGA-53-7624-01A-11R-2066-07	1043	1	0
TCGA-97-7938-01A-11R-2170-07	18	1	0.0565963
TCGA-78-7146-01A-11R-2039-07	173	1	4.16531
TCGA-49-4501-01A-01R-1206-07	1421	1	0.188368
TCGA-73-4668-01A-01R-1206-07	467	0	2.74506
TCGA-50-5045-01A-01R-1628-07	2174	1	6.06328
TCGA-73-4666-01A-01R-1206-07	800	0	7.26144
TCGA-55-8087-01A-11R-2241-07	462	0	0.0140896
TCGA-97-A4LX-01A-11R-A24X-07	614	0	0.28447
TCGA-86-8054-01A-11R-2241-07	745	0	0
TCGA-93-A4JN-01A-11R-A24X-07	718	0	0.194526
TCGA-78-7158-01A-11R-2039-07	179	1	0.0763317
TCGA-MN-A4N5-01A-11R-A24X-07	84	0	2.44162
TCGA-67-6217-01A-11R-1755-07	422	0	0.026618
TCGA-67-6215-01A-11R-1755-07	174	0	0.0129481
TCGA-86-8358-01A-11R-2326-07	653	0	0
TCGA-L9-A443-01A-12R-A24H-07	193	1	0.236817
TCGA-86-8055-01A-11R-2241-07	124	1	4.84611
TCGA-71-8520-01A-11R-2403-07	210	1	2.27972
TCGA-05-4398-01A-01R-1206-07	1431	0	1.10388
TCGA-J2-A4AG-01A-11R-A24H-07	500	0	0
TCGA-05-4405-01A-21R-1858-07	610	0	0.0339957
TCGA-67-3772-01A-01R-0946-07	573	0	0.825731
TCGA-44-6147-01B-06R-A277-07	441	0	0
TCGA-86-A4P8-01A-11R-A24X-07	431	0	0
TCGA-78-7156-01A-11R-2039-07	976	1	0
TCGA-55-8514-01A-11R-2403-07	520	0	0.0295526
TCGA-55-6712-01A-11R-1858-07	171	1	3.63868
TCGA-NJ-A55R-01A-11R-A262-07	603	0	0
TCGA-86-8056-01A-11R-2241-07	139	0	0.0142311
TCGA-MP-A4TH-01A-31R-A262-07	446	0	0.0212162
TCGA-55-A48Y-01A-11R-A24H-07	630	0	0.0477778
TCGA-78-7150-01A-21R-2039-07	666	1	0.0223962
TCGA-49-AARQ-01A-11R-A41B-07	6732	0	0.0495182
TCGA-64-5775-01A-01R-1628-07	62	1	20.2818
TCGA-91-8497-01A-11R-2403-07	434	1	0
TCGA-62-A472-01A-11R-A24H-07	910	0	0.0477175
TCGA-67-4679-01B-01R-1755-07	448	0	0.102519
TCGA-44-A479-01A-31R-A24H-07	392	0	0
TCGA-78-7167-01A-11R-2066-07	2681	1	0
TCGA-55-8206-01A-11R-2241-07	888	0	0
TCGA-55-8091-01A-11R-2241-07	600	0	5.47046
TCGA-99-8028-01A-11R-2241-07	1118	0	21.4411
TCGA-78-7147-01A-11R-2039-07	586	1	0.11174
TCGA-05-4390-01A-02R-1755-07	1126	0	0.0312069
TCGA-50-5933-01A-11R-1755-07	2393	1	3.41915
TCGA-55-8207-01A-11R-2241-07	977	0	0.0919548
TCGA-73-4670-01A-01R-1206-07	131	0	0.0109857
TCGA-44-7662-01A-11R-2066-07	218	0	4.76371
TCGA-44-3918-01A-01R-A278-07	197	0	0.941719
TCGA-86-8074-01A-11R-2241-07	24	0	6.80867
TCGA-49-4505-01A-01R-1206-07	428	1	0.346237
TCGA-97-7554-01A-11R-2039-07	775	0	5.10771
TCGA-NJ-A4YQ-01A-11R-A262-07	886	0	0.0299382
TCGA-38-4629-01A-02R-1206-07	864	1	33.3268
TCGA-50-5936-01A-11R-1628-07	257	1	0
TCGA-05-4382-01A-01R-1206-07	607	0	0.159856
TCGA-38-A44F-01A-11R-A24H-07	133	0	0.589324
TCGA-38-4625-01A-01R-1206-07	2973	0	36.0509
TCGA-53-7626-01A-12R-2066-07	929	1	0.0284286
TCGA-49-4514-01A-21R-1858-07	1700	0	0
TCGA-55-6975-01A-11R-1949-07	118	1	0.0811285
TCGA-49-6761-01A-31R-1949-07	354	0	14.2009
TCGA-55-8505-01A-11R-2403-07	440	0	0
TCGA-55-8204-01A-11R-2241-07	515	0	0.0566685
TCGA-50-5072-01A-21R-1858-07	250	1	0.0633193
TCGA-86-8674-01A-21R-2403-07	405	0	0
TCGA-73-7499-01A-11R-2187-07	715	0	0.156671
TCGA-44-A4SU-01A-11R-A24X-07	409	1	0.266965
TCGA-55-8614-01A-11R-2403-07	536	0	0
TCGA-38-4626-01A-01R-1206-07	2595	0	0.231563
TCGA-91-6828-01A-11R-1858-07	323	0	0.170734
TCGA-MP-A4TE-01A-22R-A466-07	896	1	0
TCGA-55-8511-01A-11R-2403-07	552	0	0.800047
TCGA-78-7149-01A-11R-2039-07	1093	0	0
TCGA-93-A4JQ-01A-11R-A24X-07	526	0	7.09388
TCGA-55-8094-01A-11R-2241-07	541	0	0
TCGA-78-7148-01A-11R-2039-07	626	1	0.0222449
TCGA-55-7815-01A-11R-2170-07	773	0	0
TCGA-38-6178-01A-11R-1755-07	448	0	0.0409123
TCGA-44-3398-01A-01R-1107-07	253	0	4.50648
TCGA-J2-A4AE-01A-21R-A24H-07	671	0	0
TCGA-69-7974-01A-11R-2187-07	184	0	0.322065
TCGA-44-6146-01B-04R-A277-07	302	0	0.048149
TCGA-93-7347-01A-11R-2187-07	297	0	0.124407
TCGA-50-5939-01A-11R-1628-07	460	1	0.134574
TCGA-50-5941-01A-11R-1755-07	567	0	1.92486
TCGA-78-7163-01A-12R-2066-07	6812	0	0
TCGA-MP-A4SY-01A-21R-A24X-07	1501	1	2.98665
TCGA-44-7669-01A-21R-2066-07	574	1	0.0157791
TCGA-55-6986-01A-11R-1949-07	3261	0	0.0326443
TCGA-50-6597-01A-11R-1858-07	1268	1	0.0380448
TCGA-49-4488-01A-01R-1755-07	869	1	0.455949
TCGA-55-8203-01A-11R-2241-07	547	0	0.0299987
TCGA-MP-A4TK-01A-11R-A24X-07	582	1	1.83051
TCGA-44-7660-01A-11R-2066-07	325	0	0
TCGA-38-4630-01A-01R-1206-07	1073	1	0.0767112
TCGA-78-7155-01A-11R-2039-07	1171	1	0.0579818
TCGA-62-8398-01A-11R-2326-07	444	1	0.0714375
TCGA-86-6562-01A-11R-1755-07	376	1	0
TCGA-55-A48X-01A-11R-A24H-07	689	0	0.249002
TCGA-49-4486-01A-01R-1206-07	2318	1	0
TCGA-49-AAR0-01A-21R-A39D-07	4655	0	0.0221756
TCGA-49-AARR-01A-11R-A41B-07	4992	0	0.0252368
TCGA-44-8119-01A-11R-2241-07	285	0	0.0116166
TCGA-78-7539-01A-11R-2066-07	327	0	0.0290252
TCGA-50-5051-01A-21R-1858-07	478	1	0
TCGA-NJ-A7XG-01A-12R-A39D-07	617	0	0
TCGA-05-4402-01A-01R-1206-07	244	1	0.0876315
TCGA-S2-AA1A-01A-12R-A39D-07	513	0	0
TCGA-97-8177-01A-11R-2287-07	499	0	0.132856
TCGA-50-8457-01A-11R-2326-07	779	0	0.105444
TCGA-91-6836-01A-21R-1858-07	417	0	20.7402
TCGA-78-8648-01A-11R-2403-07	1209	1	0.100128
TCGA-44-2656-01A-02R-0946-07	582	0	2.17284
TCGA-86-8585-01A-11R-2403-07	353	0	0.0639958
TCGA-97-A4M3-01A-11R-A24X-07	540	0	0
TCGA-97-7553-01A-21R-2039-07	1870	0	0.0799159
TCGA-73-4658-01A-01R-1755-07	1600	1	1.80713
TCGA-05-4432-01A-01R-1206-07	761	0	0.0278129
TCGA-78-7537-01A-11R-2066-07	1622	1	0
TCGA-44-2662-01A-01R-A278-07	480	0	18.5025
TCGA-J2-A4AD-01A-11R-A24H-07	550	1	0.0577558
TCGA-93-7348-01A-21R-2039-07	127	0	0.638186
TCGA-L9-A444-01A-21R-A24H-07	307	0	0.0325019
TCGA-55-A492-01A-11R-A24H-07	596	0	0
TCGA-50-5932-01A-11R-1755-07	1235	1	0
TCGA-78-7220-01A-11R-2039-07	807	1	0
TCGA-62-A471-01A-12R-A24H-07	1246	0	0
TCGA-49-4506-01A-01R-1206-07	999	1	0.0129696
TCGA-55-7576-01A-11R-2066-07	670	0	0.451816
TCGA-97-A4M7-01A-11R-A24X-07	629	0	0.0196426
TCGA-55-7227-01A-11R-2039-07	952	1	0
TCGA-MP-A4T4-01A-11R-A262-07	2617	1	23.8329
TCGA-78-7166-01A-12R-2066-07	258	1	0.047135
TCGA-55-7903-01A-11R-2170-07	567	0	4.97821
TCGA-93-8067-01A-11R-2287-07	186	0	0.0252591
TCGA-95-7948-01A-11R-2187-07	133	0	0
TCGA-55-1594-01A-01R-0946-07	1178	0	0
TCGA-05-4410-01A-21R-1858-07	0	0	0.194669
TCGA-49-4512-01A-21R-1858-07	905	1	0.063232
TCGA-86-7954-01A-11R-2187-07	605	0	0
TCGA-86-7701-01A-11R-2170-07	474	0	0.0512789
TCGA-64-5781-01A-01R-1628-07	1202	0	0.38547
TCGA-64-5778-01A-01R-1628-07	926	0	1.24154
TCGA-49-6742-01A-11R-1858-07	445	0	0.0330689
TCGA-95-7567-01A-11R-2066-07	163	0	0.140595
TCGA-50-5946-01A-11R-1755-07	686	0	0.0156325
TCGA-05-4427-01A-21R-1858-07	791	0	3.48175
TCGA-05-4417-01A-22R-1858-07	455	0	0.030123
TCGA-64-5774-01A-01R-1628-07	2550	0	0
TCGA-55-1592-01A-01R-0946-07	701	1	0.0402716
TCGA-49-AAR4-01A-12R-A41B-07	879	1	1.44547
TCGA-69-A59K-01A-11R-A262-07	591	0	0
TCGA-05-5429-01A-01R-1628-07	275	1	0
TCGA-44-2655-01A-01R-0946-07	575	0	0.0115431
TCGA-55-8092-01A-11R-2241-07	154	1	0.0516257
TCGA-MP-A4T9-01A-11R-A24X-07	1265	1	12.6642
TCGA-86-8359-01A-11R-2326-07	444	1	0.058875
TCGA-97-8179-01A-11R-2287-07	435	0	0.0192439
TCGA-05-5420-01A-01R-1628-07	457	0	0.0381385
TCGA-97-8172-01A-11R-2287-07	545	0	0.0907805
TCGA-78-7159-01A-11R-2039-07	1221	0	0.0241113
TCGA-64-5779-01A-01R-1628-07	507	0	0
TCGA-44-2665-01A-01R-0946-07	400	0	10.6228
TCGA-97-7937-01A-11R-2170-07	564	0	0.155291
TCGA-44-A47G-01A-21R-A24H-07	351	0	2.57382
TCGA-05-4422-01A-01R-1206-07	365	0	0.013014
TCGA-97-A4M2-01A-12R-A24X-07	624	0	0.0439197
TCGA-05-4389-01A-01R-1206-07	1369	0	0.0483563
TCGA-91-6829-01A-21R-1858-07	1258	1	0.0256958
TCGA-91-8496-01A-11R-2403-07	505	0	0
TCGA-49-4487-01A-21R-1858-07	855	1	0
TCGA-NJ-A4YG-01A-22R-A262-07	1904	0	0.554243
TCGA-44-6774-01A-21R-1858-07	361	0	0.0405438
TCGA-50-6593-01A-11R-1755-07	336	1	0.546831
TCGA-44-5643-01A-01R-1628-07	417	0	0
TCGA-50-8460-01A-11R-2326-07	829	0	0.0741702
TCGA-05-4244-01A-01R-1107-07	0	0	2.6733
TCGA-55-6984-01A-11R-1949-07	760	1	0.134935
TCGA-55-7913-01B-11R-2241-07	561	1	0
TCGA-69-7980-01A-11R-2187-07	411	0	0.0753835
TCGA-55-6985-01A-11R-1949-07	1233	0	0.404642
TCGA-L4-A4E5-01A-11R-A24X-07	578	0	0.986672
TCGA-62-8397-01A-11R-2326-07	1289	0	0
TCGA-86-8076-01A-31R-2241-07	489	0	0.0352352
TCGA-44-6778-01A-11R-1858-07	1110	0	0
TCGA-MP-A4TF-01A-11R-A262-07	336	1	25.4326
TCGA-05-4420-01A-01R-1206-07	912	0	0.14156
TCGA-69-7763-01A-11R-2170-07	690	0	0
TCGA-64-1676-01A-01R-0946-07	1728	0	15.5598
TCGA-MP-A4SV-01A-11R-A24X-07	2620	1	0.357579
TCGA-91-6849-01A-11R-1949-07	35	0	0
TCGA-91-6835-01A-11R-1858-07	79	0	0.0466792
TCGA-62-8399-01A-21R-2326-07	2696	0	0
TCGA-55-8510-01A-11R-2403-07	539	0	0.590788
TCGA-55-8085-01A-11R-2241-07	904	0	0
TCGA-55-7995-01A-11R-2187-07	889	0	0
TCGA-55-6987-01A-11R-1949-07	2137	0	0.0414736
TCGA-78-7154-01A-11R-2039-07	593	1	0.143357
TCGA-49-4494-01A-01R-1206-07	1081	1	0.631402
TCGA-91-6831-01A-11R-1858-07	310	0	0.0337727
TCGA-86-8669-01A-11R-2403-07	938	0	0.0919115
TCGA-55-7728-01A-11R-2187-07	704	0	0.0155337
TCGA-55-7570-01A-11R-2039-07	824	0	0
TCGA-50-5066-02A-11R-2090-07	944	0	0.0658229
TCGA-86-8278-01A-11R-2287-07	476	0	0.0726154
TCGA-50-5930-01A-11R-1755-07	282	1	0
TCGA-50-5931-01A-11R-1755-07	434	1	0
TCGA-50-6595-01A-12R-1858-07	189	1	5.49162
TCGA-MP-A4TD-01A-32R-A262-07	307	1	0.0232055
TCGA-05-4395-01A-01R-1206-07	0	1	8.14196
TCGA-91-6830-01A-11R-1949-07	60	0	0
TCGA-44-2657-01A-01R-1107-07	400	0	0.0310639
TCGA-55-8621-01A-11R-2403-07	515	0	0.416684
TCGA-86-8668-01A-11R-2403-07	423	0	0
TCGA-64-1681-01A-11R-2066-07	1167	1	0.0828926
TCGA-95-7947-01A-11R-2187-07	40	0	0.0339512
TCGA-NJ-A55A-01A-11R-A262-07	8	0	0.0916134
TCGA-L9-A5IP-01A-21R-A39D-07	58	1	0.059201
TCGA-69-7764-01A-11R-2170-07	414	0	0
TCGA-55-1596-01A-01R-0946-07	2065	0	0.0286003
TCGA-05-4415-01A-22R-1858-07	91	1	0.0863563
TCGA-55-6982-01A-11R-1949-07	995	1	1.61944
TCGA-05-4397-01A-01R-1206-07	731	1	0.010492
TCGA-73-4662-01A-01R-1206-07	912	0	0.155883
TCGA-50-5944-01A-11R-1755-07	764	0	0.0276888
TCGA-MP-A4TA-01A-21R-A24X-07	950	1	0.124582
TCGA-78-7145-01A-11R-2039-07	826	1	0.375254
TCGA-67-3771-01A-01R-0946-07	610	0	0
TCGA-55-5899-01A-11R-1628-07	930	0	0
TCGA-97-8174-01A-11R-2287-07	164	1	0
TCGA-78-7153-01A-11R-2039-07	760	0	0.0236124
TCGA-44-6776-01A-11R-1858-07	1938	0	0
TCGA-86-A4D0-01A-11R-A24H-07	116	1	0
TCGA-MP-A4SW-01A-21R-A24X-07	1778	1	0.314701
TCGA-55-8096-01A-11R-2241-07	719	1	0.306232
TCGA-NJ-A4YP-01A-11R-A262-07	50	0	0.0198628
TCGA-55-8208-01A-11R-2241-07	674	0	0.134217
TCGA-55-7727-01A-11R-2170-07	119	0	1.17621
TCGA-50-5049-01A-01R-1628-07	2146	0	0.272071
TCGA-50-5942-01A-21R-1755-07	883	0	0
TCGA-86-8073-01A-11R-2241-07	740	0	0.0397584
TCGA-86-8280-01A-11R-2287-07	701	0	0.122916
TCGA-49-4490-01A-21R-1858-07	385	1	0.267669
TCGA-38-4631-01A-01R-1755-07	354	1	0
TCGA-44-8120-01A-11R-2241-07	260	0	0.02892
TCGA-49-6744-01A-11R-1858-07	890	0	0.145425
TCGA-55-A48Z-01A-12R-A24X-07	651	0	0.279024
TCGA-55-A491-01A-11R-A24H-07	626	0	0.097497
TCGA-50-5068-01A-01R-1628-07	1499	1	0.108534
TCGA-64-1680-01A-02R-0946-07	1126	0	0.99449
TCGA-50-5055-01A-01R-1628-07	1830	1	0.550179
TCGA-44-6779-01A-11R-1858-07	500	1	0.35041
TCGA-55-A494-01A-11R-A24X-07	481	0	0.021609
TCGA-50-6590-01A-12R-1858-07	1288	1	3.73515
TCGA-69-7979-01A-11R-2187-07	89	0	0.08849
TCGA-55-6642-01A-11R-1858-07	2449	0	0
TCGA-91-A4BC-01A-11R-A24H-07	44	0	0
TCGA-50-8459-01A-11R-2326-07	589	0	1.5706
TCGA-86-8671-01A-11R-2403-07	839	0	0.181942
TCGA-95-7562-01A-11R-2241-07	87	1	0
TCGA-35-5375-01A-01R-1628-07	264	0	0.474226
TCGA-44-5644-01A-21R-2039-07	498	0	0
TCGA-53-A4EZ-01A-12R-A24X-07	1071	0	0.0186162
TCGA-O1-A52J-01A-11R-A262-07	1798	1	0.0655554
TCGA-78-7536-01A-11R-2066-07	244	1	0.0133065
TCGA-55-6981-01A-11R-1949-07	1379	1	2.93922
TCGA-95-A4VK-01A-11R-A262-07	651	0	0.0233164
TCGA-55-8090-01A-11R-2241-07	598	1	12.9089
TCGA-44-6145-01A-11R-1755-07	328	0	0.0620872
TCGA-55-8620-01A-11R-2403-07	375	1	0
TCGA-55-7907-01A-11R-2170-07	343	1	0.18386
TCGA-MP-A4T6-01A-32R-A262-07	1790	1	0.0185424
TCGA-05-4403-01A-01R-1206-07	578	0	0.169927
TCGA-78-7535-01A-11R-2066-07	949	1	0.0716111
TCGA-4B-A93V-01A-11R-A39D-07	254	0	0
TCGA-55-7911-01A-11R-2170-07	537	0	3.70954
TCGA-55-A4DG-01A-11R-A24H-07	608	0	0.183913
TCGA-97-A4M0-01A-11R-A24X-07	652	0	0.0420424
TCGA-38-4627-01A-01R-1206-07	1147	1	0.015495
TCGA-44-7659-01A-11R-2066-07	444	0	0.0353652
TCGA-62-A46O-01A-11R-A24H-07	1454	1	0
TCGA-05-4424-01A-22R-1858-07	913	0	0
TCGA-86-7714-01A-12R-2170-07	625	1	0.044088
TCGA-55-8506-01A-11R-2403-07	11	0	0.27323
TCGA-55-6980-01A-11R-1949-07	2109	0	0.0803028
TCGA-55-7284-01B-11R-2241-07	243	1	0.300047
TCGA-44-A4SS-01A-11R-A24X-07	415	0	0.699596
TCGA-78-7161-01A-11R-2039-07	215	0	0
TCGA-55-6968-01A-11R-1949-07	1293	1	0.063013
TCGA-86-8673-01A-11R-2403-07	455	0	0.0572252
TCGA-MP-A4TJ-01A-51R-A262-07	339	1	0.0364489
TCGA-95-8494-01A-11R-2326-07	84	0	21.9214
TCGA-86-7713-01A-11R-2066-07	422	0	0.0129654
TCGA-97-8171-01A-11R-2287-07	568	0	0
TCGA-86-A456-01A-11R-A24H-07	405	0	0.389953
TCGA-99-7458-01A-11R-2039-07	392	0	0.504348
TCGA-44-3396-01A-01R-1206-07	411	0	1.02491
TCGA-86-A4JF-01A-11R-A24X-07	536	0	0.225892
TCGA-35-4123-01A-01R-1107-07	182	0	44.5065
TCGA-64-1677-01A-01R-0946-07	628	1	0.858163
TCGA-78-7633-01A-11R-2066-07	994	0	0.0123164
TCGA-73-4659-01A-01R-1206-07	711	1	0.0289452
TCGA-35-4122-01A-01R-1107-07	225	0	6.29768
TCGA-78-8655-01A-11R-2403-07	2360	0	0.0318184
TCGA-55-8301-01A-11R-2287-07	534	0	0.610745
TCGA-62-A46V-01A-11R-A24H-07	2199	0	0.774171
TCGA-49-6745-01A-11R-1858-07	522	0	8.65162
TCGA-55-6543-01A-11R-1755-07	435	0	0
TCGA-99-8032-01A-11R-2241-07	44	0	0.017207
TCGA-55-6971-01A-11R-1949-07	1400	0	0
TCGA-93-A4JP-01A-11R-A24X-07	578	0	0.0194036
TCGA-62-A46Y-01A-11R-A24H-07	414	1	0.508093
TCGA-L4-A4E6-01A-11R-A24H-07	435	0	0.722442
TCGA-44-7667-01A-31R-2066-07	557	0	0.0336404
TCGA-MP-A4TC-01A-11R-A24X-07	74	1	0.994187
TCGA-05-4396-01A-21R-1858-07	303	1	0
TCGA-MP-A4T7-01A-11R-A24X-07	167	1	0.0201033
TCGA-44-6777-01A-11R-1858-07	987	1	3.29698
TCGA-78-7540-01A-11R-2066-07	881	0	0.12694
TCGA-62-8402-01A-11R-2326-07	1498	1	0
TCGA-97-7546-01A-11R-2039-07	1285	0	0
TCGA-J2-8192-01A-11R-2241-07	739	0	0.299211
TCGA-91-8499-01A-11R-2403-07	36	0	0
TCGA-50-6673-01A-11R-1949-07	22	1	2.58448
TCGA-69-7760-01A-11R-2170-07	202	0	0.123913
TCGA-05-4249-01A-01R-1107-07	1523	0	0.0316871
TCGA-MP-A4T8-01A-11R-A24X-07	161	1	0.122213
TCGA-50-6591-01A-11R-1755-07	119	1	0.0874035
TCGA-55-6972-01A-11R-1949-07	1632	1	0
TCGA-91-6848-01A-11R-1949-07	224	0	0.535099
TCGA-69-8453-01A-12R-2326-07	550	0	0.106337
TCGA-97-8175-01A-11R-2287-07	551	0	20.7121
TCGA-L9-A50W-01A-12R-A39D-07	442	1	0.0542577
TCGA-86-8672-01A-21R-2403-07	19	1	0.137575
TCGA-86-7955-01A-11R-2187-07	508	0	0.0148019
TCGA-05-4418-01A-01R-1206-07	274	1	0.0138665
TCGA-62-8395-01A-11R-2326-07	1216	0	0
TCGA-55-7726-01A-11R-2170-07	652	0	0.2381
TCGA-NJ-A55O-01A-11R-A262-07	13	0	0
TCGA-55-A490-01A-11R-A466-07	99	1	0.160579
TCGA-86-6851-01A-11R-1949-07	179	0	0.0288688
TCGA-78-7162-01A-21R-2066-07	3169	1	0.0499348
TCGA-44-7661-01A-11R-2066-07	366	0	19.8957
TCGA-49-AAR9-01A-21R-A41B-07	260	1	0.847777
TCGA-49-AARO-01A-12R-A41B-07	3759	0	6.90204
TCGA-55-8299-01A-11R-2287-07	469	1	0.0596906
TCGA-86-8279-01A-11R-2287-07	482	0	0
TCGA-55-6978-01A-11R-1949-07	176	1	23.2523
TCGA-53-7813-01A-11R-2170-07	424	0	0.044165
TCGA-05-5428-01A-01R-1628-07	670	0	0.0644114
TCGA-55-8513-01A-11R-2403-07	791	0	0
TCGA-97-7941-01A-11R-2187-07	484	0	0.0157425
TCGA-64-1679-01A-21R-2066-07	1686	0	0.437155
TCGA-44-2659-01A-01R-0946-07	529	0	0.0732539
TCGA-55-A4DF-01A-11R-A24H-07	440	1	0
TCGA-64-5815-01A-01R-1628-07	224	0	2.4156
TCGA-86-A4P7-01A-11R-A24X-07	415	0	0.0235576
TCGA-86-7953-01A-11R-2187-07	591	0	0.108936
TCGA-MN-A4N1-01A-11R-A24X-07	827	0	1.7306
TCGA-99-AA5R-01A-11R-A39D-07	658	0	0.0750635
TCGA-55-8512-01A-11R-2403-07	607	1	0.0244819
TCGA-55-8205-01A-11R-2241-07	599	0	27.2523
TCGA-35-3615-01A-01R-0946-07	14	0	0
TCGA-55-8508-01A-11R-2403-07	617	0	0.0835296
TCGA-78-7143-01A-11R-2039-07	4961	1	0.262763
TCGA-69-8254-01A-11R-2287-07	409	0	0.0692825
TCGA-55-6979-01A-11R-1949-07	237	1	7.07694
TCGA-49-AARE-01A-11R-A41B-07	1229	1	0.0195591
TCGA-78-7160-01A-11R-2039-07	678	0	0.0844505
TCGA-55-A493-01A-11R-A24H-07	28	0	15.8825
TCGA-44-2661-01A-01R-1107-07	446	0	0.0795311
TCGA-NJ-A4YI-01A-11R-A262-07	4	1	10.4068
TCGA-50-5935-01A-11R-1755-07	653	1	0
TCGA-38-4628-01A-01R-1206-07	1492	1	0
TCGA-73-4676-01A-01R-1755-07	164	0	2.01875
TCGA-L9-A8F4-01A-11R-A39D-07	476	0	0
TCGA-97-7547-01A-11R-2039-07	1965	0	0.0182567
TCGA-J2-8194-01A-11R-2241-07	724	0	0.0465494
TCGA-95-A4VN-01A-11R-A262-07	553	0	6.00906
TCGA-49-6743-01A-11R-1858-07	369	0	0
TCGA-78-7542-01A-21R-2066-07	321	1	17.2611
TCGA-55-8615-01A-11R-2403-07	446	0	0
TCGA-49-AAR2-01A-11R-A39D-07	2224	0	0.0485257
TCGA-71-6725-01A-11R-1858-07	256	0	0.0280182
TCGA-L9-A743-01A-43R-A39D-07	664	0	1.64629
TCGA-05-4250-01A-01R-1107-07	121	1	13.9568
TCGA-95-7944-01A-11R-2187-07	21	0	0.0637759
TCGA-NJ-A4YF-01A-12R-A262-07	2161	0	0.0278886
TCGA-67-3774-01A-01R-0946-07	385	0	0
TCGA-55-7725-01A-11R-2170-07	442	0	0
TCGA-44-7672-01A-11R-2066-07	418	0	4.55594
TCGA-73-A9RS-01A-11R-A41B-07	340	1	0.0908528
TCGA-67-6216-01A-11R-1755-07	141	0	0.0521644
TCGA-69-7973-01A-11R-2187-07	230	0	0.0401075
TCGA-97-A4M5-01A-11R-A24X-07	634	0	0.0194359
TCGA-55-8302-01A-11R-2326-07	478	0	24.4285
TCGA-99-8025-01A-11R-2241-07	1060	0	0.0157941
