# Supplementary material for: The Regulatory Network and Potential Role of LINC00973-miRNA-mRNA ceRNA in the Progression of Non-Small-Cell Lung Cancer
Source: Front Immunol. 2021 Jul 29;12:684807. doi: 10.3389/fimmu.2021.684807 (PMC8358408; doi:10.3389/fimmu.2021.684807)
Supplement: Supplementary file 1 [file DataSheet_1.zip › Raw data of Fig 3/Figure 3C.xls]

## Sheet: Sheet1
id	futime	fustat	LINC00973
TCGA-21-1079-01A-01R-0692-07	965	1	0.171993
TCGA-77-8128-01A-11R-2247-07	1150	1	0
TCGA-77-8148-01A-11R-2247-07	293	0	0.0281187
TCGA-34-A5IX-01A-12R-A27Q-07	1031	0	0.0963596
TCGA-39-5039-01A-01R-1443-07	544	1	0.0829266
TCGA-22-1012-01A-01R-0692-07	429	1	0.0243246
TCGA-94-7033-01A-11R-1949-07	87	0	0
TCGA-22-5481-01A-31R-1949-07	2409	1	0
TCGA-33-4582-01A-01R-1443-07	3149	1	0.0912
TCGA-77-7335-01A-11R-2045-07	2133	1	0
TCGA-66-2770-01A-01R-0851-07	700	0	0
TCGA-56-A4ZJ-01A-11R-A262-07	640	0	0.0388941
TCGA-34-5929-01A-11R-1820-07	151	1	0.0196067
TCGA-85-A50Z-01A-21R-A262-07	493	0	0
TCGA-77-8144-01A-11R-2247-07	833	0	0.143792
TCGA-33-6737-01A-11R-1820-07	601	1	0.0233989
TCGA-66-2742-01A-01R-0980-07	641	0	0
TCGA-22-1002-01A-01R-0692-07	131	1	0
TCGA-77-8154-01A-11R-2247-07	1092	0	0
TCGA-60-2722-01A-01R-0851-07	908	0	0
TCGA-85-7950-01A-11R-2187-07	576	0	0.353499
TCGA-77-7142-01A-11R-2045-07	1286	0	0.0695894
TCGA-77-A5G6-01A-11R-A27Q-07	678	1	0.0248328
TCGA-85-A5B5-01A-21R-A26W-07	111	0	0
TCGA-33-A5GW-01A-11R-A27Q-07	9	0	0.019829
TCGA-68-7756-01A-11R-2125-07	202	0	0.0704886
TCGA-56-7823-01B-11R-2247-07	1011	0	0
TCGA-56-7582-01A-11R-2045-07	601	0	0
TCGA-21-1071-01A-01R-0692-07	1426	1	0.0208106
TCGA-77-7139-01A-11R-2045-07	2737	0	0
TCGA-85-8351-01A-11R-2296-07	510	0	0.524027
TCGA-56-5898-01A-11R-1635-07	555	0	0.0193033
TCGA-21-5786-01A-01R-1635-07	661	0	0
TCGA-90-7964-01A-21R-2187-07	428	0	0.0166495
TCGA-56-7579-01A-11R-2045-07	951	1	0
TCGA-58-A46M-01A-11R-A24H-07	1072	0	0
TCGA-77-8008-01A-21R-2187-07	2639	1	0.013723
TCGA-58-8388-01A-11R-2326-07	412	1	0.0257416
TCGA-56-7580-01A-11R-2045-07	925	0	0
TCGA-J1-A4AH-01A-31R-A24H-07	581	0	0.0450181
TCGA-85-8052-01A-11R-2247-07	734	0	0.103801
TCGA-60-2725-01A-01R-1201-07	816	0	0.0216901
TCGA-22-5477-01A-01R-1635-07	1346	1	0.0495492
TCGA-66-2778-01A-02R-0851-07	578	0	0
TCGA-58-8391-01A-11R-2326-07	2167	0	0
TCGA-56-7222-01A-11R-2045-07	562	1	0.116694
TCGA-63-A5MR-01A-31R-A27Q-07	2716	0	0.191614
TCGA-60-2721-01A-01R-0851-07	983	0	0
TCGA-NC-A5HM-01A-12R-A26W-07	1212	0	0.130487
TCGA-63-A5ML-01A-31R-A27Q-07	1386	0	0.212035
TCGA-33-6738-01A-11R-1949-07	822	0	0.017508
TCGA-68-A59I-01A-11R-A262-07	492	0	0.0448875
TCGA-66-2771-01A-01R-0980-07	578	0	0.0250295
TCGA-94-A5I4-01A-11R-A26W-07	491	0	0.0797884
TCGA-22-4599-01A-01R-1443-07	1161	1	0.053395
TCGA-85-A4QQ-01A-41R-A262-07	553	0	0.0742104
TCGA-96-A4JK-01A-11R-A24Z-07	589	0	0.0485916
TCGA-60-2703-01A-11R-2045-07	2945	1	0.438743
TCGA-37-4141-01A-02R-1100-07	12	0	0.17082
TCGA-46-3767-01A-01R-0980-07	396	0	0.045531
TCGA-85-8584-01A-11R-2403-07	383	1	0.113523
TCGA-85-7696-01A-11R-2125-07	376	0	0.0134549
TCGA-68-8251-01A-11R-2296-07	406	0	0.137227
TCGA-85-A511-01A-21R-A262-07	455	1	0.0438686
TCGA-33-AAS8-01A-11R-A405-07	1114	1	0.0874813
TCGA-NC-A5HQ-01A-11R-A26W-07	448	1	0
TCGA-56-8309-01A-11R-2296-07	428	0	0.0401173
TCGA-21-1078-01A-01R-0692-07	474	1	0
TCGA-60-2720-01A-01R-0851-07	97	0	0.0451102
TCGA-63-A5MT-01A-21R-A26W-07	498	0	0.345931
TCGA-92-7340-01A-21R-2045-07	82	0	0.0160049
TCGA-60-2707-01A-01R-0851-07	667	1	0.015815
TCGA-90-A4ED-01A-31R-A24Z-07	615	0	0.0269048
TCGA-22-4605-01A-21R-2125-07	974	1	0.0867843
TCGA-96-7545-01A-21R-2045-07	1344	0	0
TCGA-77-A5GA-01A-11R-A27Q-07	1280	0	0
TCGA-94-7557-01A-11R-2125-07	5	1	0.0154992
TCGA-L3-A4E7-01A-11R-A24Z-07	392	0	0.0680736
TCGA-O2-A52Q-01A-11R-A26W-07	113	1	5.11559
TCGA-21-1077-01A-01R-0692-07	1058	1	0.0179568
TCGA-90-6837-01A-11R-1949-07	758	0	0.0167354
TCGA-56-8201-01A-11R-2247-07	397	1	0.0714063
TCGA-NC-A5HT-01A-11R-A26W-07	693	0	0.0172181
TCGA-33-4589-01A-01R-1443-07	47	1	0.0203226
TCGA-56-7730-01A-11R-2125-07	198	1	0.0249741
TCGA-43-6771-01A-11R-1820-07	166	1	0.5691
TCGA-56-A4ZK-01A-11R-A262-07	570	0	0.0210878
TCGA-85-7697-01A-11R-2125-07	1063	0	0.0275631
TCGA-37-3789-01A-01R-0980-07	13	0	0.402423
TCGA-33-4533-01A-01R-1201-07	4068	0	0.175458
TCGA-85-8580-01A-31R-2403-07	445	0	0
TCGA-77-7463-01A-11R-2045-07	1423	1	0
TCGA-96-8169-01A-11R-2296-07	557	0	0.0541121
TCGA-NC-A5HF-01A-11R-A26W-07	138	1	0.0898653
TCGA-66-2790-01A-01R-0980-07	699	0	0
TCGA-33-4583-01A-01R-1443-07	4601	1	0
TCGA-NC-A5HO-01A-11R-A26W-07	930	0	0
TCGA-33-4566-01A-01R-1443-07	5287	1	0.0479
TCGA-77-8138-01A-11R-2247-07	539	1	0.240661
TCGA-39-5011-01A-01R-1443-07	1454	0	0.0176822
TCGA-34-5234-01A-01R-1635-07	1715	0	0.18763
TCGA-33-AASD-01A-11R-A405-07	2249	1	0
TCGA-85-8287-01A-11R-2296-07	23	1	0
TCGA-56-8308-01A-11R-2296-07	517	0	0.0266309
TCGA-85-7843-01A-11R-2125-07	35	0	0
TCGA-NK-A5D1-01A-11R-A26W-07	511	0	0.0599378
TCGA-56-A4BW-01A-11R-A24H-07	585	0	0.103307
TCGA-56-8625-01A-11R-2403-07	315	1	0.0775366
TCGA-66-2789-01A-01R-0980-07	123	1	0.0169327
TCGA-18-3409-01A-01R-0980-07	3747	0	0.0920888
TCGA-63-A5MW-01A-11R-A26W-07	1639	0	0.0399206
TCGA-56-8305-01A-11R-2296-07	105	0	0.127588
TCGA-37-A5EN-01A-21R-A26W-07	660	0	0
TCGA-85-8355-01A-11R-2296-07	61	0	0
TCGA-77-8143-01A-11R-2247-07	803	1	0
TCGA-22-5489-01A-01R-1635-07	1912	1	0.0280217
TCGA-21-1080-01A-01R-0692-07	3724	0	0
TCGA-NC-A5HP-01A-11R-A26W-07	730	0	0.0285031
TCGA-58-A46N-01A-11R-A24H-07	910	0	0.0223897
TCGA-NC-A5HJ-01A-11R-A26W-07	418	1	0
TCGA-56-8083-01A-11R-2247-07	150	0	0
TCGA-60-2711-01A-01R-0851-07	1014	0	0
TCGA-22-5472-01A-01R-1635-07	1975	1	0
TCGA-L3-A524-01A-11R-A262-07	490	1	0
TCGA-NC-A5HL-01A-11R-A26W-07	88	1	0
TCGA-34-2600-01A-01R-0851-07	1874	1	0.0362122
TCGA-33-AASI-01A-22R-A405-07	1344	1	0.0706077
TCGA-43-7658-01A-11R-2125-07	2023	0	0.028777
TCGA-92-8065-01A-11R-2247-07	70	0	0
TCGA-63-A5MP-01A-11R-A26W-07	769	0	0.0385268
TCGA-39-5024-01A-21R-1820-07	2130	0	0.0456052
TCGA-63-A5MM-01A-11R-A26W-07	456	1	0.591419
TCGA-52-7811-01A-11R-2125-07	266	1	0
TCGA-43-7657-01A-31R-2125-07	236	0	0
TCGA-90-7767-01A-11R-2125-07	89	0	0.0158122
TCGA-21-5787-01A-01R-1635-07	329	1	0.0164852
TCGA-O2-A52V-01A-31R-A262-07	1335	1	0
TCGA-18-4086-01A-01R-1100-07	85	1	0.0182085
TCGA-NK-A5CX-01A-11R-A26W-07	111	0	0.13259
TCGA-85-8582-01A-21R-2403-07	424	0	0
TCGA-85-8352-01A-31R-2326-07	161	1	0.0224781
TCGA-66-2795-01A-02R-0980-07	122	0	0.0250952
TCGA-22-4607-01A-01R-1201-07	587	1	0.0170897
TCGA-70-6723-01A-11R-1820-07	375	0	0
TCGA-85-6560-01A-11R-1820-07	364	0	0
TCGA-77-7337-01A-21R-2045-07	3253	1	0.169252
TCGA-39-5037-01A-01R-1443-07	1086	0	0
TCGA-18-5595-01A-01R-1635-07	827	1	0
TCGA-66-2763-01A-01R-0851-07	30	0	0.0686894
TCGA-21-5784-01A-01R-1635-07	908	0	0
TCGA-56-A5DS-01A-11R-A27Q-07	8	0	0
TCGA-37-4133-01A-01R-1100-07	238	0	0
TCGA-66-2765-01A-01R-0851-07	61	0	0.195489
TCGA-43-A474-01A-11R-A24H-07	353	0	0
TCGA-66-2792-01A-01R-0980-07	913	0	0.016402
TCGA-NC-A5HN-01A-11R-A26W-07	1132	0	0.0190581
TCGA-21-1076-01A-02R-0692-07	1852	0	0.0841961
TCGA-98-A538-01A-11R-A262-07	826	0	0.0185692
TCGA-66-2777-01A-01R-1201-07	61	0	1.34488
TCGA-66-2780-01A-01R-0851-07	366	1	0.0316731
TCGA-66-2791-01A-01R-0980-07	153	1	0
TCGA-43-A475-01A-11R-A24H-07	296	0	0
TCGA-58-8393-01A-11R-2326-07	1058	0	0.020852
TCGA-60-2715-01A-01R-0851-07	1075	1	0.0147287
TCGA-56-6545-01A-11R-1820-07	666	0	0
TCGA-98-7454-01A-11R-2045-07	256	0	0.0496549
TCGA-34-5239-01A-21R-1820-07	707	0	0.0545383
TCGA-43-3394-01A-01R-0980-07	433	0	0.0509958
TCGA-60-2697-01A-11R-2125-07	372	1	0.0179549
TCGA-34-5241-01A-01R-1443-07	515	1	0.0358364
TCGA-77-8156-01A-11R-2247-07	10	0	0
TCGA-21-A5DI-01A-31R-A26W-07	979	0	0.0322443
TCGA-43-2576-01A-01R-A32Z-07	556	0	0.0495765
TCGA-60-2698-01A-01R-0851-07	311	1	0.0335739
TCGA-85-8276-01A-11R-2296-07	1050	0	0.0260287
TCGA-43-A56U-01A-11R-A26W-07	432	0	0
TCGA-77-7138-01A-41R-2045-07	340	1	0.354877
TCGA-39-5021-01A-01R-1443-07	2086	1	0.0767031
TCGA-85-7844-01A-11R-2125-07	911	0	0.0156718
TCGA-39-5034-01A-01R-1443-07	1107	1	0.0272441
TCGA-63-A5MI-01A-12R-A27Q-07	1784	0	0.073406
TCGA-22-1005-01A-01R-0692-07	1953	1	0.769945
TCGA-21-1083-01A-01R-0692-07	1315	1	0.0161605
TCGA-43-5670-01A-21R-2125-07	549	0	0.262429
TCGA-43-8115-01A-11R-2247-07	407	0	0.0272663
TCGA-98-A53D-01A-32R-A262-07	645	1	0.0630318
TCGA-22-5473-01A-01R-1635-07	1933	1	0
TCGA-51-6867-01A-11R-2045-07	1856	1	0.0458658
TCGA-60-2723-01A-01R-0851-07	693	0	0
TCGA-77-6844-01A-11R-1949-07	2284	1	0.031298
TCGA-56-8626-01A-11R-2403-07	302	1	0
TCGA-18-3421-01A-01R-0980-07	2645	0	0.0441284
TCGA-77-A5FZ-01A-31R-A27Q-07	3838	1	0.193827
TCGA-85-8481-01A-11R-2326-07	236	1	0.17936
TCGA-66-2754-01A-01R-0980-07	61	0	0
TCGA-18-3411-01A-01R-0980-07	3576	0	0.0339331
TCGA-66-2766-01A-01R-0851-07	31	0	0.0167574
TCGA-46-3766-01A-01R-0980-07	365	0	0.166558
TCGA-77-A5G8-01B-11R-A27Q-07	1290	0	0
TCGA-68-7755-01A-11R-2125-07	83	0	0
TCGA-56-8082-01A-11R-2247-07	455	0	0.0212171
TCGA-77-8136-01A-11R-2247-07	1189	1	0
TCGA-98-8022-01A-11R-2247-07	933	1	0
TCGA-60-2704-01A-11R-2045-07	1154	1	0.211702
TCGA-MF-A522-01A-11R-A262-07	360	1	0
TCGA-18-3415-01A-01R-0980-07	2803	1	0.0252345
TCGA-63-A5MV-01A-21R-A26W-07	1100	0	0.0237031
TCGA-66-2769-01A-02R-0851-07	215	1	0.209284
TCGA-94-8491-01A-11R-2326-07	810	0	0
TCGA-90-A59Q-01A-11R-A26W-07	322	1	0.0541395
TCGA-68-7757-01B-11R-2296-07	211	0	0
TCGA-NK-A7XE-01A-12R-A405-07	13	0	0.0273501
TCGA-46-3769-01A-01R-0980-07	135	0	2.88518
TCGA-22-4596-01A-01R-1201-07	17	1	5.89345
TCGA-22-1011-01A-01R-0692-07	53	1	0.166814
TCGA-77-7141-01A-11R-2045-07	15	0	0.144036
TCGA-21-5782-01A-01R-1635-07	962	1	0.551875
TCGA-94-A5I6-01A-21R-A27Q-07	538	0	0.0224699
TCGA-34-2596-01A-01R-0851-07	80	1	0.0682011
TCGA-46-3765-01A-01R-0980-07	396	0	0.092103
TCGA-22-5478-01A-01R-1635-07	24	1	0.0395297
TCGA-94-7943-01A-11R-2187-07	143	0	0.0320393
TCGA-34-8455-01A-11R-2326-07	123	1	0.0225861
TCGA-22-A5C4-01A-12R-A27Q-07	671	0	0.133724
TCGA-34-8454-01A-11R-2326-07	827	0	0
TCGA-85-8277-01A-11R-2296-07	307	1	0.0432073
TCGA-22-4593-01A-21R-1820-07	1067	1	1.48371
TCGA-22-1016-01A-01R-0692-07	822	1	0.131086
TCGA-56-8622-01A-11R-2403-07	55	0	0.0877725
TCGA-77-8130-01A-11R-2247-07	2522	0	0.0717181
TCGA-77-7338-01A-11R-2045-07	5	1	0.118309
TCGA-66-2759-01A-01R-0851-07	762	0	0.0510261
TCGA-66-2756-01A-01R-0851-07	30	0	0.0381147
TCGA-33-4587-01A-11R-2125-07	1656	1	0
TCGA-18-3417-01A-01R-1443-07	1097	1	0.0441504
TCGA-37-3783-01A-01R-1201-07	122	0	0.0207036
TCGA-56-1622-01A-01R-0692-07	881	1	0
TCGA-39-5035-01A-01R-1443-07	474	0	0
TCGA-XC-AA0X-01A-32R-A405-07	6	1	0
TCGA-22-0940-01A-01R-0692-07	669	1	0.0324982
TCGA-66-2758-01A-02R-0851-07	639	0	0.0163907
TCGA-77-A5G7-01B-11R-A27Q-07	180	1	0.0603086
TCGA-77-6842-01A-11R-1949-07	899	1	0
TCGA-77-A5GH-01A-11R-A27Q-07	713	0	0.177292
TCGA-21-1072-01A-01R-0692-07	3016	0	0.281032
TCGA-77-8140-01A-11R-2247-07	351	1	0
TCGA-56-7221-01A-11R-2045-07	608	0	0.0295572
TCGA-60-2709-01A-21R-1820-07	1505	0	0
TCGA-22-0944-01A-01R-0692-07	223	1	0.0553943
TCGA-34-5236-01A-21R-1820-07	276	1	0.107817
TCGA-60-2696-01A-01R-0851-07	109	1	0
TCGA-34-7107-01A-11R-1949-07	34	1	0
TCGA-85-7699-01A-11R-2125-07	1001	1	0.0710898
TCGA-22-4609-01A-21R-2125-07	291	1	0.0489104
TCGA-34-5231-01A-21R-1820-07	1984	1	0
TCGA-56-8623-01A-11R-A28V-07	692	1	0.0141906
TCGA-98-A53C-01A-11R-A262-07	822	0	0.0450496
TCGA-56-8624-01A-11R-2403-07	420	0	0.0254668
TCGA-68-A59J-01A-21R-A26W-07	448	0	0
TCGA-85-8354-01A-31R-2326-07	658	0	0
TCGA-22-5482-01A-01R-1635-07	357	1	0.0134692
TCGA-66-2786-01A-01R-0851-07	790	0	0.0323703
TCGA-66-2755-01A-01R-0851-07	28	0	0
TCGA-58-8392-01A-11R-2326-07	501	1	0
TCGA-NC-A5HK-01A-11R-A26W-07	128	0	0
TCGA-22-1000-01A-01R-A32Z-07	454	1	0.019091
TCGA-39-5022-01A-21R-1820-07	1679	1	0
TCGA-96-8170-01A-11R-2296-07	531	0	0.0557719
TCGA-43-6647-01A-11R-1820-07	379	0	1.55282
TCGA-39-5027-01A-21R-1820-07	1849	0	0.063513
TCGA-33-4547-01A-01R-1201-07	2419	0	0
TCGA-60-2695-01A-01R-0851-07	642	0	0.167055
TCGA-66-2785-01A-01R-0851-07	60	0	0
TCGA-96-7544-01A-11R-2045-07	1517	0	0.0290841
TCGA-58-A46L-01A-11R-A24H-07	1723	0	0.0129257
TCGA-94-8490-01A-11R-2326-07	153	0	0
TCGA-85-8070-01A-11R-2247-07	510	0	0
TCGA-85-A513-01A-12R-A26W-07	461	0	0.0295466
TCGA-60-2716-01A-01R-0851-07	1356	0	0
TCGA-21-1075-01A-01R-0692-07	2134	0	0.0329694
TCGA-66-2737-01A-01R-0980-07	61	0	0.0718692
TCGA-85-A53L-01A-21R-A26W-07	377	0	0.104648
TCGA-66-2753-01A-01R-0980-07	31	0	0.187744
TCGA-33-AASJ-01A-11R-A405-07	3600	1	0.0225952
TCGA-66-2793-01A-01R-1201-07	306	1	0
TCGA-77-A5GB-01B-11R-A27Q-07	0	1	0.313348
TCGA-85-8048-01A-11R-2247-07	765	0	0
TCGA-85-6175-01A-11R-1820-07	294	1	0.045226
TCGA-77-A5G3-01A-31R-A27Q-07	3576	0	0.0206643
TCGA-43-5668-01A-01R-1635-07	349	0	0
TCGA-37-4132-01A-01R-1100-07	227	0	0.0199696
TCGA-60-2714-01A-01R-0851-07	512	0	20.7479
TCGA-22-4594-01A-01R-1201-07	1470	1	0
TCGA-NC-A5HI-01A-11R-A26W-07	1380	0	0
TCGA-O2-A52W-01A-11R-A26W-07	261	1	0
TCGA-39-5016-01A-01R-1443-07	2253	0	0
TCGA-18-4721-01A-01R-1443-07	4694	0	0
TCGA-43-2581-01A-01R-0851-07	399	0	14.1729
TCGA-58-8390-01A-11R-2326-07	911	0	0
TCGA-NC-A5HR-01A-21R-A26W-07	905	0	0.0784855
TCGA-92-8064-01A-11R-2247-07	160	0	0
TCGA-33-A4WN-01A-11R-A262-07	143	1	0
TCGA-39-5040-01A-21R-2125-07	519	1	0.0291952
TCGA-98-A53H-01A-12R-A262-07	618	0	0.0197708
TCGA-37-A5EL-01A-11R-A26W-07	1143	1	0
TCGA-85-A510-01A-11R-A26W-07	482	0	0
TCGA-22-5479-01A-31R-1949-07	1651	0	0
TCGA-77-7465-01A-11R-2045-07	479	0	0.0191099
TCGA-51-4081-01A-01R-1100-07	63	0	0.0617406
TCGA-77-8139-01A-11R-2247-07	3166	0	0.0649304
TCGA-52-7809-01A-21R-2125-07	166	1	0.0369174
TCGA-66-2787-01A-01R-0980-07	1217	0	0
TCGA-77-A5G1-01A-11R-A27Q-07	4026	0	0.372531
TCGA-33-4586-01A-01R-1443-07	428	1	0.031382
TCGA-18-3412-01A-01R-0980-07	345	1	0.0159992
TCGA-NC-A5HG-01A-11R-A26W-07	1575	0	0
TCGA-18-5592-01A-01R-1635-07	1519	0	0
TCGA-18-3406-01A-01R-0980-07	371	1	0.0784139
TCGA-22-5471-01A-01R-1635-07	965	0	0
TCGA-37-4130-01A-01R-1100-07	247	0	0.0215406
TCGA-85-A4PA-01A-11R-A24Z-07	741	0	0.107288
TCGA-22-5491-01A-01R-1635-07	1713	1	0.0264856
TCGA-51-4080-01A-01R-1100-07	12	1	0.0647864
TCGA-77-8145-01A-11R-2247-07	212	1	0.0379947
TCGA-85-7710-01A-11R-2125-07	42	0	0.0521419
TCGA-60-2706-01A-01R-0851-07	2500	0	0.0349329
TCGA-43-8116-01A-11R-2247-07	358	0	0.0286833
TCGA-92-7341-01A-31R-2045-07	106	0	0.0151772
TCGA-NC-A5HE-01A-11R-A26W-07	1949	0	0
TCGA-18-4083-01A-01R-1100-07	188	1	0
TCGA-56-A4BX-01A-11R-A24H-07	405	0	0.0371439
TCGA-43-7656-01A-11R-2125-07	315	0	0
TCGA-63-A5MJ-01A-11R-A27Q-07	1824	0	0
TCGA-18-3414-01A-01R-0980-07	716	1	0
TCGA-66-2788-01A-01R-0980-07	699	0	0.178549
TCGA-85-8049-01A-11R-2247-07	579	0	0
TCGA-85-8479-01A-11R-2326-07	468	0	0
TCGA-77-8153-01A-11R-2403-07	1992	0	0.103893
TCGA-94-A4VJ-01A-11R-A24Z-07	430	0	0.0222766
TCGA-77-7140-01A-41R-2045-07	632	1	0
TCGA-77-8150-01A-11R-2247-07	1655	1	0
TCGA-43-6770-01A-11R-1820-07	310	0	0.0753625
TCGA-66-2773-01A-01R-1201-07	92	1	0
TCGA-56-8504-01A-11R-2403-07	510	0	0
TCGA-63-A5MG-01A-12R-A27Q-07	2148	0	0.0514375
TCGA-90-7766-01A-21R-2125-07	289	0	0
TCGA-85-A4JC-01A-11R-A24Z-07	455	0	0.135297
TCGA-56-A49D-01A-11R-A24H-07	637	0	0.0480034
TCGA-66-2727-01A-01R-0980-07	516	1	0
TCGA-22-4601-01A-01R-1443-07	1057	1	0
TCGA-56-A4BY-01A-11R-A24H-07	543	1	0.0199429
TCGA-56-8503-01A-11R-2403-07	41	0	0.0578709
TCGA-98-A53I-01A-31R-A262-07	565	0	0
TCGA-60-2710-01A-01R-0851-07	1714	0	0
TCGA-56-7731-01A-11R-2125-07	3	1	0.0340595
TCGA-66-2757-01A-01R-0851-07	1338	1	0
TCGA-18-3408-01A-01R-0980-07	2304	1	0.0545021
TCGA-63-A5MN-01A-22R-A27Q-07	345	1	2.96689
TCGA-85-A4JB-01A-51R-A262-07	539	0	0.227422
TCGA-56-8304-01A-11R-2326-07	106	0	0.073071
TCGA-58-8387-01A-11R-2296-07	403	1	0.0341538
TCGA-77-8131-01A-11R-2247-07	383	1	0.0307255
TCGA-85-8353-01A-21R-2296-07	94	1	1.05012
TCGA-60-2719-01A-01R-0851-07	932	0	0
TCGA-52-7810-01A-11R-2125-07	923	0	0.0639269
TCGA-96-A4JL-01A-11R-A24Z-07	504	0	0
TCGA-18-3419-01A-01R-0980-07	2811	0	0
TCGA-46-6025-01A-11R-1820-07	324	0	0
TCGA-68-8250-01A-11R-2296-07	244	0	0.0213861
TCGA-66-2783-01A-01R-1201-07	759	0	0
TCGA-90-7769-01A-11R-2125-07	358	0	0
TCGA-22-5485-01A-01R-1635-07	916	1	0.052872
TCGA-56-8307-01A-11R-2296-07	818	0	0
TCGA-56-8629-01A-11R-2403-07	481	0	0.116448
TCGA-NK-A5CR-01A-11R-A26W-07	2542	0	0
TCGA-34-5240-01A-01R-1443-07	365	0	0.0163338
TCGA-43-6773-01A-41R-1949-07	116	1	0.025522
TCGA-66-2794-01A-01R-1201-07	1645	0	0
TCGA-39-5036-01A-01R-1443-07	1084	0	0.0449016
TCGA-34-2608-01A-02R-0851-07	1000	1	0.0487385
TCGA-94-8035-01A-11R-2247-07	122	0	0.0465156
TCGA-37-3792-01A-01R-0980-07	12	0	28.1693
TCGA-22-4604-01A-01R-1201-07	399	1	0.0268871
TCGA-77-8007-01A-11R-2187-07	198	1	14.2584
TCGA-98-A53J-01A-11R-A26W-07	630	0	0.0267229
TCGA-85-A4QR-01A-11R-A24Z-07	600	0	0
TCGA-90-A4EE-01A-11R-A24Z-07	688	0	0.0656014
TCGA-66-2767-01A-01R-0851-07	61	0	0.0524981
TCGA-60-2712-01A-01R-0851-07	274	1	0
TCGA-66-2768-01A-01R-0851-07	61	0	3.62524
TCGA-33-4538-01A-01R-1201-07	2979	1	0
TCGA-66-2744-01A-01R-0980-07	30	0	0.10329
TCGA-60-2713-01A-01R-0851-07	1580	0	0.124204
TCGA-60-2708-01A-01R-0851-07	2447	0	0.070013
TCGA-37-5819-01A-01R-1635-07	103	0	0
TCGA-66-2734-01A-01R-0980-07	1311	0	0.102124
TCGA-66-2781-01A-01R-0851-07	121	0	0.0322574
TCGA-58-8386-01A-11R-2296-07	1	1	0.0741937
TCGA-34-5927-01A-11R-1820-07	941	0	0.0637135
TCGA-22-5483-01A-01R-1820-07	573	1	0.16211
TCGA-77-8133-01A-12R-2247-07	1640	1	0.0545494
TCGA-85-8350-01A-11R-2296-07	683	0	0.0220935
TCGA-22-1017-01A-01R-0692-07	1485	1	0.199977
TCGA-22-5492-01A-01R-1635-07	506	1	0.0279074
TCGA-O2-A52N-01A-11R-A26W-07	1006	1	0.717836
TCGA-22-4595-01A-01R-1201-07	734	1	0.377124
TCGA-21-5783-01A-41R-2187-07	2680	1	1.86818
TCGA-43-3920-01A-01R-0980-07	357	0	0.0785297
TCGA-51-4079-01A-01R-1100-07	12	1	0.0518838
TCGA-LA-A446-01A-21R-A24Z-07	401	0	0
TCGA-34-5232-01A-21R-1820-07	2062	0	0.0240771
TCGA-37-4129-01A-01R-1100-07	242	0	0
TCGA-77-8009-01A-11R-2187-07	1641	0	0.065096
TCGA-O2-A52S-01A-11R-A262-07	387	1	0.0207838
TCGA-NC-A5HD-01A-11R-A26W-07	2	1	0
TCGA-46-3768-01A-01R-0980-07	299	1	0
TCGA-22-4613-01A-01R-1443-07	358	1	0.0883584
TCGA-43-6143-01A-11R-1820-07	376	0	0.0458588
TCGA-39-5029-01A-01R-1443-07	740	1	0.0679612
TCGA-43-2578-01A-01R-0851-07	550	0	0
TCGA-98-8023-01A-11R-2247-07	649	0	0.0305706
TCGA-56-5897-01A-11R-1635-07	378	0	0
TCGA-33-AASB-01A-11R-A405-07	211	1	0.280599
TCGA-18-3410-01A-01R-0980-07	146	1	0.183177
TCGA-66-2782-01A-01R-0851-07	365	1	0.0299932
TCGA-63-A5MS-01A-11R-A26W-07	2381	0	0
TCGA-85-8664-01A-11R-2403-07	434	0	0.26005
TCGA-46-6026-01A-11R-1820-07	423	0	0
TCGA-34-5928-01A-11R-1820-07	552	0	0.0569251
TCGA-56-A62T-01A-11R-A405-07	84	0	0.0351553
TCGA-63-A5M9-01A-11R-A26W-07	0	0	0
TCGA-18-3407-01A-01R-0980-07	136	1	0.0215832
TCGA-56-7223-01A-11R-2045-07	442	1	0.0425047
TCGA-98-8020-01A-11R-2247-07	84	1	0.166692
TCGA-98-A53A-01A-11R-A262-07	552	1	0
TCGA-66-2800-01A-01R-1201-07	1492	0	0.0213495
TCGA-85-6798-01A-11R-1949-07	195	1	0.0344884
TCGA-56-A5DR-01A-11R-A27Q-07	4	0	0
TCGA-37-4135-01A-01R-1100-07	207	0	0
TCGA-33-AASL-01A-11R-A405-07	826	1	0.0253706
TCGA-63-A5MB-01A-11R-A26W-07	3123	0	0.018816
TCGA-33-4532-01A-01R-1201-07	2524	0	0
TCGA-O2-A5IB-01A-11R-A27Q-07	340	1	0.05695
TCGA-34-8456-01A-21R-2326-07	804	0	0
TCGA-85-8072-01A-31R-2247-07	513	0	0
TCGA-60-2726-01A-01R-0851-07	358	1	0
TCGA-52-7622-01A-11R-2125-07	862	0	0.0716811
TCGA-85-8071-01A-11R-2247-07	428	0	0
TCGA-39-5019-01A-01R-1820-07	1361	0	0.0330864
TCGA-70-6722-01A-11R-1820-07	367	0	1.13998
TCGA-39-5030-01A-01R-1443-07	59	1	0.0600999
TCGA-21-1081-01A-01R-0692-07	284	1	0
TCGA-85-8288-01A-11R-2296-07	402	1	0.0798921
TCGA-63-A5MH-01A-12R-A27Q-07	2026	0	0.354973
TCGA-NC-A5HH-01A-11R-A26W-07	37	0	0
TCGA-77-6843-01A-11R-1949-07	2224	1	0
TCGA-39-5031-01A-01R-1443-07	833	0	0
TCGA-63-A5MY-01A-11R-A26W-07	1052	0	0
TCGA-85-A50M-01A-21R-A262-07	382	0	3.79589
TCGA-22-5480-01A-01R-1635-07	2170	1	0
TCGA-43-A56V-01A-11R-A26W-07	366	0	0.0231361
TCGA-56-7822-01A-11R-2125-07	532	1	0.0331625
TCGA-21-1070-01A-01R-0692-07	3636	0	0.045678
TCGA-52-7812-01A-11R-2125-07	835	1	9.27516
TCGA-39-5028-01A-01R-1443-07	52	1	0.171853
TCGA-56-8628-01A-11R-2403-07	616	0	0.0539359
TCGA-22-4591-01A-01R-1201-07	623	1	0.0287246
TCGA-LA-A7SW-01A-11R-A405-07	408	1	1.53278
TCGA-98-8021-01A-11R-2247-07	937	0	0
TCGA-85-7698-01A-11R-2125-07	952	0	0.0149585
TCGA-22-5474-01A-01R-1635-07	445	1	0
TCGA-85-A4CL-01A-41R-A26W-07	781	0	0
TCGA-85-A4CN-01A-11R-A24H-07	612	0	0
TCGA-58-A46J-01A-11R-A24H-07	2589	0	0.0191273
TCGA-21-1082-01A-01R-0692-07	3644	0	0.0371566
TCGA-85-A512-01A-11R-A26W-07	465	0	0.0477597
TCGA-85-6561-01A-11R-1820-07	395	0	0
TCGA-37-A5EM-01A-21R-A27Q-07	867	0	0.111505
TCGA-77-8146-01A-11R-2247-07	2183	0	0
TCGA-NK-A5CT-01A-31R-A26W-07	1992	0	0
TCGA-92-8063-01A-11R-2247-07	122	0	0
TCGA-58-A46K-01A-11R-A24H-07	1045	1	0.0344259
TCGA-18-3416-01A-01R-0980-07	973	1	0
TCGA-98-A539-01A-31R-A262-07	173	0	0.28202
TCGA-85-8666-01A-11R-2403-07	475	0	0.175283
TCGA-77-A5GF-01A-21R-A27Q-07	839	0	0
TCGA-77-6845-01A-11R-1949-07	708	1	0.0154493
TCGA-43-8118-01A-11R-2403-07	89	1	0.0667264
TCGA-98-A53B-01A-11R-A262-07	61	1	0.0207395
TCGA-60-2724-01A-01R-0851-07	717	0	0.464128
