# Supplementary material for: The Regulatory Network and Potential Role of LINC00973-miRNA-mRNA ceRNA in the Progression of Non-Small-Cell Lung Cancer
Source: Front Immunol. 2021 Jul 29;12:684807. doi: 10.3389/fimmu.2021.684807 (PMC8358408; doi:10.3389/fimmu.2021.684807)
Supplement: Supplementary file 1 [file DataSheet_1.zip › Raw data of Fig 5/Figure 5.xls]

## Sheet: Sheet1
Node1	Node2	Network
hsa-miR-374b-5p	LINC00973	lncRNA
hsa-miR-216b-5p	LINC00973	lncRNA
hsa-miR-196a-5p	LINC00973	lncRNA
hsa-miR-320c	LINC00973	lncRNA
hsa-miR-138-5p	LINC00973	lncRNA
hsa-miR-150-5p	LINC00973	lncRNA
hsa-miR-196b-5p	LINC00973	lncRNA
hsa-miR-224-5p	LINC00973	lncRNA
hsa-miR-320a	LINC00973	lncRNA
hsa-miR-186-5p	LINC00973	lncRNA
hsa-miR-320b	LINC00973	lncRNA
hsa-miR-425-5p	LINC00973	lncRNA
hsa-miR-410-3p	LINC00973	lncRNA
hsa-miR-320d	LINC00973	lncRNA
hsa-miR-433-3p	LINC00973	lncRNA
hsa-miR-374b-5p	PLPP3	mRNA
hsa-miR-374b-5p	SSX2IP	mRNA
hsa-miR-374b-5p	SLC16A1	mRNA
hsa-miR-374b-5p	MEX3A	mRNA
hsa-miR-374b-5p	AK4	mRNA
hsa-miR-374b-5p	ADGRL2	mRNA
hsa-miR-374b-5p	SYT14	mRNA
hsa-miR-374b-5p	RTKN2	mRNA
hsa-miR-374b-5p	ZCCHC24	mRNA
hsa-miR-374b-5p	LCOR	mRNA
hsa-miR-374b-5p	ADRB1	mRNA
hsa-miR-374b-5p	PPM1H	mRNA
hsa-miR-374b-5p	TFDP1	mRNA
hsa-miR-374b-5p	GNPNAT1	mRNA
hsa-miR-374b-5p	BCL11B	mRNA
hsa-miR-374b-5p	CA12	mRNA
hsa-miR-374b-5p	MEX3B	mRNA
hsa-miR-374b-5p	MAPK6	mRNA
hsa-miR-374b-5p	SMAD6	mRNA
hsa-miR-374b-5p	VAMP2	mRNA
hsa-miR-374b-5p	ADORA2B	mRNA
hsa-miR-374b-5p	CCL2	mRNA
hsa-miR-374b-5p	NFIX	mRNA
hsa-miR-374b-5p	TGFA	mRNA
hsa-miR-374b-5p	BOLA3	mRNA
hsa-miR-374b-5p	CRIM1	mRNA
hsa-miR-374b-5p	PRKCE	mRNA
hsa-miR-374b-5p	TET3	mRNA
hsa-miR-374b-5p	BMP2	mRNA
hsa-miR-374b-5p	PARD6B	mRNA
hsa-miR-374b-5p	RCAN1	mRNA
hsa-miR-374b-5p	WNT5A	mRNA
hsa-miR-374b-5p	HEG1	mRNA
hsa-miR-374b-5p	EIF4G1	mRNA
hsa-miR-374b-5p	PITX2	mRNA
hsa-miR-374b-5p	TMEM267	mRNA
hsa-miR-374b-5p	NLN	mRNA
hsa-miR-374b-5p	KIF20A	mRNA
hsa-miR-374b-5p	PCDHA12	mRNA
hsa-miR-374b-5p	SOX4	mRNA
hsa-miR-374b-5p	QKI	mRNA
hsa-miR-374b-5p	HOXA10	mRNA
hsa-miR-374b-5p	ANLN	mRNA
hsa-miR-374b-5p	CCNE2	mRNA
hsa-miR-374b-5p	PABPC1	mRNA
hsa-miR-374b-5p	ATAD2	mRNA
hsa-miR-374b-5p	TACC1	mRNA
hsa-miR-216b-5p	HELLS	mRNA
hsa-miR-216b-5p	CRY2	mRNA
hsa-miR-216b-5p	SMAD7	mRNA
hsa-miR-216b-5p	ZNF146	mRNA
hsa-miR-216b-5p	HOXD13	mRNA
hsa-miR-216b-5p	IGF2BP2	mRNA
hsa-miR-216b-5p	MME	mRNA
hsa-miR-216b-5p	CLGN	mRNA
hsa-miR-216b-5p	METAP1	mRNA
hsa-miR-216b-5p	CLDN12	mRNA
hsa-miR-196a-5p	RCC2	mRNA
hsa-miR-196a-5p	TGFBR3	mRNA
hsa-miR-196a-5p	HOOK1	mRNA
hsa-miR-196a-5p	LCOR	mRNA
hsa-miR-196a-5p	LRIG3	mRNA
hsa-miR-196a-5p	HOXC8	mRNA
hsa-miR-196a-5p	HMGA2	mRNA
hsa-miR-196a-5p	IGDCC4	mRNA
hsa-miR-196a-5p	C15orf41	mRNA
hsa-miR-196a-5p	SMAD6	mRNA
hsa-miR-196a-5p	NME4	mRNA
hsa-miR-196a-5p	GAN	mRNA
hsa-miR-196a-5p	HOXB7	mRNA
hsa-miR-196a-5p	COL1A1	mRNA
hsa-miR-196a-5p	CPD	mRNA
hsa-miR-196a-5p	MTCL1	mRNA
hsa-miR-196a-5p	GATA6	mRNA
hsa-miR-196a-5p	LRRC4B	mRNA
hsa-miR-196a-5p	COL3A1	mRNA
hsa-miR-196a-5p	MARS2	mRNA
hsa-miR-196a-5p	PARD6B	mRNA
hsa-miR-196a-5p	PTPRG	mRNA
hsa-miR-196a-5p	PRDM5	mRNA
hsa-miR-196a-5p	DCDC2	mRNA
hsa-miR-196a-5p	HMGA1	mRNA
hsa-miR-196a-5p	IGF2BP3	mRNA
hsa-miR-196a-5p	HOXA5	mRNA
hsa-miR-196a-5p	HOXA9	mRNA
hsa-miR-196a-5p	TSPAN12	mRNA
hsa-miR-196a-5p	COL1A2	mRNA
hsa-miR-196a-5p	SUV39H1	mRNA
hsa-miR-320c	KIF14	mRNA
hsa-miR-320c	CTPS1	mRNA
hsa-miR-320c	S1PR1	mRNA
hsa-miR-320c	VIM	mRNA
hsa-miR-320c	MASTL	mRNA
hsa-miR-320c	CKAP5	mRNA
hsa-miR-320c	NCAPD3	mRNA
hsa-miR-320c	MDK	mRNA
hsa-miR-320c	FOXM1	mRNA
hsa-miR-320c	TWF1	mRNA
hsa-miR-320c	RASSF8	mRNA
hsa-miR-320c	SH2B3	mRNA
hsa-miR-320c	MEX3B	mRNA
hsa-miR-320c	KLF13	mRNA
hsa-miR-320c	CPD	mRNA
hsa-miR-320c	RAPGEFL1	mRNA
hsa-miR-320c	MSI2	mRNA
hsa-miR-320c	XPO1	mRNA
hsa-miR-320c	NR4A2	mRNA
hsa-miR-320c	DLX1	mRNA
hsa-miR-320c	PARD6B	mRNA
hsa-miR-320c	FXR1	mRNA
hsa-miR-320c	WWC2	mRNA
hsa-miR-320c	DBN1	mRNA
hsa-miR-320c	PCDHA12	mRNA
hsa-miR-320c	FOXQ1	mRNA
hsa-miR-320c	SOX4	mRNA
hsa-miR-320c	POLR1C	mRNA
hsa-miR-320c	SOBP	mRNA
hsa-miR-320c	IGF2BP3	mRNA
hsa-miR-320c	HOXA10	mRNA
hsa-miR-320c	KIAA1549	mRNA
hsa-miR-320c	YWHAZ	mRNA
hsa-miR-320c	FZD3	mRNA
hsa-miR-320c	GDAP1	mRNA
hsa-miR-320c	TSC22D3	mRNA
hsa-miR-320c	ZNF280C	mRNA
hsa-miR-320c	SLC6A8	mRNA
hsa-miR-138-5p	CAMK2N1	mRNA
hsa-miR-138-5p	VIM	mRNA
hsa-miR-138-5p	CLNS1A	mRNA
hsa-miR-138-5p	NOP2	mRNA
hsa-miR-138-5p	RASSF8	mRNA
hsa-miR-138-5p	SH2B3	mRNA
hsa-miR-138-5p	FERMT2	mRNA
hsa-miR-138-5p	KIF26A	mRNA
hsa-miR-138-5p	MAPK6	mRNA
hsa-miR-138-5p	ANKRD13B	mRNA
hsa-miR-138-5p	TCF3	mRNA
hsa-miR-138-5p	NFIX	mRNA
hsa-miR-138-5p	CCNE1	mRNA
hsa-miR-138-5p	SEMA4C	mRNA
hsa-miR-138-5p	AFF3	mRNA
hsa-miR-138-5p	PDK1	mRNA
hsa-miR-138-5p	SULF2	mRNA
hsa-miR-138-5p	E2F3	mRNA
hsa-miR-138-5p	SOX4	mRNA
hsa-miR-138-5p	EZH2	mRNA
hsa-miR-138-5p	EN2	mRNA
hsa-miR-138-5p	LYPLA1	mRNA
hsa-miR-138-5p	EIF4EBP1	mRNA
hsa-miR-138-5p	NSMF	mRNA
hsa-miR-138-5p	AMMECR1	mRNA
hsa-miR-150-5p	NDC1	mRNA
hsa-miR-150-5p	PALD1	mRNA
hsa-miR-150-5p	HMGA2	mRNA
hsa-miR-150-5p	HSP90B1	mRNA
hsa-miR-150-5p	GAN	mRNA
hsa-miR-150-5p	CPD	mRNA
hsa-miR-150-5p	PSMD11	mRNA
hsa-miR-150-5p	VMP1	mRNA
hsa-miR-150-5p	MAP3K3	mRNA
hsa-miR-150-5p	PDIA6	mRNA
hsa-miR-150-5p	PFN2	mRNA
hsa-miR-150-5p	TMEM41A	mRNA
hsa-miR-150-5p	GAB1	mRNA
hsa-miR-150-5p	BASP1	mRNA
hsa-miR-150-5p	MAP1B	mRNA
hsa-miR-150-5p	E2F3	mRNA
hsa-miR-150-5p	HILPDA	mRNA
hsa-miR-150-5p	CALU	mRNA
hsa-miR-150-5p	TRPS1	mRNA
hsa-miR-150-5p	PLP2	mRNA
hsa-miR-196b-5p	RCC2	mRNA
hsa-miR-196b-5p	TGFBR3	mRNA
hsa-miR-196b-5p	HOOK1	mRNA
hsa-miR-196b-5p	LCOR	mRNA
hsa-miR-196b-5p	LRIG3	mRNA
hsa-miR-196b-5p	HOXC8	mRNA
hsa-miR-196b-5p	HMGA2	mRNA
hsa-miR-196b-5p	IGDCC4	mRNA
hsa-miR-196b-5p	C15orf41	mRNA
hsa-miR-196b-5p	SMAD6	mRNA
hsa-miR-196b-5p	NME4	mRNA
hsa-miR-196b-5p	GAN	mRNA
hsa-miR-196b-5p	HOXB7	mRNA
hsa-miR-196b-5p	COL1A1	mRNA
hsa-miR-196b-5p	CPD	mRNA
hsa-miR-196b-5p	MTCL1	mRNA
hsa-miR-196b-5p	GATA6	mRNA
hsa-miR-196b-5p	LRRC4B	mRNA
hsa-miR-196b-5p	COL3A1	mRNA
hsa-miR-196b-5p	MARS2	mRNA
hsa-miR-196b-5p	PARD6B	mRNA
hsa-miR-196b-5p	PTPRG	mRNA
hsa-miR-196b-5p	PRDM5	mRNA
hsa-miR-196b-5p	DCDC2	mRNA
hsa-miR-196b-5p	HMGA1	mRNA
hsa-miR-196b-5p	IGF2BP3	mRNA
hsa-miR-196b-5p	HOXA5	mRNA
hsa-miR-196b-5p	HOXA9	mRNA
hsa-miR-196b-5p	TSPAN12	mRNA
hsa-miR-196b-5p	COL1A2	mRNA
hsa-miR-196b-5p	SUV39H1	mRNA
hsa-miR-224-5p	PLPP3	mRNA
hsa-miR-224-5p	EFNA3	mRNA
hsa-miR-224-5p	NR4A1	mRNA
hsa-miR-224-5p	DENR	mRNA
hsa-miR-224-5p	KCTD12	mRNA
hsa-miR-224-5p	KIF23	mRNA
hsa-miR-224-5p	SLC12A5	mRNA
hsa-miR-224-5p	TBL1XR1	mRNA
hsa-miR-224-5p	U2SURP	mRNA
hsa-miR-224-5p	PTX3	mRNA
hsa-miR-224-5p	IL6ST	mRNA
hsa-miR-224-5p	MAP1B	mRNA
hsa-miR-224-5p	F2RL1	mRNA
hsa-miR-224-5p	XPO5	mRNA
hsa-miR-224-5p	MMS22L	mRNA
hsa-miR-224-5p	RNF144B	mRNA
hsa-miR-224-5p	QKI	mRNA
hsa-miR-224-5p	HOXA5	mRNA
hsa-miR-224-5p	TPD52	mRNA
hsa-miR-224-5p	DPYSL2	mRNA
hsa-miR-224-5p	PRPS2	mRNA
hsa-miR-224-5p	CSTF2	mRNA
hsa-miR-320a	KIF14	mRNA
hsa-miR-320a	CTPS1	mRNA
hsa-miR-320a	S1PR1	mRNA
hsa-miR-320a	VIM	mRNA
hsa-miR-320a	MASTL	mRNA
hsa-miR-320a	CKAP5	mRNA
hsa-miR-320a	NCAPD3	mRNA
hsa-miR-320a	MDK	mRNA
hsa-miR-320a	FOXM1	mRNA
hsa-miR-320a	TWF1	mRNA
hsa-miR-320a	RASSF8	mRNA
hsa-miR-320a	SH2B3	mRNA
hsa-miR-320a	MEX3B	mRNA
hsa-miR-320a	KLF13	mRNA
hsa-miR-320a	CPD	mRNA
hsa-miR-320a	RAPGEFL1	mRNA
hsa-miR-320a	MSI2	mRNA
hsa-miR-320a	XPO1	mRNA
hsa-miR-320a	NR4A2	mRNA
hsa-miR-320a	DLX1	mRNA
hsa-miR-320a	PARD6B	mRNA
hsa-miR-320a	FXR1	mRNA
hsa-miR-320a	WWC2	mRNA
hsa-miR-320a	DBN1	mRNA
hsa-miR-320a	PCDHA12	mRNA
hsa-miR-320a	FOXQ1	mRNA
hsa-miR-320a	SOX4	mRNA
hsa-miR-320a	POLR1C	mRNA
hsa-miR-320a	SOBP	mRNA
hsa-miR-320a	IGF2BP3	mRNA
hsa-miR-320a	HOXA10	mRNA
hsa-miR-320a	KIAA1549	mRNA
hsa-miR-320a	YWHAZ	mRNA
hsa-miR-320a	FZD3	mRNA
hsa-miR-320a	GDAP1	mRNA
hsa-miR-320a	TSC22D3	mRNA
hsa-miR-320a	ZNF280C	mRNA
hsa-miR-320a	SLC6A8	mRNA
hsa-miR-186-5p	GCLM	mRNA
hsa-miR-186-5p	SORT1	mRNA
hsa-miR-186-5p	PRKAA2	mRNA
hsa-miR-186-5p	HOOK1	mRNA
hsa-miR-186-5p	TXNIP	mRNA
hsa-miR-186-5p	JCAD	mRNA
hsa-miR-186-5p	SLC16A9	mRNA
hsa-miR-186-5p	ZCCHC24	mRNA
hsa-miR-186-5p	XPOT	mRNA
hsa-miR-186-5p	ZIC5	mRNA
hsa-miR-186-5p	BCL11B	mRNA
hsa-miR-186-5p	JAG2	mRNA
hsa-miR-186-5p	FUT8	mRNA
hsa-miR-186-5p	MEX3B	mRNA
hsa-miR-186-5p	MAPK6	mRNA
hsa-miR-186-5p	SMAD6	mRNA
hsa-miR-186-5p	EMP2	mRNA
hsa-miR-186-5p	SALL1	mRNA
hsa-miR-186-5p	ABCC1	mRNA
hsa-miR-186-5p	HOXB2	mRNA
hsa-miR-186-5p	CPD	mRNA
hsa-miR-186-5p	PSMD11	mRNA
hsa-miR-186-5p	CDK5R1	mRNA
hsa-miR-186-5p	EFEMP1	mRNA
hsa-miR-186-5p	NCKAP5	mRNA
hsa-miR-186-5p	NR4A2	mRNA
hsa-miR-186-5p	SPAST	mRNA
hsa-miR-186-5p	FAM117B	mRNA
hsa-miR-186-5p	JAG1	mRNA
hsa-miR-186-5p	PDCD10	mRNA
hsa-miR-186-5p	NCBP2	mRNA
hsa-miR-186-5p	TGFBR2	mRNA
hsa-miR-186-5p	MME	mRNA
hsa-miR-186-5p	FXR1	mRNA
hsa-miR-186-5p	FAM241A	mRNA
hsa-miR-186-5p	FGF2	mRNA
hsa-miR-186-5p	CENPK	mRNA
hsa-miR-186-5p	FOXD1	mRNA
hsa-miR-186-5p	SRPK1	mRNA
hsa-miR-186-5p	QKI	mRNA
hsa-miR-186-5p	HOXA9	mRNA
hsa-miR-186-5p	GPR37	mRNA
hsa-miR-186-5p	DLC1	mRNA
hsa-miR-186-5p	PABPC1	mRNA
hsa-miR-186-5p	ATAD2	mRNA
hsa-miR-186-5p	SLC39A14	mRNA
hsa-miR-186-5p	SNX30	mRNA
hsa-miR-320b	KIF14	mRNA
hsa-miR-320b	CTPS1	mRNA
hsa-miR-320b	S1PR1	mRNA
hsa-miR-320b	VIM	mRNA
hsa-miR-320b	MASTL	mRNA
hsa-miR-320b	CKAP5	mRNA
hsa-miR-320b	NCAPD3	mRNA
hsa-miR-320b	MDK	mRNA
hsa-miR-320b	FOXM1	mRNA
hsa-miR-320b	TWF1	mRNA
hsa-miR-320b	RASSF8	mRNA
hsa-miR-320b	SH2B3	mRNA
hsa-miR-320b	MEX3B	mRNA
hsa-miR-320b	KLF13	mRNA
hsa-miR-320b	CPD	mRNA
hsa-miR-320b	RAPGEFL1	mRNA
hsa-miR-320b	MSI2	mRNA
hsa-miR-320b	XPO1	mRNA
hsa-miR-320b	NR4A2	mRNA
hsa-miR-320b	DLX1	mRNA
hsa-miR-320b	PARD6B	mRNA
hsa-miR-320b	FXR1	mRNA
hsa-miR-320b	WWC2	mRNA
hsa-miR-320b	DBN1	mRNA
hsa-miR-320b	PCDHA12	mRNA
hsa-miR-320b	FOXQ1	mRNA
hsa-miR-320b	SOX4	mRNA
hsa-miR-320b	POLR1C	mRNA
hsa-miR-320b	SOBP	mRNA
hsa-miR-320b	IGF2BP3	mRNA
hsa-miR-320b	HOXA10	mRNA
hsa-miR-320b	KIAA1549	mRNA
hsa-miR-320b	YWHAZ	mRNA
hsa-miR-320b	FZD3	mRNA
hsa-miR-320b	GDAP1	mRNA
hsa-miR-320b	TSC22D3	mRNA
hsa-miR-320b	ZNF280C	mRNA
hsa-miR-320b	SLC6A8	mRNA
hsa-miR-425-5p	STMN1	mRNA
hsa-miR-425-5p	CTSS	mRNA
hsa-miR-425-5p	ATP1B1	mRNA
hsa-miR-425-5p	LCOR	mRNA
hsa-miR-425-5p	HSPB8	mRNA
hsa-miR-425-5p	CFL2	mRNA
hsa-miR-425-5p	MAPK6	mRNA
hsa-miR-425-5p	MAP2K6	mRNA
hsa-miR-425-5p	STK39	mRNA
hsa-miR-425-5p	SIAH2	mRNA
hsa-miR-425-5p	PDCD10	mRNA
hsa-miR-425-5p	FSCN1	mRNA
hsa-miR-425-5p	LOXL2	mRNA
hsa-miR-425-5p	DPYSL2	mRNA
hsa-miR-425-5p	TNC	mRNA
hsa-miR-425-5p	NRARP	mRNA
hsa-miR-410-3p	RCC2	mRNA
hsa-miR-410-3p	CAMK2N1	mRNA
hsa-miR-410-3p	SLC2A1	mRNA
hsa-miR-410-3p	PLPP3	mRNA
hsa-miR-410-3p	MAGI3	mRNA
hsa-miR-410-3p	PTGFRN	mRNA
hsa-miR-410-3p	BTG2	mRNA
hsa-miR-410-3p	KLF6	mRNA
hsa-miR-410-3p	LCOR	mRNA
hsa-miR-410-3p	ETS1	mRNA
hsa-miR-410-3p	ADM	mRNA
hsa-miR-410-3p	STARD13	mRNA
hsa-miR-410-3p	CFL2	mRNA
hsa-miR-410-3p	ERO1A	mRNA
hsa-miR-410-3p	SMAD6	mRNA
hsa-miR-410-3p	VAMP2	mRNA
hsa-miR-410-3p	MAP3K3	mRNA
hsa-miR-410-3p	SMAD7	mRNA
hsa-miR-410-3p	MEX3D	mRNA
hsa-miR-410-3p	BMPR2	mRNA
hsa-miR-410-3p	PREX1	mRNA
hsa-miR-410-3p	GATA2	mRNA
hsa-miR-410-3p	TGFBR2	mRNA
hsa-miR-410-3p	METAP1	mRNA
hsa-miR-410-3p	GAB1	mRNA
hsa-miR-410-3p	RAPGEF2	mRNA
hsa-miR-410-3p	RPS10-NUDT3	mRNA
hsa-miR-410-3p	SASH1	mRNA
hsa-miR-410-3p	MNX1	mRNA
hsa-miR-410-3p	TTYH3	mRNA
hsa-miR-410-3p	CBX3	mRNA
hsa-miR-410-3p	DPYSL2	mRNA
hsa-miR-320d	KIF14	mRNA
hsa-miR-320d	CTPS1	mRNA
hsa-miR-320d	S1PR1	mRNA
hsa-miR-320d	VIM	mRNA
hsa-miR-320d	MASTL	mRNA
hsa-miR-320d	CKAP5	mRNA
hsa-miR-320d	NCAPD3	mRNA
hsa-miR-320d	MDK	mRNA
hsa-miR-320d	FOXM1	mRNA
hsa-miR-320d	RASSF8	mRNA
hsa-miR-320d	SH2B3	mRNA
hsa-miR-320d	MEX3B	mRNA
hsa-miR-320d	KLF13	mRNA
hsa-miR-320d	CPD	mRNA
hsa-miR-320d	RAPGEFL1	mRNA
hsa-miR-320d	MSI2	mRNA
hsa-miR-320d	XPO1	mRNA
hsa-miR-320d	NR4A2	mRNA
hsa-miR-320d	DLX1	mRNA
hsa-miR-320d	PARD6B	mRNA
hsa-miR-320d	FXR1	mRNA
hsa-miR-320d	WWC2	mRNA
hsa-miR-320d	DBN1	mRNA
hsa-miR-320d	PCDHA12	mRNA
hsa-miR-320d	FOXQ1	mRNA
hsa-miR-320d	SOX4	mRNA
hsa-miR-320d	POLR1C	mRNA
hsa-miR-320d	SOBP	mRNA
hsa-miR-320d	IGF2BP3	mRNA
hsa-miR-320d	HOXA10	mRNA
hsa-miR-320d	KIAA1549	mRNA
hsa-miR-320d	YWHAZ	mRNA
hsa-miR-320d	FZD3	mRNA
hsa-miR-320d	GDAP1	mRNA
hsa-miR-320d	TSC22D3	mRNA
hsa-miR-320d	ZNF280C	mRNA
hsa-miR-320d	SLC6A8	mRNA
hsa-miR-433-3p	B4GALT3	mRNA
hsa-miR-433-3p	SESN3	mRNA
hsa-miR-433-3p	RAD9A	mRNA
hsa-miR-433-3p	TMPO	mRNA
hsa-miR-433-3p	HSP90B1	mRNA
hsa-miR-433-3p	FERMT2	mRNA
hsa-miR-433-3p	MAPK6	mRNA
hsa-miR-433-3p	GAN	mRNA
hsa-miR-433-3p	TET3	mRNA
hsa-miR-433-3p	GCLC	mRNA
hsa-miR-433-3p	E2F3	mRNA
hsa-miR-433-3p	HOXA1	mRNA
hsa-miR-433-3p	HOXA5	mRNA
hsa-miR-433-3p	CBX3	mRNA
