# Supplementary material for: The Regulatory Network and Potential Role of LINC00973-miRNA-mRNA ceRNA in the Progression of Non-Small-Cell Lung Cancer
Source: Front Immunol. 2021 Jul 29;12:684807. doi: 10.3389/fimmu.2021.684807 (PMC8358408; doi:10.3389/fimmu.2021.684807)
Supplement: Supplementary file 1 [file DataSheet_1.zip › Raw data of Fig 6/Figure 6A-C.txt]

ONTOLOGY	ID	Description	GeneRatio	BgRatio	pvalue	p.adjust	qvalue	geneID	Count
BP	GO:0001667	ameboidal-type cell migration	22/227	462/18670	5.42459592727416e-08	5.12060966193186e-05	3.91446088047595e-05	PFN2/PRKCE/STARD13/PITX2/FGF2/TGFBR2/PLPP3/JCAD/MAP3K3/PTPRG/SASH1/ETS1/GATA2/BMPR2/LOXL2/WNT5A/PDCD10/SEMA4C/ANLN/RCC2/NR4A1/EMP2	22
BP	GO:0060485	mesenchyme development	17/227	279/18670	5.8760663715599e-08	5.12060966193186e-05	3.91446088047595e-05	PITX2/TGFBR2/MDK/TGFBR3/SMAD7/BMPR2/BASP1/JAG1/LOXL2/COL1A1/WNT5A/SEMA4C/HOXA5/HMGA2/EZH2/FOXD1/BMP2	17
BP	GO:0010631	epithelial cell migration	19/227	352/18670	6.59260239029489e-08	5.12060966193186e-05	3.91446088047595e-05	PFN2/PRKCE/STARD13/FGF2/TGFBR2/PLPP3/JCAD/MAP3K3/PTPRG/SASH1/ETS1/GATA2/BMPR2/LOXL2/WNT5A/PDCD10/ANLN/NR4A1/EMP2	19
BP	GO:0090132	epithelium migration	19/227	355/18670	7.5330105334255e-08	5.12060966193186e-05	3.91446088047595e-05	PFN2/PRKCE/STARD13/FGF2/TGFBR2/PLPP3/JCAD/MAP3K3/PTPRG/SASH1/ETS1/GATA2/BMPR2/LOXL2/WNT5A/PDCD10/ANLN/NR4A1/EMP2	19
BP	GO:0070482	response to oxygen levels	20/227	394/18670	8.03164158708958e-08	5.12060966193186e-05	3.91446088047595e-05	PRKCE/TGFBR2/PSMD11/PDK1/TGFBR3/ERO1A/NR4A2/ETS1/HSP90B1/EIF4EBP1/ADM/HILPDA/LOXL2/COL1A1/SUV39H1/AK4/SLC2A1/GATA6/BMP2/ATP1B1	20
BP	GO:0001666	response to hypoxia	19/227	359/18670	8.97882497095772e-08	5.12060966193186e-05	3.91446088047595e-05	PRKCE/TGFBR2/PSMD11/PDK1/TGFBR3/ERO1A/NR4A2/ETS1/HSP90B1/EIF4EBP1/ADM/HILPDA/LOXL2/SUV39H1/AK4/SLC2A1/GATA6/BMP2/ATP1B1	19
BP	GO:0090130	tissue migration	19/227	361/18670	9.79351574686422e-08	5.12060966193186e-05	3.91446088047595e-05	PFN2/PRKCE/STARD13/FGF2/TGFBR2/PLPP3/JCAD/MAP3K3/PTPRG/SASH1/ETS1/GATA2/BMPR2/LOXL2/WNT5A/PDCD10/ANLN/NR4A1/EMP2	19
BP	GO:0003279	cardiac septum development	11/227	112/18670	1.20453739071156e-07	5.5107585625054e-05	4.21271103225176e-05	SALL1/TGFBR2/TGFBR3/SOX4/SMAD7/BMPR2/JAG1/HEG1/WNT5A/SMAD6/GATA6	11
BP	GO:0036293	response to decreased oxygen levels	19/227	370/18670	1.43686507983213e-07	5.84325132465068e-05	4.46688582712726e-05	PRKCE/TGFBR2/PSMD11/PDK1/TGFBR3/ERO1A/NR4A2/ETS1/HSP90B1/EIF4EBP1/ADM/HILPDA/LOXL2/SUV39H1/AK4/SLC2A1/GATA6/BMP2/ATP1B1	19
BP	GO:0030900	forebrain development	19/227	381/18670	2.25910251830206e-07	7.46753976192788e-05	5.708576556573e-05	BTG2/COL3A1/SALL1/PITX2/RAPGEF2/MDK/DLX1/BCL11B/NR4A2/ETS1/GATA2/CDK5R1/DLC1/WNT5A/TACC1/SLC2A1/KIF14/EZH2/BMP2	19
BP	GO:1901342	regulation of vasculature development	20/227	422/18670	2.4276762166908e-07	7.46753976192788e-05	5.708576556573e-05	STARD13/FGF2/RAPGEF2/TGFBR2/MDK/JCAD/MAP3K3/TSPAN12/SASH1/GAB1/ETS1/GATA2/ADM/WNT5A/EFNA3/PDCD10/HOXA5/HMGA2/GATA6/EMP2	20
BP	GO:0045765	regulation of angiogenesis	19/227	383/18670	2.44837369243537e-07	7.46753976192788e-05	5.708576556573e-05	STARD13/FGF2/TGFBR2/MDK/JCAD/MAP3K3/TSPAN12/SASH1/GAB1/ETS1/GATA2/ADM/WNT5A/EFNA3/PDCD10/HOXA5/HMGA2/GATA6/EMP2	19
BP	GO:0003281	ventricular septum development	9/227	75/18670	3.10211298529391e-07	8.73364117398132e-05	6.67645045741799e-05	SALL1/TGFBR2/TGFBR3/SOX4/SMAD7/BMPR2/HEG1/WNT5A/SMAD6	9
BP	GO:0060411	cardiac septum morphogenesis	9/227	76/18670	3.48197750192662e-07	8.94260980265966e-05	6.83619696734811e-05	TGFBR2/TGFBR3/SOX4/SMAD7/BMPR2/JAG1/WNT5A/SMAD6/GATA6	9
BP	GO:0061138	morphogenesis of a branching epithelium	13/227	182/18670	3.66500401748347e-07	8.94260980265966e-05	6.83619696734811e-05	SALL1/FGF2/TGFBR2/MDK/TNC/HOXB7/ADM/WNT5A/HOXD13/HOXA5/FOXD1/BMP2/NRARP	13
BP	GO:0035270	endocrine system development	11/227	127/18670	4.35298423657783e-07	9.76103050424269e-05	7.46184040272565e-05	SALL1/PITX2/MDK/SOX4/ETS1/GATA2/WNT5A/MNX1/HOXA5/GATA6/BMP2	11
BP	GO:0060562	epithelial tube morphogenesis	17/227	322/18670	4.53381198284497e-07	9.76103050424269e-05	7.46184040272565e-05	SALL1/STARD13/FGF2/TGFBR2/MDK/TNC/HOXB7/SOX4/ADM/DLC1/FZD3/WNT5A/SEMA4C/HOXA5/FOXD1/BMP2/NRARP	17
BP	GO:0010632	regulation of epithelial cell migration	16/227	291/18670	5.82694798418947e-07	0.000118481275678519	9.05732616489802e-05	PFN2/PRKCE/STARD13/FGF2/TGFBR2/PLPP3/JCAD/MAP3K3/PTPRG/SASH1/ETS1/GATA2/BMPR2/WNT5A/PDCD10/EMP2	16
BP	GO:0090068	positive regulation of cell cycle process	16/227	298/18670	7.98700022111572e-07	0.00015385484636465	0.000117614662535876	PRKCE/BTG2/SOX4/CDK5R1/WNT5A/TGFA/RCC2/HMGA2/EIF4G1/TFDP1/KIF14/SPAST/CCNE1/EZH2/GATA6/KIF23	16
BP	GO:0001763	morphogenesis of a branching structure	13/227	196/18670	8.53945738607086e-07	0.000156272070165097	0.000119462514379875	SALL1/FGF2/TGFBR2/MDK/TNC/HOXB7/ADM/WNT5A/HOXD13/HOXA5/FOXD1/BMP2/NRARP	13
BP	GO:1904018	positive regulation of vasculature development	14/227	230/18670	9.04959995409836e-07	0.0001577215992	0.000120570609914754	FGF2/RAPGEF2/TGFBR2/MDK/JCAD/MAP3K3/SASH1/GAB1/ETS1/GATA2/ADM/WNT5A/HMGA2/GATA6	14
BP	GO:0001837	epithelial to mesenchymal transition	11/227	141/18670	1.24015040324959e-06	0.000204422191044411	0.000156270976070188	TGFBR2/MDK/TGFBR3/SMAD7/JAG1/LOXL2/COL1A1/WNT5A/HMGA2/EZH2/BMP2	11
BP	GO:0061448	connective tissue development	15/227	273/18670	1.33537517240399e-06	0.000204422191044411	0.000156270976070188	FGF2/TGFBR2/TBL1XR1/MDK/TRPS1/BMPR2/LOXL2/COL1A1/WNT5A/HOXA5/HMGA2/EFEMP1/SULF2/FOXD1/BMP2	15
BP	GO:0045766	positive regulation of angiogenesis	13/227	204/18670	1.34047338389778e-06	0.000204422191044411	0.000156270976070188	FGF2/TGFBR2/MDK/JCAD/MAP3K3/SASH1/GAB1/ETS1/GATA2/ADM/WNT5A/HMGA2/GATA6	13
BP	GO:0003002	regionalization	17/227	351/18670	1.49188623894452e-06	0.000218412145381477	0.000166965626236401	BTG2/PITX2/DLX1/HOXB7/HOXB2/HOXA10/BMPR2/BASP1/WNT5A/HOXD13/SMAD6/HOXA5/HOXA9/HOXC8/FOXD1/BMP2/NRARP	17
BP	GO:0048732	gland development	19/227	434/18670	1.60835104057757e-06	0.000226406338788996	0.000173076804285635	SALL1/GNPNAT1/PITX2/TGFBR2/MDK/TNC/TGFBR3/BCL11B/ETS1/GATA2/WNT5A/HOXD13/AK4/HOXA5/HOXA9/SULF2/EZH2/GATA6/BMP2	19
BP	GO:0051216	cartilage development	13/227	209/18670	1.75759330284095e-06	0.000238251536607329	0.000182131890797319	FGF2/TGFBR2/MDK/TRPS1/BMPR2/LOXL2/COL1A1/WNT5A/HOXA5/HMGA2/EFEMP1/SULF2/BMP2	13
BP	GO:0048754	branching morphogenesis of an epithelial tube	11/227	150/18670	2.28162556945678e-06	0.000289437104049015	0.000221260806028842	SALL1/FGF2/TGFBR2/MDK/TNC/HOXB7/WNT5A/HOXA5/FOXD1/BMP2/NRARP	11
BP	GO:0010718	positive regulation of epithelial to mesenchymal transition	7/227	50/18670	2.29335410312061e-06	0.000289437104049015	0.000221260806028842	TGFBR2/MDK/JAG1/LOXL2/COL1A1/EZH2/BMP2	7
BP	GO:0009952	anterior/posterior pattern specification	13/227	219/18670	2.95203395539922e-06	0.000355032644136349	0.000271405455310445	BTG2/HOXB7/HOXB2/HOXA10/BMPR2/BASP1/WNT5A/HOXD13/HOXA5/HOXA9/HOXC8/BMP2/NRARP	13
BP	GO:0001655	urogenital system development	16/227	330/18670	3.01795527939384e-06	0.000355032644136349	0.000271405455310445	SALL1/FGF2/TNC/MME/HOXB7/SOX4/SMAD7/GATA2/BASP1/JAG1/WNT5A/HOXD13/SMAD6/SULF2/FOXD1/BMP2	16
BP	GO:0048762	mesenchymal cell differentiation	13/227	220/18670	3.10411054982601e-06	0.000355032644136349	0.000271405455310445	PITX2/TGFBR2/MDK/TGFBR3/SMAD7/JAG1/LOXL2/COL1A1/WNT5A/SEMA4C/HMGA2/EZH2/BMP2	13
BP	GO:0048706	embryonic skeletal system development	10/227	126/18670	3.26078294459865e-06	0.000361650472037305	0.000276464467838699	TGFBR2/DLX1/HOXB7/HOXA1/HOXB2/COL1A1/WNT5A/HOXA5/HOXA9/SULF2	10
BP	GO:0003007	heart morphogenesis	14/227	259/18670	3.66346460239877e-06	0.000394361189552338	0.000301470244989967	PITX2/TGFBR2/TGFBR3/SOX4/SMAD7/BMPR2/JAG1/HEG1/DLC1/WNT5A/SMAD6/S1PR1/GATA6/BMP2	14
BP	GO:0001935	endothelial cell proliferation	12/227	191/18670	3.98793132687627e-06	0.000409941828090521	0.000313380897056257	FGF2/MDK/JCAD/GATA2/BMPR2/LOXL2/CCL2/WNT5A/PDCD10/NR4A1/BMP2/NRARP	12
BP	GO:0003206	cardiac chamber morphogenesis	10/227	129/18670	4.03221470252972e-06	0.000409941828090521	0.000313380897056257	TGFBR2/TGFBR3/SOX4/SMAD7/BMPR2/JAG1/HEG1/WNT5A/SMAD6/GATA6	10
BP	GO:0003231	cardiac ventricle development	10/227	130/18670	4.32232455387089e-06	0.000427559672085607	0.000326848895140507	SALL1/TGFBR2/TGFBR3/SOX4/SMAD7/BMPR2/JAG1/HEG1/WNT5A/SMAD6	10
BP	GO:0003151	outflow tract morphogenesis	8/227	79/18670	5.2441317575236e-06	0.000505092690329904	0.000386119174833732	PITX2/TGFBR2/TGFBR3/BMPR2/JAG1/WNT5A/SMAD6/GATA6	8
BP	GO:0045787	positive regulation of cell cycle	17/227	389/18670	5.92400027328267e-06	0.000555944641031143	0.000424993056042789	PRKCE/BTG2/SOX4/EIF4EBP1/CDK5R1/WNT5A/TGFA/RCC2/HMGA2/EIF4G1/TFDP1/KIF14/SPAST/CCNE1/EZH2/GATA6/KIF23	17
BP	GO:0043542	endothelial cell migration	14/227	274/18670	7.00150590722e-06	0.00064063779051063	0.000489736913194494	STARD13/FGF2/PLPP3/JCAD/MAP3K3/SASH1/ETS1/GATA2/BMPR2/LOXL2/WNT5A/PDCD10/NR4A1/EMP2	14
BP	GO:0003205	cardiac chamber development	11/227	171/18670	8.08863132729448e-06	0.000704866444235662	0.000538836643306985	SALL1/TGFBR2/TGFBR3/SOX4/SMAD7/BMPR2/JAG1/HEG1/WNT5A/SMAD6/GATA6	11
BP	GO:0010634	positive regulation of epithelial cell migration	11/227	171/18670	8.08863132729448e-06	0.000704866444235662	0.000538836643306985	PRKCE/FGF2/TGFBR2/PLPP3/JCAD/MAP3K3/SASH1/ETS1/GATA2/BMPR2/WNT5A	11
BP	GO:0003181	atrioventricular valve morphogenesis	5/227	24/18670	8.94946945936051e-06	0.000761225137755991	0.000581920165704752	TGFBR2/SOX4/BMPR2/SMAD6/BMP2	5
BP	GO:0001938	positive regulation of endothelial cell proliferation	9/227	112/18670	9.19899172930661e-06	0.000761225137755991	0.000581920165704752	FGF2/MDK/JCAD/GATA2/BMPR2/WNT5A/NR4A1/BMP2/NRARP	9
BP	GO:0007389	pattern specification process	18/227	446/18670	9.359325464213e-06	0.000761225137755991	0.000581920165704752	BTG2/PITX2/TGFBR2/DLX1/HOXB7/HOXB2/HOXA10/BMPR2/BASP1/WNT5A/HOXD13/SMAD6/HOXA5/HOXA9/HOXC8/FOXD1/BMP2/NRARP	18
BP	GO:0043523	regulation of neuron apoptotic process	12/227	210/18670	1.05019243523437e-05	0.000828033625023309	0.000632992055022132	BTG2/GCLM/MDK/DLX1/FOXQ1/NR4A2/NSMF/CDK5R1/CCL2/GCLC/EN2/KIF14	12
BP	GO:0001936	regulation of endothelial cell proliferation	11/227	176/18670	1.06332186819933e-05	0.000828033625023309	0.000632992055022132	FGF2/MDK/JCAD/GATA2/BMPR2/CCL2/WNT5A/PDCD10/NR4A1/BMP2/NRARP	11
BP	GO:0021983	pituitary gland development	6/227	42/18670	1.10028758646441e-05	0.000838969284679111	0.000641351843162806	SALL1/PITX2/ETS1/GATA2/WNT5A/BMP2	6
BP	GO:0021537	telencephalon development	13/227	249/18670	1.18912677181414e-05	0.000888204894865259	0.000678990109448334	BTG2/COL3A1/SALL1/MDK/DLX1/BCL11B/CDK5R1/WNT5A/TACC1/SLC2A1/KIF14/EZH2/BMP2	13
BP	GO:0043524	negative regulation of neuron apoptotic process	10/227	147/18670	1.28743469050603e-05	0.000942402193450415	0.000720421348918954	BTG2/GCLM/MDK/DLX1/FOXQ1/NR4A2/CCL2/GCLC/EN2/KIF14	10
BP	GO:0003171	atrioventricular valve development	5/227	26/18670	1.35784762375761e-05	0.000974455353520164	0.00074492445489117	TGFBR2/SOX4/BMPR2/SMAD6/BMP2	5
BP	GO:0010717	regulation of epithelial to mesenchymal transition	8/227	90/18670	1.38954434625394e-05	0.000978025443709501	0.00074765361788319	TGFBR2/MDK/SMAD7/JAG1/LOXL2/COL1A1/EZH2/BMP2	8
BP	GO:0060412	ventricular septum morphogenesis	6/227	44/18670	1.45090248359883e-05	0.00100194397923995	0.000765938192930626	TGFBR2/TGFBR3/SOX4/SMAD7/BMPR2/WNT5A	6
BP	GO:0071774	response to fibroblast growth factor	10/227	150/18670	1.53636281654184e-05	0.00104131257565614	0.000796033599681913	GCLM/FGF2/NCBP2/TNC/CCL2/COL1A1/WNT5A/GCLC/SULF2/NR4A1	10
BP	GO:0050678	regulation of epithelial cell proliferation	16/227	378/18670	1.66194226930618e-05	0.00110594703739284	0.000845443550586764	FGF2/MDK/JCAD/TGFBR3/BCL11B/GATA2/BMPR2/CCL2/WNT5A/PDCD10/TGFA/HOXA5/SULF2/NR4A1/BMP2/NRARP	16
BP	GO:0071230	cellular response to amino acid stimulus	7/227	68/18670	1.84917139882596e-05	0.00120856559280411	0.000923890522195377	COL3A1/GCLM/SESN3/NSMF/COL1A2/COL1A1/GCLC	7
BP	GO:0045444	fat cell differentiation	12/227	223/18670	1.91640493447919e-05	0.00123053369477085	0.00094068408418203	SORT1/ADRB1/TBL1XR1/ERO1A/NR4A2/GATA2/JAG1/WNT5A/SMAD6/HMGA2/NR4A1/BMP2	12
BP	GO:0002062	chondrocyte differentiation	9/227	123/18670	1.96306861814444e-05	0.00123380200358099	0.00094318254976079	TGFBR2/MDK/TRPS1/BMPR2/LOXL2/HMGA2/EFEMP1/SULF2/BMP2	9
BP	GO:0034698	response to gonadotropin	5/227	28/18670	1.98891579812236e-05	0.00123380200358099	0.00094318254976079	GCLM/TGFBR3/NSMF/GCLC/GATA6	5
BP	GO:0050769	positive regulation of neurogenesis	18/227	474/18670	2.11738935996074e-05	0.00129160750957605	0.000987372091013273	TCF3/MAP1B/TWF1/RAPGEF2/MDK/DLX1/MME/IL6ST/GATA2/BMPR2/NSMF/MAPK6/DBN1/FZD3/WNT5A/EIF4G1/EZH2/BMP2	18
BP	GO:0001764	neuron migration	10/227	157/18670	2.28332807908669e-05	0.00136999684745202	0.00104729698605909	COL3A1/MAP1B/RAPGEF2/MDK/NR4A2/DCDC2/GATA2/NSMF/CDK5R1/FZD3	10
BP	GO:0001657	ureteric bud development	8/227	97/18670	2.40875423778011e-05	0.00141758066389411	0.00108367253512527	SALL1/FGF2/HOXB7/SMAD7/BASP1/SMAD6/FOXD1/BMP2	8
BP	GO:0050673	epithelial cell proliferation	17/227	434/18670	2.44009786408003e-05	0.00141758066389411	0.00108367253512527	FGF2/MDK/JCAD/TGFBR3/BCL11B/GATA2/BMPR2/LOXL2/CCL2/WNT5A/PDCD10/TGFA/HOXA5/SULF2/NR4A1/BMP2/NRARP	17
BP	GO:0010594	regulation of endothelial cell migration	12/227	229/18670	2.49248203867787e-05	0.00142538816586891	0.00108964099651411	STARD13/FGF2/PLPP3/JCAD/MAP3K3/SASH1/ETS1/GATA2/BMPR2/WNT5A/PDCD10/EMP2	12
BP	GO:0072163	mesonephric epithelium development	8/227	98/18670	2.59573828483076e-05	0.00143945486704251	0.00110039431596175	SALL1/FGF2/HOXB7/SMAD7/BASP1/SMAD6/FOXD1/BMP2	8
BP	GO:0072164	mesonephric tubule development	8/227	98/18670	2.59573828483076e-05	0.00143945486704251	0.00110039431596175	SALL1/FGF2/HOXB7/SMAD7/BASP1/SMAD6/FOXD1/BMP2	8
BP	GO:0061035	regulation of cartilage development	7/227	72/18670	2.69664534301055e-05	0.00144928711785949	0.0011079106008831	MDK/TRPS1/BMPR2/LOXL2/WNT5A/EFEMP1/BMP2	7
BP	GO:0010595	positive regulation of endothelial cell migration	9/227	128/18670	2.69847504555346e-05	0.00144928711785949	0.0011079106008831	FGF2/PLPP3/JCAD/MAP3K3/SASH1/ETS1/GATA2/BMPR2/WNT5A	9
BP	GO:0021879	forebrain neuron differentiation	6/227	49/18670	2.7322625992433e-05	0.00144928711785949	0.0011079106008831	SALL1/RAPGEF2/DLX1/BCL11B/GATA2/WNT5A	6
BP	GO:0060840	artery development	8/227	100/18670	3.00633970518412e-05	0.00157188618871056	0.0012016317197563	COL3A1/MDK/HOXA1/SOX4/SMAD7/BMPR2/JAG1/SMAD6	8
BP	GO:1901214	regulation of neuron death	14/227	313/18670	3.1033968354588e-05	0.00159977921377172	0.00122295460172713	BTG2/GCLM/MDK/DLX1/FOXQ1/NR4A2/NSMF/CDK5R1/CCL2/WNT5A/GCLC/EN2/EIF4G1/KIF14	14
BP	GO:0060560	developmental growth involved in morphogenesis	12/227	235/18670	3.21383529596697e-05	0.00163369960878321	0.00124888511939769	SALL1/MAP1B/TGFBR2/TNC/DPYSL2/BMPR2/CDK5R1/DBN1/WNT5A/SEMA4C/HOXD13/S1PR1	12
BP	GO:0061013	regulation of mRNA catabolic process	11/227	199/18670	3.34081489091751e-05	0.00167498390421344	0.00128044498630984	BTG2/XPO1/IGF2BP3/PSMD11/IGF2BP2/VIM/PABPC1/EIF4G1/FXR1/YWHAZ/MEX3D	11
BP	GO:0042476	odontogenesis	9/227	132/18670	3.44399301433523e-05	0.00169333070538623	0.00129447023724952	JAG2/PITX2/DLX1/TNC/BCL11B/COL1A2/ADM/COL1A1/BMP2	9
BP	GO:0001823	mesonephros development	8/227	102/18670	3.46993997005375e-05	0.00169333070538623	0.00129447023724952	SALL1/FGF2/HOXB7/SMAD7/BASP1/SMAD6/FOXD1/BMP2	8
BP	GO:0021536	diencephalon development	7/227	75/18670	3.52305479245767e-05	0.00169662901847304	0.00129699163966101	SALL1/PITX2/NR4A2/ETS1/GATA2/WNT5A/BMP2	7
BP	GO:0051402	neuron apoptotic process	12/227	239/18670	3.78991536120715e-05	0.00178776251820328	0.00136665883617611	BTG2/GCLM/MDK/DLX1/FOXQ1/NR4A2/NSMF/CDK5R1/CCL2/GCLC/EN2/KIF14	12
BP	GO:0048844	artery morphogenesis	7/227	76/18670	3.84079361775362e-05	0.00178776251820328	0.00136665883617611	COL3A1/MDK/HOXA1/SOX4/SMAD7/BMPR2/JAG1	7
BP	GO:0003179	heart valve morphogenesis	6/227	52/18670	3.8588316649743e-05	0.00178776251820328	0.00136665883617611	TGFBR2/SOX4/BMPR2/JAG1/SMAD6/BMP2	6
BP	GO:0031667	response to nutrient levels	18/227	499/18670	4.15260310042596e-05	0.00189981591844487	0.0014523182948595	MAP1B/GCLM/PRKAA2/ADRB1/TGFBR2/TBL1XR1/TNC/SESN3/GDAP1/BMPR2/HSP90B1/EIF4EBP1/ADM/SLC16A1/COL1A1/GCLC/SLC2A1/EIF4G1	18
BP	GO:0061036	positive regulation of cartilage development	5/227	33/18670	4.57108696371549e-05	0.0020654541095307	0.00157894076017619	MDK/BMPR2/LOXL2/WNT5A/BMP2	5
BP	GO:0001570	vasculogenesis	7/227	79/18670	4.93809669443355e-05	0.00218586180008689	0.00167098667375063	RAPGEF2/TGFBR2/TGFBR3/QKI/ADM/HEG1/EMP2	7
BP	GO:1901215	negative regulation of neuron death	11/227	208/18670	5.00216019455255e-05	0.00218586180008689	0.00167098667375063	BTG2/GCLM/MDK/DLX1/FOXQ1/NR4A2/CCL2/GCLC/EN2/EIF4G1/KIF14	11
BP	GO:0032535	regulation of cellular component size	15/227	370/18670	5.01673200019942e-05	0.00218586180008689	0.00167098667375063	PFN2/F2RL1/PRKCE/CFL2/MAP1B/TWF1/CLNS1A/DPYSL2/BMPR2/CDK5R1/DBN1/WNT5A/SEMA4C/PREX1/SLC12A5	15
BP	GO:0071229	cellular response to acid chemical	11/227	209/18670	5.2244594346507e-05	0.00224959076833195	0.00171970441824168	PRKCE/COL3A1/GCLM/PRKAA2/TNC/SESN3/NSMF/COL1A2/COL1A1/WNT5A/GCLC	11
BP	GO:0009612	response to mechanical stimulus	11/227	210/18670	5.45519781150285e-05	0.00229979243890071	0.00175808119142884	BTG2/COL3A1/MAP1B/TGFBR2/MDK/TNC/ETS1/TXNIP/COL1A1/GCLC/SLC2A1	11
BP	GO:0072073	kidney epithelium development	9/227	140/18670	5.46671973181317e-05	0.00229979243890071	0.00175808119142884	SALL1/FGF2/HOXB7/SMAD7/BASP1/JAG1/SMAD6/FOXD1/BMP2	9
BP	GO:0051261	protein depolymerization	8/227	109/18670	5.58977617387009e-05	0.0023165129863304	0.00177086324925689	F2RL1/CFL2/MAP1B/TWF1/NCKAP5/STMN1/CKAP5/SPAST	8
BP	GO:0071560	cellular response to transforming growth factor beta stimulus	12/227	249/18670	5.63732201587552e-05	0.0023165129863304	0.00177086324925689	FERMT2/COL3A1/TGFBR2/DLX1/TGFBR3/SMAD7/BMPR2/COL1A2/FUT8/COL1A1/WNT5A/SMAD6	12
BP	GO:0071371	cellular response to gonadotropin stimulus	4/227	18/18670	5.69634340900917e-05	0.0023165129863304	0.00177086324925689	GCLM/NSMF/GCLC/GATA6	4
BP	GO:0071902	positive regulation of protein serine/threonine kinase activity	14/227	334/18670	6.27240255619702e-05	0.00249489606088168	0.00190722856768005	FGF2/RAPGEF2/MAP3K3/SASH1/CDK5R1/WNT5A/PDCD10/TGFA/STK39/HMGA2/ADORA2B/EZH2/BMP2/MAP2K6	14
BP	GO:0060415	muscle tissue morphogenesis	7/227	82/18670	6.27991156298996e-05	0.00249489606088168	0.00190722856768005	COL3A1/TGFBR3/SMAD7/HEG1/WNT5A/S1PR1/BMP2	7
BP	GO:0043488	regulation of mRNA stability	10/227	177/18670	6.34430650713061e-05	0.00249489606088168	0.00190722856768005	XPO1/IGF2BP3/PSMD11/IGF2BP2/VIM/PABPC1/EIF4G1/FXR1/YWHAZ/MEX3D	10
BP	GO:0044344	cellular response to fibroblast growth factor stimulus	9/227	143/18670	6.44765091663397e-05	0.00249489606088168	0.00190722856768005	GCLM/FGF2/NCBP2/CCL2/COL1A1/WNT5A/GCLC/SULF2/NR4A1	9
BP	GO:0072001	renal system development	13/227	293/18670	6.4758231088459e-05	0.00249489606088168	0.00190722856768005	SALL1/FGF2/MME/HOXB7/SOX4/SMAD7/BASP1/JAG1/WNT5A/SMAD6/SULF2/FOXD1/BMP2	13
BP	GO:2000027	regulation of animal organ morphogenesis	12/227	253/18670	6.56978434736732e-05	0.00250473028243379	0.00191474635913403	TGFBR2/MDK/PSMD11/HOXB7/BMPR2/BASP1/JAG1/FZD3/WNT5A/HOXD13/SULF2/BMP2	12
BP	GO:0071559	response to transforming growth factor beta	12/227	255/18670	7.08398946759735e-05	0.00267292798468106	0.00204332544816861	FERMT2/COL3A1/TGFBR2/DLX1/TGFBR3/SMAD7/BMPR2/COL1A2/FUT8/COL1A1/WNT5A/SMAD6	12
BP	GO:0021872	forebrain generation of neurons	6/227	59/18670	7.95675504910705e-05	0.00297160443670733	0.00227164929328964	SALL1/RAPGEF2/DLX1/BCL11B/GATA2/WNT5A	6
BP	GO:0021953	central nervous system neuron differentiation	10/227	183/18670	8.38448775425176e-05	0.00306872251805615	0.00234589141587381	BTG2/SALL1/RAPGEF2/DLX1/SOX4/BCL11B/NR4A2/GATA2/WNT5A/MNX1	10
BP	GO:0043487	regulation of RNA stability	10/227	183/18670	8.38448775425176e-05	0.00306872251805615	0.00234589141587381	XPO1/IGF2BP3/PSMD11/IGF2BP2/VIM/PABPC1/EIF4G1/FXR1/YWHAZ/MEX3D	10
BP	GO:0051781	positive regulation of cell division	7/227	87/18670	9.16951106514571e-05	0.00332281292063696	0.0025401313612462	PRKCE/FGF2/MDK/TGFA/KIF14/SPAST/KIF23	7
BP	GO:0048638	regulation of developmental growth	14/227	347/18670	9.41631796267252e-05	0.00337879644542955	0.00258292808511698	MAP1B/WWC2/FGF2/ADRB1/TGFBR2/TGFBR3/DPYSL2/BMPR2/BASP1/CDK5R1/DBN1/WNT5A/SEMA4C/GATA6	14
BP	GO:0003170	heart valve development	6/227	61/18670	9.60915673498387e-05	0.00341451588835349	0.00261023388876721	TGFBR2/SOX4/BMPR2/JAG1/SMAD6/BMP2	6
BP	GO:0070997	neuron death	14/227	348/18670	9.70685920627141e-05	0.00341606775913013	0.00261142021966289	BTG2/GCLM/MDK/DLX1/FOXQ1/NR4A2/NSMF/CDK5R1/CCL2/WNT5A/GCLC/EN2/EIF4G1/KIF14	14
BP	GO:0048644	muscle organ morphogenesis	7/227	88/18670	9.86026851476303e-05	0.00343700788228883	0.00262742794107671	COL3A1/TGFBR3/SMAD7/HEG1/WNT5A/S1PR1/BMP2	7
BP	GO:0007178	transmembrane receptor protein serine/threonine kinase signaling pathway	14/227	349/18670	0.000100051664627556	0.00345461408053635	0.00264088703654461	FERMT2/COL3A1/TGFBR2/DLX1/TGFBR3/SMAD7/VIM/BMPR2/COL1A2/FUT8/WNT5A/SMAD6/FOXD1/BMP2	14
BP	GO:0030902	hindbrain development	9/227	152/18670	0.000103231004685438	0.00353107922568881	0.00269934097839542	MDK/HOXB2/GATA2/CDK5R1/DLC1/SEMA4C/EN2/KIF14/EZH2	9
BP	GO:0031668	cellular response to extracellular stimulus	12/227	268/18670	0.000113523566550186	0.00384718753308965	0.00294099064220658	PRKAA2/KIF26A/TNC/SESN3/NR4A2/GDAP1/BMPR2/HSP90B1/COL1A1/SLC2A1/EIF4G1/ADORA2B	12
BP	GO:0006403	RNA localization	11/227	230/18670	0.000122951934186092	0.00412847779010181	0.00315602357379655	XPO1/XPOT/TGFBR2/IGF2BP3/NCBP2/IGF2BP2/QKI/NDC1/CKAP5/XPO5/MEX3D	11
BP	GO:0007219	Notch signaling pathway	10/227	193/18670	0.000130185122428844	0.00425426382222828	0.00325218097195363	JAG2/TGFBR2/MDK/DLX1/IL6ST/GATA2/JAG1/PDCD10/BMP2/NRARP	10
BP	GO:0050657	nucleic acid transport	10/227	193/18670	0.000130185122428844	0.00425426382222828	0.00325218097195363	XPO1/XPOT/TGFBR2/IGF2BP3/NCBP2/IGF2BP2/QKI/NDC1/CKAP5/XPO5	10
BP	GO:0050658	RNA transport	10/227	193/18670	0.000130185122428844	0.00425426382222828	0.00325218097195363	XPO1/XPOT/TGFBR2/IGF2BP3/NCBP2/IGF2BP2/QKI/NDC1/CKAP5/XPO5	10
BP	GO:0060389	pathway-restricted SMAD protein phosphorylation	6/227	65/18670	0.000137286419373408	0.00444662207882012	0.0033992296478297	TGFBR2/TGFBR3/SMAD7/BMPR2/SMAD6/BMP2	6
BP	GO:0051236	establishment of RNA localization	10/227	196/18670	0.00014772243542374	0.00474266766360429	0.00362554232092614	XPO1/XPOT/TGFBR2/IGF2BP3/NCBP2/IGF2BP2/QKI/NDC1/CKAP5/XPO5	10
BP	GO:0060993	kidney morphogenesis	7/227	94/18670	0.000149498520653821	0.00475795291819987	0.0036372271661131	SALL1/FGF2/HOXB7/SOX4/BASP1/FOXD1/BMP2	7
BP	GO:0007517	muscle organ development	15/227	410/18670	0.000156941736196095	0.00495178236618715	0.00378540049736136	CFL2/BTG2/COL3A1/FGF2/TGFBR2/TGFBR3/SMAD7/BASP1/HEG1/WNT5A/NLN/FXR1/S1PR1/GATA6/BMP2	15
BP	GO:0001822	kidney development	12/227	278/18670	0.00015991084571591	0.00497785985405861	0.00380533548808967	SALL1/FGF2/MME/HOXB7/SOX4/SMAD7/BASP1/JAG1/SMAD6/SULF2/FOXD1/BMP2	12
BP	GO:0060541	respiratory system development	10/227	198/18670	0.000160488377808447	0.00497785985405861	0.00380533548808967	TGFBR2/TNC/MME/BMPR2/BASP1/EIF4EBP1/HEG1/WNT5A/HOXA5/GATA6	10
BP	GO:0045746	negative regulation of Notch signaling pathway	5/227	43/18670	0.000167955592686618	0.0051656930187649	0.00394892494790829	JAG2/DLX1/GATA2/JAG1/NRARP	5
BP	GO:0030516	regulation of axon extension	7/227	96/18670	0.000170552829879429	0.00520186131132259	0.00397657387560985	MAP1B/DPYSL2/BMPR2/CDK5R1/DBN1/WNT5A/SEMA4C	7
BP	GO:1903311	regulation of mRNA metabolic process	13/227	324/18670	0.000176658650900225	0.00534355919251921	0.00408489512042452	BTG2/XPO1/IGF2BP3/PSMD11/NCBP2/IGF2BP2/SRPK1/VIM/PABPC1/EIF4G1/FXR1/YWHAZ/MEX3D	13
BP	GO:0062009	secondary palate development	4/227	24/18670	0.000186797703544971	0.00558308390488941	0.00426800029312512	JAG2/TGFBR2/TGFBR3/WNT5A	4
BP	GO:0007019	microtubule depolymerization	5/227	44/18670	0.000187628229590546	0.00558308390488941	0.00426800029312512	MAP1B/NCKAP5/STMN1/CKAP5/SPAST	5
BP	GO:0045666	positive regulation of neuron differentiation	14/227	371/18670	0.000189170923619893	0.00558359339071621	0.00426838977064241	TCF3/MAP1B/TWF1/RAPGEF2/MDK/DLX1/GATA2/BMPR2/MAPK6/DBN1/WNT5A/EIF4G1/EZH2/BMP2	14
BP	GO:0055008	cardiac muscle tissue morphogenesis	6/227	69/18670	0.00019136587119162	0.00560319270849065	0.00428337251054591	TGFBR3/SMAD7/HEG1/WNT5A/S1PR1/BMP2	6
BP	GO:0002042	cell migration involved in sprouting angiogenesis	7/227	98/18670	0.000193943589202472	0.00562646334170083	0.00430116179529503	STARD13/FGF2/JCAD/MAP3K3/GATA2/PDCD10/NR4A1	7
BP	GO:0003183	mitral valve morphogenesis	3/227	10/18670	0.000199847058585002	0.00562646334170083	0.00430116179529503	SOX4/BMPR2/SMAD6	3
BP	GO:0021877	forebrain neuron fate commitment	3/227	10/18670	0.000199847058585002	0.00562646334170083	0.00430116179529503	DLX1/BCL11B/GATA2	3
BP	GO:0070341	fat cell proliferation	3/227	10/18670	0.000199847058585002	0.00562646334170083	0.00430116179529503	E2F3/GATA2/TFDP1	3
BP	GO:0070344	regulation of fat cell proliferation	3/227	10/18670	0.000199847058585002	0.00562646334170083	0.00430116179529503	E2F3/GATA2/TFDP1	3
BP	GO:0007409	axonogenesis	16/227	468/18670	0.000205731908906243	0.00574792966867824	0.00439401698571952	MAP1B/DPYSL2/BCL11B/NR4A2/GAB1/BMPR2/CDK5R1/DBN1/FZD3/WNT5A/EFNA3/SEMA4C/PARD6B/STMN1/SPAST/FOXD1	16
BP	GO:0051302	regulation of cell division	9/227	168/18670	0.000220061897203134	0.00605399377065104	0.00462798833545887	PRKCE/FGF2/MDK/TXNIP/TGFA/KIF20A/KIF14/SPAST/KIF23	9
BP	GO:0050679	positive regulation of epithelial cell proliferation	10/227	206/18670	0.000221256571678195	0.00605399377065104	0.00462798833545887	FGF2/MDK/JCAD/GATA2/BMPR2/WNT5A/TGFA/NR4A1/BMP2/NRARP	10
BP	GO:0048562	embryonic organ morphogenesis	12/227	288/18670	0.000221648952258809	0.00605399377065104	0.00462798833545887	SOBP/SALL1/LRIG3/TGFBR2/HOXB7/HOXA1/HOXB2/GATA2/FZD3/WNT5A/HOXA5/EFEMP1	12
BP	GO:0021543	pallium development	9/227	169/18670	0.000230025932136907	0.00623625860460059	0.00476732107305964	BTG2/COL3A1/MDK/DLX1/CDK5R1/TACC1/SLC2A1/KIF14/EZH2	9
BP	GO:0071772	response to BMP	9/227	170/18670	0.000240361832787339	0.00642134531388072	0.00490881099922202	DLX1/TGFBR3/SMAD7/BMPR2/WNT5A/SMAD6/GATA6/FOXD1/BMP2	9
BP	GO:0071773	cellular response to BMP stimulus	9/227	170/18670	0.000240361832787339	0.00642134531388072	0.00490881099922202	DLX1/TGFBR3/SMAD7/BMPR2/WNT5A/SMAD6/GATA6/FOXD1/BMP2	9
BP	GO:0060070	canonical Wnt signaling pathway	13/227	335/18670	0.000244530919419128	0.00648538525415948	0.00495776646694159	PLPP3/TBL1XR1/SIAH2/MDK/PSMD11/SOX4/NR4A2/COL1A1/FZD3/WNT5A/SULF2/BMP2/NRARP	13
BP	GO:0048568	embryonic organ development	15/227	428/18670	0.000249398504078858	0.00656689586279583	0.00502007742401821	SOBP/SALL1/LRIG3/TGFBR2/HOXB7/HOXA1/HOXB2/GATA2/ADM/SH2B3/FZD3/WNT5A/HOXA5/EN2/EFEMP1	15
BP	GO:0003208	cardiac ventricle morphogenesis	6/227	73/18670	0.000261006709988446	0.00680584510513292	0.00520274267743552	TGFBR2/TGFBR3/SOX4/SMAD7/JAG1/HEG1	6
BP	GO:0030324	lung development	9/227	172/18670	0.000262192393394465	0.00680584510513292	0.00520274267743552	TGFBR2/TNC/MME/BMPR2/EIF4EBP1/HEG1/WNT5A/HOXA5/GATA6	9
BP	GO:0003174	mitral valve development	3/227	11/18670	0.000272326453411211	0.00701844886220081	0.00536526806894729	SOX4/BMPR2/SMAD6	3
BP	GO:0071496	cellular response to external stimulus	13/227	339/18670	0.000274218083960305	0.00701844886220081	0.00536526806894729	PRKAA2/KIF26A/TNC/SESN3/NR4A2/GDAP1/BMPR2/HSP90B1/COL1A1/GCLC/SLC2A1/EIF4G1/ADORA2B	13
BP	GO:0008593	regulation of Notch signaling pathway	7/227	105/18670	0.000297017073708783	0.00754918395676491	0.00577098963390311	JAG2/DLX1/IL6ST/GATA2/JAG1/PDCD10/NRARP	7
BP	GO:0003148	outflow tract septum morphogenesis	4/227	27/18670	0.000299822006599541	0.00756792099416772	0.00578531320175375	TGFBR2/BMPR2/SMAD6/GATA6	4
BP	GO:0001101	response to acid chemical	13/227	343/18670	0.000306935023910447	0.00761229299063607	0.00581923346825156	PRKCE/COL3A1/GCLM/PRKAA2/TNC/TGFBR3/SESN3/GDAP1/NSMF/COL1A2/COL1A1/WNT5A/GCLC	13
BP	GO:0032956	regulation of actin cytoskeleton organization	13/227	343/18670	0.000306935023910447	0.00761229299063607	0.00581923346825156	PFN2/F2RL1/PRKCE/CFL2/TWF1/MDK/CDK5R1/DLC1/DBN1/STMN1/PREX1/S1PR1/FSCN1	13
BP	GO:0030323	respiratory tube development	9/227	176/18670	0.000310802423895372	0.00761229299063607	0.00581923346825156	TGFBR2/TNC/MME/BMPR2/EIF4EBP1/HEG1/WNT5A/HOXA5/GATA6	9
BP	GO:0090596	sensory organ morphogenesis	11/227	256/18670	0.000311129831066762	0.00761229299063607	0.00581923346825156	SOBP/SALL1/PITX2/LRIG3/TSPAN12/HOXA1/GATA2/JAG1/FZD3/WNT5A/EFEMP1	11
BP	GO:0018105	peptidyl-serine phosphorylation	12/227	299/18670	0.000311979220927708	0.00761229299063607	0.00581923346825156	PFN2/PRKCE/PRKAA2/TGFBR2/SMAD7/CDK5R1/WNT5A/PDCD10/MASTL/STK39/HMGA2/EIF4G1	12
BP	GO:0010769	regulation of cell morphogenesis involved in differentiation	12/227	301/18670	0.000331373732151685	0.00800445618850652	0.006119023453854	MAP1B/RAPGEF2/MDK/DPYSL2/BMPR2/NSMF/CDK5R1/DBN1/WNT5A/SEMA4C/RCC2/PREX1	12
BP	GO:0043406	positive regulation of MAP kinase activity	11/227	258/18670	0.000332425502910654	0.00800445618850652	0.006119023453854	FGF2/MAP3K3/SASH1/WNT5A/PDCD10/TGFA/STK39/ADORA2B/EZH2/BMP2/MAP2K6	11
BP	GO:0072006	nephron development	8/227	142/18670	0.00035058545553798	0.008174021507839	0.00624864802066036	SALL1/FGF2/HOXB7/BASP1/JAG1/SULF2/FOXD1/BMP2	8
BP	GO:0008361	regulation of cell size	9/227	179/18670	0.000351960087047527	0.008174021507839	0.00624864802066036	MAP1B/CLNS1A/DPYSL2/BMPR2/CDK5R1/DBN1/WNT5A/SEMA4C/SLC12A5	9
BP	GO:0030177	positive regulation of Wnt signaling pathway	9/227	179/18670	0.000351960087047527	0.008174021507839	0.00624864802066036	SALL1/TBL1XR1/PSMD11/SOX4/COL1A1/WNT5A/SULF2/BMP2/NRARP	9
BP	GO:0048736	appendage development	9/227	179/18670	0.000351960087047527	0.008174021507839	0.00624864802066036	SALL1/PITX2/SOX4/HOXA10/BMPR2/WNT5A/HOXD13/HOXA9/AFF3	9
BP	GO:0060173	limb development	9/227	179/18670	0.000351960087047527	0.008174021507839	0.00624864802066036	SALL1/PITX2/SOX4/HOXA10/BMPR2/WNT5A/HOXD13/HOXA9/AFF3	9
BP	GO:0071156	regulation of cell cycle arrest	7/227	108/18670	0.000352867595147148	0.008174021507839	0.00624864802066036	BTG2/SOX4/CDK5R1/HMGA2/TFDP1/FOXM1/GATA6	7
BP	GO:0043583	ear development	10/227	219/18670	0.000360715658715828	0.00830326610628886	0.00634744932715438	SOBP/JAG2/SALL1/LRIG3/HOXA1/GATA2/JAG1/FZD3/WNT5A/BMP2	10
BP	GO:0043534	blood vessel endothelial cell migration	9/227	180/18670	0.000366640063024873	0.00838689144169396	0.00641137689157968	STARD13/FGF2/JCAD/MAP3K3/ETS1/GATA2/PDCD10/NR4A1/EMP2	9
BP	GO:0021761	limbic system development	7/227	109/18670	0.000373247877832041	0.00843263723990908	0.00644634736372687	BTG2/MDK/DLX1/ETS1/CDK5R1/KIF14/EZH2	7
BP	GO:0072009	nephron epithelium development	7/227	109/18670	0.000373247877832041	0.00843263723990908	0.00644634736372687	SALL1/FGF2/HOXB7/BASP1/JAG1/FOXD1/BMP2	7
BP	GO:0061387	regulation of extent of cell growth	7/227	110/18670	0.000394559726171982	0.00885943925024205	0.00677261706273896	MAP1B/DPYSL2/BMPR2/CDK5R1/DBN1/WNT5A/SEMA4C	7
BP	GO:1902903	regulation of supramolecular fiber organization	13/227	353/18670	0.000403640689117394	0.00900807879371744	0.00688624487595656	PFN2/F2RL1/PRKCE/CFL2/MAP1B/TWF1/CDK5R1/DLC1/DBN1/STMN1/SPAST/PREX1/S1PR1	13
BP	GO:0002040	sprouting angiogenesis	9/227	183/18670	0.000413742571884716	0.0091775625036246	0.00701580705626523	STARD13/FGF2/JCAD/MAP3K3/GATA2/LOXL2/PDCD10/NR4A1/NRARP	9
BP	GO:1904019	epithelial cell apoptotic process	7/227	111/18670	0.000416833911165038	0.0091786651080399	0.00701664994454129	JAG2/SORT1/TGFBR2/MDK/GATA2/BMPR2/CCL2	7
BP	GO:0010975	regulation of neuron projection development	16/227	499/18670	0.00041880794345428	0.0091786651080399	0.00701664994454129	MAP1B/TWF1/RAPGEF2/MDK/DPYSL2/PTPRG/VIM/BMPR2/NSMF/MAPK6/CDK5R1/DBN1/WNT5A/SEMA4C/PREX1/EZH2	16
BP	GO:0002065	columnar/cuboidal epithelial cell differentiation	7/227	112/18670	0.000440101778595922	0.00953119828201819	0.0072861446746058	JAG2/SOX4/JAG1/WNT5A/HOXA5/GATA6/BMP2	7
BP	GO:0060419	heart growth	7/227	112/18670	0.000440101778595922	0.00953119828201819	0.0072861446746058	FGF2/TGFBR2/TGFBR3/BASP1/HEG1/S1PR1/GATA6	7
BP	GO:0003209	cardiac atrium morphogenesis	4/227	30/18670	0.000455003893766078	0.00976907038369011	0.00746798650556465	SOX4/BMPR2/HEG1/WNT5A	4
BP	GO:0021766	hippocampus development	6/227	81/18670	0.000459092925135163	0.00976907038369011	0.00746798650556465	BTG2/MDK/DLX1/CDK5R1/KIF14/EZH2	6
BP	GO:0110110	positive regulation of animal organ morphogenesis	6/227	81/18670	0.000459092925135163	0.00976907038369011	0.00746798650556465	TGFBR2/MDK/HOXB7/BASP1/JAG1/BMP2	6
BP	GO:0043200	response to amino acid	7/227	113/18670	0.000464395247684231	0.00982477807239471	0.00751057236595489	COL3A1/GCLM/SESN3/NSMF/COL1A2/COL1A1/GCLC	7
BP	GO:0071158	positive regulation of cell cycle arrest	6/227	82/18670	0.000490379278517159	0.0102559323392732	0.00784016915668337	BTG2/SOX4/CDK5R1/HMGA2/TFDP1/GATA6	6
BP	GO:0090049	regulation of cell migration involved in sprouting angiogenesis	6/227	82/18670	0.000490379278517159	0.0102559323392732	0.00784016915668337	STARD13/FGF2/JCAD/MAP3K3/GATA2/PDCD10	6
BP	GO:0031098	stress-activated protein kinase signaling cascade	12/227	315/18670	0.000497943174663641	0.0103549546549371	0.00791586697521506	F2RL1/MAGI3/MAP3K3/SASH1/WNT5A/PDCD10/SEMA4C/STK39/FOXM1/ADORA2B/BMP2/MAP2K6	12
BP	GO:0045165	cell fate commitment	11/227	271/18670	0.000502966223853113	0.0104003185271322	0.00795054548320888	JAG2/TCF3/FGF2/DLX1/BCL11B/GATA2/JAG1/WNT5A/MNX1/GATA6/BMP2	11
BP	GO:0034694	response to prostaglandin	4/227	31/18670	0.000517466854068971	0.0106400487971485	0.0081338077948866	PRKCE/PRKAA2/TNC/TGFBR3	4
BP	GO:0030111	regulation of Wnt signaling pathway	13/227	363/18670	0.000525134962150257	0.010737396432793	0.00820822540073733	SALL1/PLPP3/TBL1XR1/SIAH2/MDK/PSMD11/SOX4/DCDC2/COL1A1/WNT5A/SULF2/BMP2/NRARP	13
BP	GO:0009743	response to carbohydrate	10/227	230/18670	0.000529982119104434	0.0107763030884568	0.00823796767590401	PRKCE/VAMP2/MAP1B/GCLM/PRKAA2/TGFBR2/SOX4/TXNIP/GCLC/MAP2K6	10
BP	GO:2001212	regulation of vasculogenesis	3/227	14/18670	0.000584775196195893	0.0116591100311335	0.00891283130939113	RAPGEF2/ADM/EMP2	3
BP	GO:0060317	cardiac epithelial to mesenchymal transition	4/227	32/18670	0.000585794887809821	0.0116591100311335	0.00891283130939113	TGFBR2/TGFBR3/JAG1/BMP2	4
BP	GO:0048839	inner ear development	9/227	192/18670	0.000585835134127712	0.0116591100311335	0.00891283130939113	SOBP/JAG2/LRIG3/HOXA1/GATA2/JAG1/FZD3/WNT5A/BMP2	9
BP	GO:0016358	dendrite development	10/227	233/18670	0.000586141050745512	0.0116591100311335	0.00891283130939113	MAP1B/RAPGEF2/DCDC2/NSMF/MAPK6/CDK5R1/DBN1/PREX1/SLC12A5/EZH2	10
BP	GO:0042471	ear morphogenesis	7/227	118/18670	0.000602403704946985	0.0118996264072729	0.00909669456155633	SOBP/SALL1/LRIG3/HOXA1/GATA2/FZD3/WNT5A	7
BP	GO:0018209	peptidyl-serine modification	12/227	322/18670	0.000604735112500754	0.0118996264072729	0.00909669456155633	PFN2/PRKCE/PRKAA2/TGFBR2/SMAD7/CDK5R1/WNT5A/PDCD10/MASTL/STK39/HMGA2/EIF4G1	12
BP	GO:0030509	BMP signaling pathway	8/227	157/18670	0.000683657202541721	0.0133806703812979	0.0102288817582657	DLX1/TGFBR3/SMAD7/BMPR2/WNT5A/SMAD6/FOXD1/BMP2	8
BP	GO:0048675	axon extension	7/227	121/18670	0.000699682674265362	0.0136214818500597	0.0104129705946099	MAP1B/DPYSL2/BMPR2/CDK5R1/DBN1/WNT5A/SEMA4C	7
BP	GO:0034616	response to laminar fluid shear stress	3/227	15/18670	0.000724431598164031	0.0140286753930177	0.0107242505592871	SMAD7/ETS1/SMAD6	3
BP	GO:0031099	regeneration	9/227	198/18670	0.000730224310099928	0.0140664261840302	0.0107531092312776	MAP1B/TGFBR2/MDK/TNC/TGFBR3/PTGFRN/ADM/SULF2/EZH2	9
BP	GO:0098727	maintenance of cell number	8/227	159/18670	0.00074277816358599	0.0141510253146597	0.0108177812155207	SALL1/FGF2/SOX4/GATA2/JAG1/LOXL2/HMGA2/EZH2	8
BP	GO:0001658	branching involved in ureteric bud morphogenesis	5/227	59/18670	0.000746215269324951	0.0141510253146597	0.0108177812155207	SALL1/FGF2/HOXB7/FOXD1/BMP2	5
BP	GO:0097755	positive regulation of blood vessel diameter	5/227	59/18670	0.000746215269324951	0.0141510253146597	0.0108177812155207	F2RL1/ADRB1/BMPR2/ADM/ADORA2B	5
BP	GO:0007179	transforming growth factor beta receptor signaling pathway	9/227	199/18670	0.000756893304815238	0.0142724355649686	0.0109105935380174	FERMT2/COL3A1/TGFBR2/TGFBR3/SMAD7/BMPR2/COL1A2/FUT8/SMAD6	9
BP	GO:0015931	nucleobase-containing compound transport	10/227	241/18670	0.000760416648953243	0.0142724355649686	0.0109105935380174	XPO1/XPOT/TGFBR2/IGF2BP3/NCBP2/IGF2BP2/QKI/NDC1/CKAP5/XPO5	10
BP	GO:0042475	odontogenesis of dentin-containing tooth	6/227	90/18670	0.000804573029719537	0.0150241698406812	0.0114852583941704	JAG2/DLX1/TNC/BCL11B/ADM/BMP2	6
BP	GO:0032147	activation of protein kinase activity	12/227	333/18670	0.000811119988035489	0.0150695388640096	0.011519940839959	FGF2/TGFBR2/MAP3K3/CDK5R1/WNT5A/TGFA/STK39/KIF14/ADORA2B/BMP2/EMP2/MAP2K6	12
BP	GO:0003230	cardiac atrium development	4/227	35/18670	0.000828988398624492	0.0153237249442709	0.0117142539263365	SOX4/BMPR2/HEG1/WNT5A	4
BP	GO:0030510	regulation of BMP signaling pathway	6/227	91/18670	0.000852761190354115	0.015683949531136	0.0119896283732411	DLX1/SMAD7/BMPR2/WNT5A/SMAD6/FOXD1	6
BP	GO:0051271	negative regulation of cellular component movement	13/227	384/18670	0.000883431809922831	0.0159316137671819	0.0121789558220217	PFN2/COL3A1/STARD13/FGF2/TGFBR3/SMAD7/PTPRG/JAG1/CCL2/DLC1/WNT5A/PDCD10/SEMA4C	13
BP	GO:0032354	response to follicle-stimulating hormone	3/227	16/18670	0.000883638687086866	0.0159316137671819	0.0121789558220217	GCLM/TGFBR3/GCLC	3
BP	GO:0097067	cellular response to thyroid hormone stimulus	3/227	16/18670	0.000883638687086866	0.0159316137671819	0.0121789558220217	GCLM/CTSS/GCLC	3
BP	GO:2001224	positive regulation of neuron migration	3/227	16/18670	0.000883638687086866	0.0159316137671819	0.0121789558220217	RAPGEF2/MDK/NSMF	3
BP	GO:0022604	regulation of cell morphogenesis	15/227	484/18670	0.00089308592518333	0.0160230121871127	0.0122488255373441	FERMT2/MAP1B/RAPGEF2/MDK/DPYSL2/BMPR2/NSMF/CDK5R1/CCL2/DLC1/DBN1/WNT5A/SEMA4C/RCC2/PREX1	15
BP	GO:0043405	regulation of MAP kinase activity	12/227	337/18670	0.000899465093380542	0.0160587426427941	0.0122761397597201	FGF2/MAP3K3/SASH1/SH2B3/WNT5A/PDCD10/TGFA/STK39/ADORA2B/EZH2/BMP2/MAP2K6	12
BP	GO:0000578	embryonic axis specification	4/227	36/18670	0.00092380117149861	0.0164131664450724	0.0125470797845851	BASP1/WNT5A/SMAD6/NRARP	4
BP	GO:0090287	regulation of cellular response to growth factor stimulus	11/227	292/18670	0.000929998780736031	0.0164434567028689	0.012570235236188	FGF2/TGFBR2/JCAD/DLX1/TGFBR3/SMAD7/BMPR2/WNT5A/SMAD6/SULF2/FOXD1	11
BP	GO:0043434	response to peptide hormone	14/227	436/18670	0.000941739066270279	0.0165709854930251	0.0126677248894049	VAMP2/BTG2/SORT1/MAP1B/TGFBR3/SESN3/NR4A2/GAB1/EIF4EBP1/ADM/COL1A1/GCLC/SLC2A1/NR4A1	14
BP	GO:0003073	regulation of systemic arterial blood pressure	6/227	93/18670	0.000955789519386947	0.0166580459093154	0.0127342784086742	F2RL1/ADRB1/MME/BMPR2/ADM/EMP2	6
BP	GO:0072080	nephron tubule development	6/227	93/18670	0.000955789519386947	0.0166580459093154	0.0127342784086742	SALL1/FGF2/HOXB7/JAG1/FOXD1/BMP2	6
BP	GO:0032970	regulation of actin filament-based process	13/227	388/18670	0.000970900383234911	0.0168412104390511	0.0128742989206206	PFN2/F2RL1/PRKCE/CFL2/TWF1/MDK/CDK5R1/DLC1/DBN1/STMN1/PREX1/S1PR1/FSCN1	13
BP	GO:0071456	cellular response to hypoxia	9/227	207/18670	0.00100014375252676	0.0172666327087167	0.0131995138739629	PRKCE/PSMD11/PDK1/ERO1A/EIF4EBP1/HILPDA/SUV39H1/AK4/GATA6	9
BP	GO:0048511	rhythmic process	11/227	295/18670	0.00101029336255599	0.0173599704551874	0.0132708661115582	PRKAA2/PTX3/CBX3/SIAH2/MDK/ETS1/CRY2/CDK5R1/SUV39H1/EZH2/MAP2K6	11
BP	GO:0090050	positive regulation of cell migration involved in sprouting angiogenesis	4/227	37/18670	0.00102599547680867	0.0175473992762605	0.0134141464700317	FGF2/JCAD/MAP3K3/GATA2	4
BP	GO:0061326	renal tubule development	6/227	95/18670	0.00106813596291047	0.0181831517407085	0.0139001487853907	SALL1/FGF2/HOXB7/JAG1/FOXD1/BMP2	6
BP	GO:0048663	neuron fate commitment	5/227	65/18670	0.00116075006345971	0.0195776277984449	0.014966158955498	JAG2/DLX1/BCL11B/GATA2/MNX1	5
BP	GO:0060675	ureteric bud morphogenesis	5/227	65/18670	0.00116075006345971	0.0195776277984449	0.014966158955498	SALL1/FGF2/HOXB7/FOXD1/BMP2	5
BP	GO:0003158	endothelium development	7/227	132/18670	0.00116740195571412	0.0195995007243747	0.014982879759962	F2RL1/STARD13/RAPGEF2/BMPR2/JAG1/HEG1/S1PR1	7
BP	GO:0072171	mesonephric tubule morphogenesis	5/227	66/18670	0.00124363952191323	0.0206960390649477	0.0158211308123759	SALL1/FGF2/HOXB7/FOXD1/BMP2	5
BP	GO:0032506	cytokinetic process	4/227	39/18670	0.00125374689600181	0.0206960390649477	0.0158211308123759	ANLN/KIF20A/SPAST/KIF23	4
BP	GO:2000826	regulation of heart morphogenesis	4/227	39/18670	0.00125374689600181	0.0206960390649477	0.0158211308123759	TGFBR2/BMPR2/JAG1/BMP2	4
BP	GO:0042472	inner ear morphogenesis	6/227	98/18670	0.0012553335170542	0.0206960390649477	0.0158211308123759	SOBP/LRIG3/HOXA1/GATA2/FZD3/WNT5A	6
BP	GO:0048565	digestive tract development	7/227	134/18670	0.00127396233024019	0.0208818803758273	0.0159631975953261	COL3A1/SALL1/TGFBR2/WNT5A/HOXD13/HOXA5/GATA6	7
BP	GO:0007015	actin filament organization	13/227	400/18670	0.001278016722455	0.0208818803758273	0.0159631975953261	PFN2/F2RL1/PRKCE/CFL2/TWF1/HSP90B1/DLC1/DBN1/STMN1/PREX1/S1PR1/FSCN1/EMP2	13
BP	GO:0060326	cell chemotaxis	11/227	304/18670	0.00128627407905314	0.020923391685931	0.0159949310040853	F2RL1/FGF2/MDK/GAB1/CCL2/WNT5A/STK39/ABCC1/PREX1/S1PR1/NR4A1	11
BP	GO:0006979	response to oxidative stress	14/227	451/18670	0.00129828330861311	0.0210252960598406	0.0160728320181353	GCLM/PRKAA2/PDK1/SESN3/ERO1A/NR4A2/GPR37/ETS1/FUT8/TXNIP/COL1A1/GCLC/PDCD10/EZH2	14
BP	GO:0001889	liver development	7/227	135/18670	0.00133002102932046	0.0213503375759337	0.0163213106922151	GNPNAT1/MDK/TGFBR3/AK4/SULF2/EZH2/GATA6	7
BP	GO:0050921	positive regulation of chemotaxis	7/227	135/18670	0.00133002102932046	0.0213503375759337	0.0163213106922151	F2RL1/FGF2/MDK/BMPR2/WNT5A/STK39/S1PR1	7
BP	GO:0031589	cell-substrate adhesion	12/227	354/18670	0.00136961817621702	0.0218284583159683	0.0166868111026298	FERMT2/PRKCE/COL3A1/MDK/JAG1/DLC1/COL1A1/RCC2/SMAD6/KIF14/PREX1/EMP2	12
BP	GO:0032467	positive regulation of cytokinesis	4/227	40/18670	0.00137991202262278	0.0218284583159683	0.0166868111026298	PRKCE/KIF14/SPAST/KIF23	4
BP	GO:0110053	regulation of actin filament organization	10/227	261/18670	0.00138904220704486	0.0218284583159683	0.0166868111026298	PFN2/F2RL1/PRKCE/CFL2/TWF1/DLC1/DBN1/STMN1/PREX1/S1PR1	10
BP	GO:0036294	cellular response to decreased oxygen levels	9/227	217/18670	0.001389625898257	0.0218284583159683	0.0166868111026298	PRKCE/PSMD11/PDK1/ERO1A/EIF4EBP1/HILPDA/SUV39H1/AK4/GATA6	9
BP	GO:0050920	regulation of chemotaxis	9/227	217/18670	0.001389625898257	0.0218284583159683	0.0166868111026298	F2RL1/FGF2/MDK/BMPR2/CCL2/WNT5A/SEMA4C/STK39/S1PR1	9
BP	GO:0007584	response to nutrient	9/227	219/18670	0.00148050457840527	0.0231566100724926	0.0177021195204732	MAP1B/GCLM/TGFBR2/TNC/GDAP1/HSP90B1/SLC16A1/COL1A1/GCLC	9
BP	GO:0035728	response to hepatocyte growth factor	3/227	19/18670	0.00148842278341681	0.0231813931374703	0.0177210649868841	GCLM/GAB1/GCLC	3
BP	GO:0061008	hepaticobiliary system development	7/227	138/18670	0.00150984233261837	0.02341535142959	0.0178999148978574	GNPNAT1/MDK/TGFBR3/AK4/SULF2/EZH2/GATA6	7
BP	GO:0060537	muscle tissue development	13/227	408/18670	0.00152474999893421	0.0235467721354396	0.0180003797342533	CFL2/BTG2/COL3A1/FGF2/TGFBR2/TGFBR3/SMAD7/HEG1/WNT5A/NLN/S1PR1/GATA6/BMP2	13
BP	GO:0034329	cell junction assembly	13/227	409/18670	0.00155820060659619	0.0239622446224456	0.0183179885552087	FERMT2/MAP1B/VMP1/RAPGEF2/LRRC4B/SMAD7/HEG1/DLC1/WNT5A/PARD6B/RCC2/EIF4G1/FSCN1	13
BP	GO:2001222	regulation of neuron migration	4/227	42/18670	0.00165833478726044	0.0253954197546997	0.0194135823146367	COL3A1/RAPGEF2/MDK/NSMF	4
BP	GO:0006402	mRNA catabolic process	12/227	364/18670	0.00173053648218	0.0259258052387232	0.0198190366190757	BTG2/XPO1/IGF2BP3/PSMD11/NCBP2/IGF2BP2/VIM/PABPC1/EIF4G1/FXR1/YWHAZ/MEX3D	12
BP	GO:0060039	pericardium development	3/227	20/18670	0.00173547056925879	0.0259258052387232	0.0198190366190757	HEG1/WNT5A/BMP2	3
BP	GO:0060216	definitive hemopoiesis	3/227	20/18670	0.00173547056925879	0.0259258052387232	0.0198190366190757	TGFBR3/GATA2/HOXA9	3
BP	GO:0060602	branch elongation of an epithelium	3/227	20/18670	0.00173547056925879	0.0259258052387232	0.0198190366190757	TNC/WNT5A/HOXD13	3
BP	GO:0061162	establishment of monopolar cell polarity	3/227	20/18670	0.00173547056925879	0.0259258052387232	0.0198190366190757	MAP1B/WNT5A/FSCN1	3
BP	GO:1901881	positive regulation of protein depolymerization	3/227	20/18670	0.00173547056925879	0.0259258052387232	0.0198190366190757	F2RL1/CFL2/SPAST	3
BP	GO:0008217	regulation of blood pressure	8/227	182/18670	0.00176718990580289	0.026292337622921	0.0200992330749853	F2RL1/ADRB1/MME/BMPR2/COL1A2/ADM/STK39/EMP2	8
BP	GO:0001841	neural tube formation	6/227	105/18670	0.00178931118917231	0.0264067699692365	0.0201867111240238	SOX4/ADM/DLC1/FZD3/WNT5A/SEMA4C	6
BP	GO:0055017	cardiac muscle tissue growth	6/227	105/18670	0.00178931118917231	0.0264067699692365	0.0201867111240238	FGF2/TGFBR2/TGFBR3/HEG1/S1PR1/GATA6	6
BP	GO:0000281	mitotic cytokinesis	5/227	72/18670	0.00183589484668451	0.0269854423247602	0.0206290784294543	ANLN/KIF20A/STMN1/SPAST/KIF23	5
BP	GO:0035296	regulation of tube diameter	7/227	143/18670	0.0018510928630841	0.0269920313899912	0.0206341154542987	F2RL1/GCLM/ADRB1/BMPR2/ADM/GCLC/ADORA2B	7
BP	GO:0097746	regulation of blood vessel diameter	7/227	143/18670	0.0018510928630841	0.0269920313899912	0.0206341154542987	F2RL1/GCLM/ADRB1/BMPR2/ADM/GCLC/ADORA2B	7
BP	GO:0048639	positive regulation of developmental growth	8/227	184/18670	0.00189263237988554	0.0273098969042912	0.0208771084186385	MAP1B/FGF2/TGFBR2/TGFBR3/BMPR2/BASP1/DBN1/GATA6	8
BP	GO:2000045	regulation of G1/S transition of mitotic cell cycle	8/227	184/18670	0.00189263237988554	0.0273098969042912	0.0208771084186385	BTG2/SOX4/CCL2/EIF4G1/TFDP1/KIF14/CCNE1/EZH2	8
BP	GO:0030198	extracellular matrix organization	12/227	368/18670	0.00189527699827595	0.0273098969042912	0.0208771084186385	COL3A1/FGF2/PTX3/CTSS/TNC/ERO1A/ETS1/COL1A2/LOXL2/COL1A1/FSCN1/SULF2	12
BP	GO:0035150	regulation of tube size	7/227	144/18670	0.00192599471600904	0.0276436888650709	0.0211322763886565	F2RL1/GCLM/ADRB1/BMPR2/ADM/GCLC/ADORA2B	7
BP	GO:0043062	extracellular structure organization	12/227	369/18670	0.00193841466122535	0.0277132721097061	0.0211854694471093	COL3A1/FGF2/PTX3/CTSS/TNC/ERO1A/ETS1/COL1A2/LOXL2/COL1A1/FSCN1/SULF2	12
BP	GO:0031100	animal organ regeneration	5/227	73/18670	0.00195169544497098	0.0277511176570817	0.0212144005558019	TGFBR2/TGFBR3/ADM/SULF2/EZH2	5
BP	GO:0003197	endocardial cushion development	4/227	44/18670	0.00197355078805628	0.0277511176570817	0.0212144005558019	TGFBR2/BMPR2/JAG1/BMP2	4
BP	GO:0046189	phenol-containing compound biosynthetic process	4/227	44/18670	0.00197355078805628	0.0277511176570817	0.0212144005558019	RAPGEF2/NR4A2/GPR37/WNT5A	4
BP	GO:0007568	aging	11/227	321/18670	0.00197656354220077	0.0277511176570817	0.0212144005558019	GCLM/TGFBR2/MME/ERO1A/HMGA1/MAP3K3/ADM/LOXL2/GCLC/HMGA2/FOXM1	11
BP	GO:0032386	regulation of intracellular transport	12/227	370/18670	0.00198235543069607	0.0277511176570817	0.0212144005558019	VAMP2/XPO1/MAP1B/NCBP2/GATA2/CDK5R1/PDCD10/TFDP1/MTCL1/XPO5/ADORA2B/YWHAZ	12
BP	GO:0003177	pulmonary valve development	3/227	21/18670	0.00200667119493199	0.0277511176570817	0.0212144005558019	BMPR2/JAG1/SMAD6	3
BP	GO:0035162	embryonic hemopoiesis	3/227	21/18670	0.00200667119493199	0.0277511176570817	0.0212144005558019	TGFBR2/GATA2/SH2B3	3
BP	GO:0061339	establishment or maintenance of monopolar cell polarity	3/227	21/18670	0.00200667119493199	0.0277511176570817	0.0212144005558019	MAP1B/WNT5A/FSCN1	3
BP	GO:0032388	positive regulation of intracellular transport	9/227	229/18670	0.00200930223473406	0.0277511176570817	0.0212144005558019	VAMP2/NCBP2/GATA2/CDK5R1/PDCD10/TFDP1/MTCL1/ADORA2B/YWHAZ	9
BP	GO:0072078	nephron tubule morphogenesis	5/227	74/18670	0.00207274662552334	0.0285197468023136	0.0218019807306729	SALL1/FGF2/HOXB7/FOXD1/BMP2	5
BP	GO:0055123	digestive system development	7/227	146/18670	0.00208283224852247	0.0285511836314317	0.0218260126811462	COL3A1/SALL1/TGFBR2/WNT5A/HOXD13/HOXA5/GATA6	7
BP	GO:0007411	axon guidance	10/227	276/18670	0.00209636707174549	0.0286294906066735	0.0218858746139023	DPYSL2/BCL11B/GAB1/BMPR2/CDK5R1/FZD3/WNT5A/EFNA3/SEMA4C/FOXD1	10
BP	GO:0006417	regulation of translation	13/227	424/18670	0.00213769134397754	0.0288547646932912	0.0220580858656221	BTG2/IGF2BP3/NCBP2/IGF2BP2/SOX4/VIM/QKI/EIF4EBP1/PABPC1/METAP1/EIF4G1/FXR1/MEX3D	13
BP	GO:0034248	regulation of cellular amide metabolic process	14/227	476/18670	0.00214135336352694	0.0288547646932912	0.0220580858656221	BTG2/IGF2BP3/NCBP2/PDK1/IGF2BP2/SOX4/VIM/QKI/EIF4EBP1/PABPC1/METAP1/EIF4G1/FXR1/MEX3D	14
BP	GO:0031018	endocrine pancreas development	4/227	45/18670	0.00214570108854599	0.0288547646932912	0.0220580858656221	SOX4/WNT5A/MNX1/GATA6	4
BP	GO:0048483	autonomic nervous system development	4/227	45/18670	0.00214570108854599	0.0288547646932912	0.0220580858656221	KIF26A/SOX4/HOXB2/FZD3	4
BP	GO:0097485	neuron projection guidance	10/227	277/18670	0.00215228162876189	0.0288547646932912	0.0220580858656221	DPYSL2/BCL11B/GAB1/BMPR2/CDK5R1/FZD3/WNT5A/EFNA3/SEMA4C/FOXD1	10
BP	GO:0035107	appendage morphogenesis	7/227	148/18670	0.00224937321671489	0.0298286448303496	0.0228025705950731	SALL1/SOX4/HOXA10/WNT5A/HOXD13/HOXA9/AFF3	7
BP	GO:0035108	limb morphogenesis	7/227	148/18670	0.00224937321671489	0.0298286448303496	0.0228025705950731	SALL1/SOX4/HOXA10/WNT5A/HOXD13/HOXA9/AFF3	7
BP	GO:0035148	tube formation	7/227	148/18670	0.00224937321671489	0.0298286448303496	0.0228025705950731	HOXA1/SOX4/ADM/DLC1/FZD3/WNT5A/SEMA4C	7
BP	GO:0048738	cardiac muscle tissue development	9/227	233/18670	0.00225897289229409	0.029847800670745	0.0228172143177568	FGF2/TGFBR2/TGFBR3/SMAD7/HEG1/WNT5A/S1PR1/GATA6/BMP2	9
BP	GO:0000082	G1/S transition of mitotic cell cycle	10/227	279/18670	0.00226771692573612	0.0298555537704827	0.0228231411912404	BTG2/SOX4/CCNE2/EIF4EBP1/CCL2/EIF4G1/TFDP1/KIF14/CCNE1/EZH2	10
BP	GO:0003094	glomerular filtration	3/227	22/18670	0.00230281887066061	0.0298876491724037	0.0228476765890851	F2RL1/SULF2/EMP2	3
BP	GO:0035024	negative regulation of Rho protein signal transduction	3/227	22/18670	0.00230281887066061	0.0298876491724037	0.0228476765890851	HEG1/DLC1/STMN1	3
BP	GO:0060065	uterus development	3/227	22/18670	0.00230281887066061	0.0298876491724037	0.0228476765890851	HOXA10/WNT5A/HOXA9	3
BP	GO:0071379	cellular response to prostaglandin stimulus	3/227	22/18670	0.00230281887066061	0.0298876491724037	0.0228476765890851	PRKCE/PRKAA2/TNC	3
BP	GO:0071453	cellular response to oxygen levels	9/227	234/18670	0.00232509498009834	0.0298994585359063	0.0228567042819784	PRKCE/PSMD11/PDK1/ERO1A/EIF4EBP1/HILPDA/SUV39H1/AK4/GATA6	9
BP	GO:0002067	glandular epithelial cell differentiation	4/227	46/18670	0.00232793942965501	0.0298994585359063	0.0228567042819784	WNT5A/HOXA5/GATA6/BMP2	4
BP	GO:0072088	nephron epithelium morphogenesis	5/227	76/18670	0.00233115685942872	0.0298994585359063	0.0228567042819784	SALL1/FGF2/HOXB7/FOXD1/BMP2	5
BP	GO:0050773	regulation of dendrite development	7/227	149/18670	0.00233640577630306	0.0298994585359063	0.0228567042819784	RAPGEF2/NSMF/MAPK6/CDK5R1/DBN1/PREX1/EZH2	7
BP	GO:0043254	regulation of protein-containing complex assembly	13/227	429/18670	0.00236640311968386	0.0301778237562471	0.0230695011631017	PFN2/PRKCE/MAP1B/TWF1/EIF4EBP1/CDK5R1/DBN1/STMN1/SMAD6/EIF4G1/KIF14/PREX1/FSCN1	13
BP	GO:0016331	morphogenesis of embryonic epithelium	7/227	150/18670	0.00242601286682945	0.0307238999743799	0.0234869502823991	JAG2/SOX4/ADM/DLC1/FZD3/WNT5A/SEMA4C	7
BP	GO:0061351	neural precursor cell proliferation	7/227	150/18670	0.00242601286682945	0.0307238999743799	0.0234869502823991	BTG2/MDK/GATA2/DBN1/FZD3/WNT5A/KIF14	7
BP	GO:0048608	reproductive structure development	13/227	431/18670	0.00246334947234305	0.030874095493822	0.0236017675647336	SALL1/PTX3/TNC/MME/HOXA10/GATA2/BMPR2/BASP1/ADM/WNT5A/HOXD13/HOXA9/GATA6	13
BP	GO:0031109	microtubule polymerization or depolymerization	6/227	112/18670	0.00248009363081685	0.030874095493822	0.0236017675647336	MAP1B/NCKAP5/CDK5R1/STMN1/CKAP5/SPAST	6
BP	GO:0045646	regulation of erythrocyte differentiation	4/227	47/18670	0.00252055775019959	0.030874095493822	0.0236017675647336	KLF13/ETS1/GATA2/HOXA5	4
BP	GO:0061383	trabecula morphogenesis	4/227	47/18670	0.00252055775019959	0.030874095493822	0.0236017675647336	TGFBR3/HEG1/COL1A1/S1PR1	4
BP	GO:0061614	pri-miRNA transcription by RNA polymerase II	4/227	47/18670	0.00252055775019959	0.030874095493822	0.0236017675647336	ETS1/GATA2/SMAD6/BMP2	4
BP	GO:0040013	negative regulation of locomotion	12/227	381/18670	0.00252197847214692	0.030874095493822	0.0236017675647336	PFN2/COL3A1/STARD13/FGF2/SMAD7/PTPRG/JAG1/CCL2/DLC1/WNT5A/PDCD10/SEMA4C	12
BP	GO:0007050	cell cycle arrest	9/227	237/18670	0.00253274768835102	0.030874095493822	0.0236017675647336	BTG2/PRKAA2/SOX4/CDK5R1/HMGA2/TFDP1/FOXM1/GATA6/MAP2K6	9
BP	GO:0031669	cellular response to nutrient levels	9/227	237/18670	0.00253274768835102	0.030874095493822	0.0236017675647336	PRKAA2/TNC/SESN3/GDAP1/BMPR2/HSP90B1/COL1A1/SLC2A1/EIF4G1	9
BP	GO:0032872	regulation of stress-activated MAPK cascade	9/227	237/18670	0.00253274768835102	0.030874095493822	0.0236017675647336	F2RL1/MAGI3/MAP3K3/SASH1/WNT5A/PDCD10/SEMA4C/FOXM1/BMP2	9
BP	GO:0035690	cellular response to drug	13/227	433/18670	0.00256353530165776	0.030874095493822	0.0236017675647336	PRKCE/GCLM/PRKAA2/GPR37/VIM/ETS1/HSP90B1/EIF4EBP1/CDK5R1/GCLC/PDCD10/HMGA2/EZH2	13
BP	GO:0021700	developmental maturation	10/227	284/18670	0.002578214578532	0.030874095493822	0.0236017675647336	MAP1B/NR4A2/GATA2/CDK5R1/WNT5A/HOXA5/KIF14/S1PR1/YWHAZ/BMP2	10
BP	GO:0021987	cerebral cortex development	6/227	113/18670	0.00259312344669346	0.030874095493822	0.0236017675647336	COL3A1/MDK/CDK5R1/TACC1/SLC2A1/KIF14	6
BP	GO:0046620	regulation of organ growth	6/227	113/18670	0.00259312344669346	0.030874095493822	0.0236017675647336	WWC2/FGF2/TGFBR2/TGFBR3/BASP1/GATA6	6
BP	GO:0048640	negative regulation of developmental growth	6/227	113/18670	0.00259312344669346	0.030874095493822	0.0236017675647336	WWC2/ADRB1/TGFBR2/CDK5R1/WNT5A/SEMA4C	6
BP	GO:0046578	regulation of Ras protein signal transduction	9/227	238/18670	0.00260514464373535	0.030874095493822	0.0236017675647336	F2RL1/COL3A1/HEG1/DLC1/SSX2IP/STMN1/KIF14/PREX1/FOXM1	9
BP	GO:0021954	central nervous system neuron development	5/227	78/18670	0.00261224125195844	0.030874095493822	0.0236017675647336	BTG2/RAPGEF2/NR4A2/GATA2/WNT5A	5
BP	GO:0061333	renal tubule morphogenesis	5/227	78/18670	0.00261224125195844	0.030874095493822	0.0236017675647336	SALL1/FGF2/HOXB7/FOXD1/BMP2	5
BP	GO:0072028	nephron morphogenesis	5/227	78/18670	0.00261224125195844	0.030874095493822	0.0236017675647336	SALL1/FGF2/HOXB7/FOXD1/BMP2	5
BP	GO:0000187	activation of MAPK activity	7/227	152/18670	0.00261315217510962	0.030874095493822	0.0236017675647336	FGF2/WNT5A/TGFA/STK39/ADORA2B/BMP2/MAP2K6	7
BP	GO:0061458	reproductive system development	13/227	434/18670	0.00261486816092965	0.030874095493822	0.0236017675647336	SALL1/PTX3/TNC/MME/HOXA10/GATA2/BMPR2/BASP1/ADM/WNT5A/HOXD13/HOXA9/GATA6	13
BP	GO:0034695	response to prostaglandin E	3/227	23/18670	0.00262466825158009	0.030874095493822	0.0236017675647336	PRKCE/PRKAA2/TGFBR3	3
BP	GO:0097205	renal filtration	3/227	23/18670	0.00262466825158009	0.030874095493822	0.0236017675647336	F2RL1/SULF2/EMP2	3
BP	GO:0031346	positive regulation of cell projection organization	12/227	383/18670	0.00263189010767007	0.030874095493822	0.0236017675647336	F2RL1/MAP1B/TWF1/RAPGEF2/MDK/BMPR2/MAPK6/DBN1/WNT5A/ANLN/FSCN1/EZH2	12
BP	GO:0070302	regulation of stress-activated protein kinase signaling cascade	9/227	239/18670	0.00267917371383038	0.0312087282365587	0.0238575782722959	F2RL1/MAGI3/MAP3K3/SASH1/WNT5A/PDCD10/SEMA4C/FOXM1/BMP2	9
BP	GO:0030218	erythrocyte differentiation	6/227	114/18670	0.00270997770431721	0.0312087282365587	0.0238575782722959	KLF13/TGFBR3/ETS1/GATA2/SH2B3/HOXA5	6
BP	GO:0045446	endothelial cell differentiation	6/227	114/18670	0.00270997770431721	0.0312087282365587	0.0238575782722959	F2RL1/RAPGEF2/BMPR2/JAG1/HEG1/S1PR1	6
BP	GO:0030168	platelet activation	7/227	153/18670	0.0027107859985052	0.0312087282365587	0.0238575782722959	PRKCE/COL3A1/COL1A2/SH2B3/COL1A1/METAP1/YWHAZ	7
BP	GO:0051403	stress-activated MAPK cascade	10/227	286/18670	0.00271157802711083	0.0312087282365587	0.0238575782722959	F2RL1/MAGI3/MAP3K3/SASH1/WNT5A/PDCD10/SEMA4C/FOXM1/ADORA2B/BMP2	10
BP	GO:0060828	regulation of canonical Wnt signaling pathway	10/227	286/18670	0.00271157802711083	0.0312087282365587	0.0238575782722959	TBL1XR1/SIAH2/MDK/PSMD11/SOX4/COL1A1/WNT5A/SULF2/BMP2/NRARP	10
BP	GO:0043536	positive regulation of blood vessel endothelial cell migration	5/227	79/18670	0.00276163606460373	0.0316852288289957	0.0242218401574549	FGF2/JCAD/MAP3K3/ETS1/GATA2	5
BP	GO:0090092	regulation of transmembrane receptor protein serine/threonine kinase signaling pathway	9/227	241/18670	0.00283223130044058	0.0323936454987891	0.0247633907781943	TGFBR2/DLX1/TGFBR3/SMAD7/BMPR2/WNT5A/SMAD6/FOXD1/BMP2	9
BP	GO:0009749	response to glucose	8/227	197/18670	0.0028887879688896	0.0329375824490217	0.0251792045296231	PRKCE/VAMP2/GCLM/PRKAA2/TGFBR2/SOX4/TXNIP/GCLC	8
BP	GO:1903707	negative regulation of hemopoiesis	7/227	155/18670	0.00291443841078349	0.0331091734355197	0.0253103776219762	KLF13/MDK/SMAD7/GATA2/HOXA5/HOXA9/NRARP	7
BP	GO:0007162	negative regulation of cell adhesion	10/227	289/18670	0.00292192978679586	0.0331091734355197	0.0253103776219762	MDK/TNC/SMAD7/JAG1/SH2B3/DLC1/COL1A1/RCC2/BMP2/NRARP	10
BP	GO:0034629	cellular protein-containing complex localization	3/227	24/18670	0.00297293547272797	0.0332750575846617	0.0254371881104489	SMAD7/NDC1/RCC2	3
BP	GO:0043302	positive regulation of leukocyte degranulation	3/227	24/18670	0.00297293547272797	0.0332750575846617	0.0254371881104489	F2RL1/GATA2/ADORA2B	3
BP	GO:0060148	positive regulation of posttranscriptional gene silencing	3/227	24/18670	0.00297293547272797	0.0332750575846617	0.0254371881104489	EIF4G1/FXR1/XPO5	3
BP	GO:2000178	negative regulation of neural precursor cell proliferation	3/227	24/18670	0.00297293547272797	0.0332750575846617	0.0254371881104489	BTG2/GATA2/WNT5A	3
BP	GO:0043535	regulation of blood vessel endothelial cell migration	7/227	156/18670	0.00302056049395221	0.0337050347800765	0.0257658850864088	STARD13/FGF2/JCAD/MAP3K3/ETS1/GATA2/PDCD10	7
BP	GO:0014706	striated muscle tissue development	12/227	390/18670	0.00304773812925683	0.033904928732766	0.0259186944410964	CFL2/BTG2/FGF2/TGFBR2/TGFBR3/SMAD7/HEG1/WNT5A/NLN/S1PR1/GATA6/BMP2	12
BP	GO:0019827	stem cell population maintenance	7/227	157/18670	0.0031296159808847	0.0347102863334485	0.0265343517613765	SALL1/FGF2/SOX4/GATA2/JAG1/LOXL2/HMGA2	7
BP	GO:1901990	regulation of mitotic cell cycle phase transition	13/227	444/18670	0.00317612110248696	0.0351196472359586	0.0268472885686448	BTG2/PSMD11/SOX4/CCL2/ANLN/RCC2/CKAP5/HMGA2/EIF4G1/TFDP1/KIF14/CCNE1/EZH2	13
BP	GO:0009746	response to hexose	8/227	202/18670	0.00336572564470477	0.0369926602390975	0.0282791173182402	PRKCE/VAMP2/GCLM/PRKAA2/TGFBR2/SOX4/TXNIP/GCLC	8
BP	GO:1902806	regulation of cell cycle G1/S phase transition	8/227	202/18670	0.00336572564470477	0.0369926602390975	0.0282791173182402	BTG2/SOX4/CCL2/EIF4G1/TFDP1/KIF14/CCNE1/EZH2	8
BP	GO:0045599	negative regulation of fat cell differentiation	4/227	51/18670	0.00340057414269163	0.0371525413798548	0.0284013387942635	SORT1/GATA2/JAG1/WNT5A	4
BP	GO:0090102	cochlea development	4/227	51/18670	0.00340057414269163	0.0371525413798548	0.0284013387942635	SOBP/HOXA1/GATA2/WNT5A	4
BP	GO:1901879	regulation of protein depolymerization	5/227	83/18670	0.00342150361177698	0.0371593567332455	0.0284065488055699	F2RL1/CFL2/MAP1B/TWF1/SPAST	5
BP	GO:1903845	negative regulation of cellular response to transforming growth factor beta stimulus	5/227	83/18670	0.00342150361177698	0.0371593567332455	0.0284065488055699	TGFBR2/DLX1/TGFBR3/SMAD7/SMAD6	5
BP	GO:0030278	regulation of ossification	8/227	203/18670	0.00346804729550832	0.0375534115430782	0.0287077848379356	MDK/IL6ST/BMPR2/JAG1/WNT5A/SMAD6/S1PR1/BMP2	8
BP	GO:0048285	organelle fission	13/227	449/18670	0.00349154985530861	0.0376327215926493	0.028768413572983	NCAPD3/CCNE2/GDAP1/NDC1/WNT5A/TGFA/MASTL/ANLN/CENPK/KIF14/SPAST/CCNE1/KIF23	13
BP	GO:0022612	gland morphogenesis	6/227	120/18670	0.00349593588565594	0.0376327215926493	0.028768413572983	TGFBR2/MDK/TNC/WNT5A/HOXD13/SULF2	6
BP	GO:0006401	RNA catabolic process	12/227	397/18670	0.00351540244434089	0.0377312989627204	0.0288437712519157	BTG2/XPO1/IGF2BP3/PSMD11/NCBP2/IGF2BP2/VIM/PABPC1/EIF4G1/FXR1/YWHAZ/MEX3D	12
BP	GO:0035265	organ growth	8/227	204/18670	0.0035727665225311	0.03822040705588	0.0292176709676529	WWC2/FGF2/TGFBR2/TGFBR3/BASP1/HEG1/S1PR1/GATA6	8
BP	GO:0001503	ossification	12/227	398/18670	0.00358670500272267	0.03822040705588	0.0292176709676529	SORT1/MDK/TNC/IL6ST/BMPR2/COL1A2/JAG1/COL1A1/WNT5A/SMAD6/S1PR1/BMP2	12
BP	GO:0060420	regulation of heart growth	5/227	84/18670	0.00360274328805427	0.03822040705588	0.0292176709676529	FGF2/TGFBR2/TGFBR3/BASP1/GATA6	5
BP	GO:0070828	heterochromatin organization	5/227	84/18670	0.00360274328805427	0.03822040705588	0.0292176709676529	HMGA1/HELLS/LOXL2/SUV39H1/HMGA2	5
BP	GO:0044843	cell cycle G1/S phase transition	10/227	298/18670	0.00363227159105997	0.0382713646771326	0.0292566256289383	BTG2/SOX4/CCNE2/EIF4EBP1/CCL2/EIF4G1/TFDP1/KIF14/CCNE1/EZH2	10
BP	GO:0030514	negative regulation of BMP signaling pathway	4/227	52/18670	0.00364937329844789	0.0382713646771326	0.0292566256289383	DLX1/SMAD7/WNT5A/SMAD6	4
BP	GO:0032330	regulation of chondrocyte differentiation	4/227	52/18670	0.00364937329844789	0.0382713646771326	0.0292566256289383	MDK/TRPS1/LOXL2/EFEMP1	4
BP	GO:0060421	positive regulation of heart growth	4/227	52/18670	0.00364937329844789	0.0382713646771326	0.0292566256289383	FGF2/TGFBR3/BASP1/GATA6	4
BP	GO:0045992	negative regulation of embryonic development	3/227	26/18670	0.0037514014356943	0.0388955502964339	0.0297337856450737	FZD3/WNT5A/NRARP	3
BP	GO:0051497	negative regulation of stress fiber assembly	3/227	26/18670	0.0037514014356943	0.0388955502964339	0.0297337856450737	DLC1/STMN1/S1PR1	3
BP	GO:0060740	prostate gland epithelium morphogenesis	3/227	26/18670	0.0037514014356943	0.0388955502964339	0.0297337856450737	TNC/WNT5A/HOXD13	3
BP	GO:0097066	response to thyroid hormone	3/227	26/18670	0.0037514014356943	0.0388955502964339	0.0297337856450737	GCLM/CTSS/GCLC	3
BP	GO:0009798	axis specification	5/227	85/18670	0.00379077189485046	0.0389871643135066	0.029803820174087	PITX2/BASP1/WNT5A/SMAD6/NRARP	5
BP	GO:0034101	erythrocyte homeostasis	6/227	122/18670	0.00379219412448315	0.0389871643135066	0.029803820174087	KLF13/TGFBR3/ETS1/GATA2/SH2B3/HOXA5	6
BP	GO:0097549	chromatin organization involved in negative regulation of transcription	6/227	122/18670	0.00379219412448315	0.0389871643135066	0.029803820174087	HMGA1/HELLS/ATAD2/SUV39H1/HMGA2/EZH2	6
BP	GO:0062197	cellular response to chemical stress	11/227	350/18670	0.00383020497934394	0.0392676476873916	0.0300182362821648	PRKAA2/PDK1/ERO1A/NR4A2/GPR37/ETS1/FUT8/PDCD10/SLC2A1/STK39/EZH2	11
BP	GO:0022407	regulation of cell-cell adhesion	12/227	402/18670	0.0038836911505619	0.0395344967427392	0.0302222296066151	TGFBR2/PLPP3/MDK/SMAD7/IL6ST/ETS1/JAG1/SH2B3/CCL2/WNT5A/BMP2/NRARP	12
BP	GO:0002064	epithelial cell development	8/227	207/18670	0.00390168412589901	0.0395344967427392	0.0302222296066151	F2RL1/RAPGEF2/BCL11B/VIM/JAG1/HEG1/WNT5A/HOXA5	8
BP	GO:0034284	response to monosaccharide	8/227	207/18670	0.00390168412589901	0.0395344967427392	0.0302222296066151	PRKCE/VAMP2/GCLM/PRKAA2/TGFBR2/SOX4/TXNIP/GCLC	8
BP	GO:0002043	blood vessel endothelial cell proliferation involved in sprouting angiogenesis	4/227	53/18670	0.00391024257400863	0.0395344967427392	0.0302222296066151	JCAD/GATA2/PDCD10/NRARP	4
BP	GO:0060563	neuroepithelial cell differentiation	4/227	53/18670	0.00391024257400863	0.0395344967427392	0.0302222296066151	JAG2/SOX4/JAG1/BMP2	4
BP	GO:0030098	lymphocyte differentiation	11/227	353/18670	0.00408254985472013	0.0411628993616409	0.0314670654309007	TPD52/JAG2/TCF3/TGFBR2/MDK/SOX4/BCL11B/SMAD7/PREX1/KLF6/NRARP	11
BP	GO:0001838	embryonic epithelial tube formation	6/227	124/18670	0.00410668348526719	0.0412924768024119	0.0315661211794106	SOX4/ADM/DLC1/FZD3/WNT5A/SEMA4C	6
BP	GO:1901623	regulation of lymphocyte chemotaxis	3/227	27/18670	0.00418284886433115	0.0418345174959783	0.0319804853334225	CCL2/WNT5A/STK39	3
BP	GO:0030199	collagen fibril organization	4/227	54/18670	0.00418345174959783	0.0418345174959783	0.0319804853334225	COL3A1/COL1A2/LOXL2/COL1A1	4
BP	GO:0090288	negative regulation of cellular response to growth factor stimulus	7/227	166/18670	0.00425185936781585	0.0423616513750241	0.0323834539415629	TGFBR2/DLX1/TGFBR3/SMAD7/WNT5A/SMAD6/SULF2	7
BP	GO:0030326	embryonic limb morphogenesis	6/227	125/18670	0.00427097142734797	0.0423616513750241	0.0323834539415629	SALL1/HOXA10/WNT5A/HOXD13/HOXA9/AFF3	6
BP	GO:0035113	embryonic appendage morphogenesis	6/227	125/18670	0.00427097142734797	0.0423616513750241	0.0323834539415629	SALL1/HOXA10/WNT5A/HOXD13/HOXA9/AFF3	6
BP	GO:0000280	nuclear division	12/227	407/18670	0.00428246202425107	0.0423616513750241	0.0323834539415629	NCAPD3/CCNE2/NDC1/WNT5A/TGFA/MASTL/ANLN/CENPK/KIF14/SPAST/CCNE1/KIF23	12
BP	GO:0048863	stem cell differentiation	9/227	257/18670	0.00432096296400726	0.0426272896179691	0.0325865216579126	TCF3/PITX2/PSMD11/MSI2/GATA2/JAG1/SEMA4C/HMGA2/GATA6	9
BP	GO:2000177	regulation of neural precursor cell proliferation	5/227	88/18670	0.00439698450446002	0.0432606539954937	0.0330706983951747	BTG2/MDK/GATA2/FZD3/WNT5A	5
BP	GO:0018107	peptidyl-threonine phosphorylation	6/227	126/18670	0.00444006531219384	0.0434509065310948	0.0332161373481881	TGFBR2/SMAD7/CDK5R1/WNT5A/STK39/EIF4G1	6
BP	GO:0090101	negative regulation of transmembrane receptor protein serine/threonine kinase signaling pathway	6/227	126/18670	0.00444006531219384	0.0434509065310948	0.0332161373481881	TGFBR2/DLX1/TGFBR3/SMAD7/WNT5A/SMAD6	6
BP	GO:0002011	morphogenesis of an epithelial sheet	4/227	55/18670	0.00446926678094031	0.0436200437819774	0.0333454346771631	HOXB2/JAG1/WNT5A/PDCD10	4
BP	GO:1990138	neuron projection extension	7/227	168/18670	0.00453801508068903	0.0441732319024518	0.0337683205052392	MAP1B/DPYSL2/BMPR2/CDK5R1/DBN1/WNT5A/SEMA4C	7
BP	GO:0032465	regulation of cytokinesis	5/227	89/18670	0.00461356012132074	0.0447894696128221	0.0342394047255913	PRKCE/KIF20A/KIF14/SPAST/KIF23	5
BP	GO:0060512	prostate gland morphogenesis	3/227	28/18670	0.00464321343028659	0.0448394753426093	0.0342776317114338	TNC/WNT5A/HOXD13	3
BP	GO:0090344	negative regulation of cell aging	3/227	28/18670	0.00464321343028659	0.0448394753426093	0.0342776317114338	MAP3K3/HMGA2/FOXM1	3
BP	GO:0060688	regulation of morphogenesis of a branching structure	4/227	56/18670	0.00476794965982705	0.0459228835657026	0.0351058454177848	MDK/HOXB7/WNT5A/HOXD13	4
BP	GO:0001843	neural tube closure	5/227	90/18670	0.00483761818553259	0.0462289361855072	0.0353398079899563	ADM/DLC1/FZD3/WNT5A/SEMA4C	5
BP	GO:0030901	midbrain development	5/227	90/18670	0.00483761818553259	0.0462289361855072	0.0353398079899563	NR4A2/BASP1/FZD3/WNT5A/EN2	5
BP	GO:0045778	positive regulation of ossification	5/227	90/18670	0.00483761818553259	0.0462289361855072	0.0353398079899563	IL6ST/BMPR2/JAG1/WNT5A/BMP2	5
BP	GO:0010810	regulation of cell-substrate adhesion	8/227	215/18670	0.00489373165601578	0.0466433798464004	0.035656630322615	PRKCE/MDK/JAG1/DLC1/COL1A1/RCC2/PREX1/EMP2	8
BP	GO:0000910	cytokinesis	7/227	171/18670	0.00499422458309096	0.0474775635691245	0.0362943238328251	PRKCE/ANLN/KIF20A/STMN1/KIF14/SPAST/KIF23	7
BP	GO:0001578	microtubule bundle formation	5/227	91/18670	0.0050692959178104	0.0479173075102276	0.0366304870181722	MAP1B/NCKAP5/KIF20A/SPAST/MTCL1	5
BP	GO:0060606	tube closure	5/227	91/18670	0.0050692959178104	0.0479173075102276	0.0366304870181722	ADM/DLC1/FZD3/WNT5A/SEMA4C	5
BP	GO:0060043	regulation of cardiac muscle cell proliferation	4/227	57/18670	0.005079758282505	0.0479173075102276	0.0366304870181722	FGF2/TGFBR2/TGFBR3/GATA6	4
BP	GO:0010575	positive regulation of vascular endothelial growth factor production	3/227	29/18670	0.00513303345645057	0.0480483438634504	0.03673065803539	IL6ST/ADORA2B/SULF2	3
BP	GO:0015949	nucleobase-containing small molecule interconversion	3/227	29/18670	0.00513303345645057	0.0480483438634504	0.03673065803539	CTPS1/AK4/NME4	3
BP	GO:0032232	negative regulation of actin filament bundle assembly	3/227	29/18670	0.00513303345645057	0.0480483438634504	0.03673065803539	DLC1/STMN1/S1PR1	3
BP	GO:0032874	positive regulation of stress-activated MAPK cascade	7/227	172/18670	0.00515370834630041	0.0481188075190294	0.0367845241258499	F2RL1/MAP3K3/SASH1/WNT5A/PDCD10/SEMA4C/BMP2	7
BP	GO:0043624	cellular protein complex disassembly	8/227	217/18670	0.00516953820097521	0.0481437908793111	0.0368036227084294	F2RL1/CFL2/MAP1B/TWF1/NCKAP5/STMN1/CKAP5/SPAST	8
BP	GO:0032271	regulation of protein polymerization	8/227	218/18670	0.00531182590936747	0.0492662987287643	0.0376617262068034	PFN2/PRKCE/MAP1B/TWF1/CDK5R1/DBN1/STMN1/PREX1	8
BP	GO:0070304	positive regulation of stress-activated protein kinase signaling cascade	7/227	173/18670	0.00531699125624642	0.0492662987287643	0.0376617262068034	F2RL1/MAP3K3/SASH1/WNT5A/PDCD10/SEMA4C/BMP2	7
BP	GO:0035904	aorta development	4/227	58/18670	0.00540494632565854	0.0499548069492684	0.0381880577713993	COL3A1/SOX4/JAG1/SMAD6	4
CC	GO:0000792	heterochromatin	7/231	76/19717	3.04405715964715e-05	0.00603179059359651	0.00517271431433365	SALL1/CBX3/NCAPD3/HMGA1/HELLS/SUV39H1/HMGA2	7
CC	GO:0030496	midbody	10/231	173/19717	3.85417929303291e-05	0.00603179059359651	0.00517271431433365	HSP90B1/TACC1/ANLN/KIF20A/RCC2/SLC2A1/KIF14/SPAST/MTCL1/KIF23	10
CC	GO:0005583	fibrillar collagen trimer	3/231	11/19717	0.000244338936533075	0.0191195217837131	0.0163964286357721	COL3A1/COL1A2/COL1A1	3
CC	GO:0098643	banded collagen fibril	3/231	11/19717	0.000244338936533075	0.0191195217837131	0.0163964286357721	COL3A1/COL1A2/COL1A1	3
CC	GO:0005667	transcription regulator complex	14/231	415/19717	0.000407302628978336	0.0217628715077811	0.0186632999310045	TCF3/PITX2/TBL1XR1/HMGA1/SMAD7/NR4A2/HOXA10/ETS1/E2F3/SMAD6/HOXA9/TFDP1/GATA6/NR4A1	14
CC	GO:0005911	cell-cell junction	14/231	416/19717	0.000417179645516571	0.0217628715077811	0.0186632999310045	CLDN12/TWF1/RAPGEF2/PLPP3/JCAD/MAGI3/GAB1/JAG1/HEG1/DBN1/PARD6B/SLC2A1/FSCN1/ATP1B1	14
CC	GO:0045120	pronucleus	3/231	15/19717	0.000650826481902537	0.0291012412622135	0.0249565041932552	TET3/SLC2A1/EZH2	3
CC	GO:0005874	microtubule	13/231	416/19717	0.0013097181888286	0.0465648648758649	0.0399328755451338	MAP1B/KIF26A/DPYSL2/NCKAP5/DCDC2/HOOK1/KIF20A/RCC2/STMN1/CKAP5/KIF14/SPAST/KIF23	13
CC	GO:0098644	complex of collagen trimers	3/231	19/19717	0.00133892582710155	0.0465648648758649	0.0399328755451338	COL3A1/COL1A2/COL1A1	3
CC	GO:0005721	pericentric heterochromatin	3/231	20/19717	0.00156166417172311	0.0488800885749335	0.0419183540830941	CBX3/NCAPD3/HELLS	3
MF	GO:0046332	SMAD binding	9/223	80/17696	7.28099336747941e-07	0.000348031482965516	0.000310400243560964	COL3A1/TGFBR2/TGFBR3/SMAD7/BMPR2/COL1A2/SMAD6/HMGA2/BMP2	9
MF	GO:0001228	DNA-binding transcription activator activity, RNA polymerase II-specific	18/223	439/17696	1.21060632182863e-05	0.00198895541581954	0.00177389769523655	KLF13/HOXB7/HOXA1/SOX4/BCL11B/NR4A2/HOXB2/HOXA10/ETS1/E2F3/GATA2/HOXD13/HOXA5/HMGA2/TFDP1/KLF6/NR4A1/FOXD1	18
MF	GO:0001216	DNA-binding transcription activator activity	18/223	440/17696	1.24829837812942e-05	0.00198895541581954	0.00177389769523655	KLF13/HOXB7/HOXA1/SOX4/BCL11B/NR4A2/HOXB2/HOXA10/ETS1/E2F3/GATA2/HOXD13/HOXA5/HMGA2/TFDP1/KLF6/NR4A1/FOXD1	18
MF	GO:0019838	growth factor binding	9/223	137/17696	6.05244797481188e-05	0.00723267532990019	0.00645063534157582	SORT1/COL3A1/TGFBR2/TGFBR3/IL6ST/BMPR2/COL1A2/COL1A1/CRIM1	9
MF	GO:0008017	microtubule binding	11/223	246/17696	0.000298582714917358	0.0206455433292896	0.0184132240659817	MAP1B/KIF26A/DPYSL2/HOOK1/KIF20A/RCC2/CKAP5/KIF14/SPAST/MTCL1/KIF23	11
MF	GO:0034713	type I transforming growth factor beta receptor binding	3/223	11/17696	0.000302340592688341	0.0206455433292896	0.0184132240659817	TGFBR2/SMAD7/SMAD6	3
MF	GO:0048407	platelet-derived growth factor binding	3/223	11/17696	0.000302340592688341	0.0206455433292896	0.0184132240659817	COL3A1/COL1A2/COL1A1	3
MF	GO:0015631	tubulin binding	13/223	336/17696	0.000352392718666597	0.0210554649403292	0.018778822507891	MAP1B/KIF26A/DPYSL2/CDK5R1/HOOK1/KIF20A/RCC2/STMN1/CKAP5/KIF14/SPAST/MTCL1/KIF23	13
MF	GO:0005160	transforming growth factor beta receptor binding	5/223	51/17696	0.000445326124891952	0.0231221474476975	0.0206220429780169	TGFBR2/TGFBR3/SMAD7/SMAD6/BMP2	5
MF	GO:0019199	transmembrane receptor protein kinase activity	6/223	79/17696	0.000483726934052249	0.0231221474476975	0.0206220429780169	TGFBR2/TGFBR3/BMPR2/EFNA3/CRIM1/EFEMP1	6
MF	GO:0030165	PDZ domain binding	6/223	86/17696	0.000760660520110571	0.0319952545524463	0.0285357368283214	RAPGEF2/ADRB1/TGFBR3/FZD3/KIF14/CRIM1	6
MF	GO:0005024	transforming growth factor beta-activated receptor activity	3/223	15/17696	0.000803228147760158	0.0319952545524463	0.0285357368283214	TGFBR2/TGFBR3/BMPR2	3
MF	GO:0035259	glucocorticoid receptor binding	3/223	16/17696	0.000979434509905135	0.0360130535180504	0.0321191074098445	NR4A2/TACC1/NR4A1	3
MF	GO:0004675	transmembrane receptor protein serine/threonine kinase activity	3/223	17/17696	0.0011783073659524	0.0375487280616833	0.0334887356639104	TGFBR2/TGFBR3/BMPR2	3
MF	GO:0046965	retinoid X receptor binding	3/223	17/17696	0.0011783073659524	0.0375487280616833	0.0334887356639104	HMGA1/NR4A2/TACC1	3
MF	GO:0031435	mitogen-activated protein kinase kinase kinase binding	3/223	18/17696	0.00140089182696414	0.0418516433305536	0.0373263940737155	TCF3/TGFBR2/SASH1	3
