# Supplementary material for: The Regulatory Network and Potential Role of LINC00973-miRNA-mRNA ceRNA in the Progression of Non-Small-Cell Lung Cancer
Source: Front Immunol. 2021 Jul 29;12:684807. doi: 10.3389/fimmu.2021.684807 (PMC8358408; doi:10.3389/fimmu.2021.684807)
Supplement: Supplementary file 1 [file DataSheet_1.zip › Raw data of Fig 6/Figure 6D.txt]

ID	Description	GeneRatio	BgRatio	pvalue	p.adjust	qvalue	geneID	Count
hsa05206	MicroRNAs in cancer	16/119	310/8075	1.12719105327603e-05	0.00227692592761758	0.00207640457182427	5581/3371/6659/7431/9134/1871/659/7976/1944/3925/4363/8091/898/6624/2146/9493	16
hsa03013	RNA transport	10/119	186/8075	0.00039954434878552	0.0237528739558824	0.021661036697652	7514/1207/11260/22916/55706/1978/26986/1981/8087/57510	10
hsa04350	TGF-beta signaling pathway	7/119	94/8075	0.000449010019188069	0.0237528739558824	0.021661036697652	5308/7048/4092/659/4091/7027/650	7
hsa04218	Cellular senescence	9/119	156/8075	0.000470353939720444	0.0237528739558824	0.021661036697652	7048/5883/9134/2113/1871/1978/898/2305/5608	9
hsa04360	Axon guidance	9/119	181/8075	0.00136299150696118	0.0522667314020707	0.0476637727741656	1073/5163/1808/659/7976/7474/1944/54910/84612	9
hsa05226	Gastric cancer	8/119	149/8075	0.00155247717035854	0.0522667314020707	0.0476637727741656	2247/7048/2549/9134/1871/7976/7474/898	8
hsa04151	PI3K-Akt signaling pathway	13/119	354/8075	0.00205802650367731	0.0545755193067799	0.0497692333438587	5563/2247/3371/9134/7184/1978/1278/1277/1944/7039/898/3164/7534	13
hsa04390	Hippo signaling pathway	8/119	157/8075	0.00216140670521901	0.0545755193067799	0.0497692333438587	7048/4092/659/7976/7474/84612/7534/650	8
hsa04933	AGE-RAGE signaling pathway in diabetic complications	6/119	100/8075	0.00348969839073744	0.0783243416587736	0.0714265752490119	5581/1281/7048/1278/6347/1277	6
hsa05166	Human T-cell leukemia virus 1 infection	9/119	219/8075	0.00492918691805382	0.0932302031481502	0.0850197266853897	6929/7514/7048/4215/9134/2113/1871/6513/898	9
hsa04550	Signaling pathways regulating pluripotency of stem cells	7/119	143/8075	0.00507689225064184	0.0932302031481502	0.0850197266853897	6929/2247/3198/3572/659/7976/7474	7
hsa04015	Rap1 signaling pathway	8/119	210/8075	0.0121966483159942	0.205310246652569	0.187229250464823	5217/2247/9693/260425/1944/84612/136/5608	8
hsa05215	Prostate cancer	5/119	97/8075	0.0140409328481764	0.218174495025511	0.19896058691748	9134/1871/7184/7039/898	5
hsa00533	Glycosaminoglycan biosynthesis - keratan sulfate	2/119	14/8075	0.0174565773723205	0.234663500892562	0.213997460428339	8703/2530	2
hsa04974	Protein digestion and absorption	5/119	103/8075	0.0177986610279786	0.234663500892562	0.213997460428339	1281/4311/1278/1277/481	5
hsa05211	Renal cell carcinoma	4/119	69/8075	0.01858720799149	0.234663500892562	0.213997460428339	2549/2113/7039/6513	4
hsa05224	Breast cancer	6/119	147/8075	0.0212423301801857	0.241454404584607	0.220190311632654	3714/2247/1871/182/7976/7474	6
hsa04216	Ferroptosis	3/119	41/8075	0.0221534013090688	0.241454404584607	0.220190311632654	2730/23516/2729	3
hsa05202	Transcriptional misregulation in cancer	7/119	192/8075	0.0230957030592078	0.241454404584607	0.220190311632654	6929/7048/64919/3206/2530/3205/8091	7
hsa05165	Human papillomavirus infection	10/119	331/8075	0.0239063766915453	0.241454404584607	0.220190311632654	3371/9134/1978/1278/182/1277/7976/7474/84612/898	10
hsa04934	Cushing syndrome	6/119	155/8075	0.0267240998521427	0.256846326899232	0.234226718120717	9134/1871/7976/7474/898/3164	6
hsa01521	EGFR tyrosine kinase inhibitor resistance	4/119	79/8075	0.028904446390031	0.256846326899232	0.234226718120717	2247/2549/1978/7039	4
hsa04010	MAPK signaling pathway	9/119	294/8075	0.0292448788053582	0.256846326899232	0.234226718120717	2247/9693/7048/4215/1944/7039/3925/3164/5608	9
hsa05161	Hepatitis B	6/119	162/8075	0.0322328070455058	0.271292792633007	0.24740093127033	7048/9134/1871/898/7534/5608	6
hsa04110	Cell cycle	5/119	124/8075	0.0359804545443136	0.290722072718054	0.265119138747574	9134/1871/7027/898/7534	5
hsa05225	Hepatocellular carcinoma	6/119	168/8075	0.0375064403426272	0.291396190354258	0.265733889067197	7048/2549/1871/7976/7474/7039	6
hsa04614	Renin-angiotensin system	2/119	23/8075	0.0445441629769648	0.333256330420255	0.303907544677148	4311/57486	2
