# Supplementary material for: The Regulatory Network and Potential Role of LINC00973-miRNA-mRNA ceRNA in the Progression of Non-Small-Cell Lung Cancer
Source: Front Immunol. 2021 Jul 29;12:684807. doi: 10.3389/fimmu.2021.684807 (PMC8358408; doi:10.3389/fimmu.2021.684807)
Supplement: Supplementary file 1 [file DataSheet_1.zip › Raw data of Fig 7/Figure 7.txt]

id	futime	fustat	RNF144B	PDIA6	ETS1	SUV39H1	CCNE2	HOXD13	MAP3K3	KIF26A	HMGA1	SOX4	SH2B3	EFEMP1	HSP90B1	PCDHA12	NCBP2	RTKN2	TGFBR3	NCAPD3	KIF23	CLNS1A	MEX3B	KIF20A	PFN2	RCC2	NOP2	BMP2	STK39	QKI	KIAA1549	ANLN	LRIG3	CCNE1	CDK5R1	FAM117B	HELLS	GDAP1	VIM	PARD6B	KLF13	PLPP3	NR4A2	FOXM1	SLC12A5	FOXQ1	HOXA9	GPR37	RAPGEFL1
TCGA-66-2744	30	0	12.65342	112.0562	27.8455	4.714519	2.051928	0.02661558	5.916007	0.3471004	197.3974	24.26126	7.900921	130.9148	324.1015	0.05829987	16.88464	1.902377	1.027322	4.036083	6.893367	75.89985	1.234091	13.44614	52.54782	63.18794	11.95261	5.198649	8.436769	7.045017	0.6988402	13.48334	20.06519	3.226435	1.020069	2.14466	2.428309	2.104023	265.6734	1.362429	7.827529	10.03047	3.461613	20.64777	0.2965777	12.25982	0.7151381	3.907495	0.9882547
TCGA-97-8179	435	0	7.701968	57.97102	13.58991	5.073383	0.9346835	0	6.544746	0.2246944	136.8439	40.71449	6.930017	22.7553	161.713	0.369981	15.16776	3.474511	2.320193	3.477465	2.151146	10.08277	0.8144877	3.264733	22.85556	25.29221	12.17323	11.91162	7.179255	5.19735	4.077336	5.659715	3.474455	0.9800803	0.9074398	3.825613	1.401034	1.722424	120.3414	4.551772	8.14957	12.93012	5.305989	7.561496	0.0421796	1.144221	0.08556513	1.158188	1.163725
TCGA-98-7454	256	0	20.75025	116.9682	40.87022	2.179441	2.32847	0.01421668	7.485511	0.2545366	136.1879	25.89103	14.33658	48.29049	259.9459	0.116778	42.08893	2.147928	4.227147	6.418689	4.831486	15.51005	0.8756745	8.842358	6.702338	46.92676	10.00815	7.795526	5.706221	12.68185	0.6790876	27.04101	4.604149	4.327223	2.481361	3.841021	2.86194	1.226031	166.0449	1.677845	12.53304	16.04618	35.25708	9.91958	0.06348757	1.624763	0.3154047	2.603709	7.33263
TCGA-95-7947	40	0	17.92416	53.86572	15.54475	3.903234	3.220056	0	6.31348	0.2102957	93.85679	26.20535	5.733799	22.57507	144.6236	0.0808443	27.48475	2.324384	2.540099	9.021759	5.50583	12.79558	0.2769158	6.411741	10.09266	74.80547	8.299417	1.414921	24.41315	4.921355	7.345922	13.64139	9.502367	8.8249	1.835063	3.712976	2.875709	1.604037	71.1308	5.915764	17.76939	14.05984	7.91622	14.60049	0.06511383	0.3523209	0.1293936	12.36819	7.597665
TCGA-55-7910	1040	0	1.433364	128.8397	8.109508	3.75566	0.8790065	0.01742871	3.592706	0.4680677	63.06513	41.88277	4.651583	14.99732	632.3316	0.02147432	6.351495	2.854016	0.6278741	7.984546	7.658685	20.72742	0.8767074	6.046416	31.51598	42.55073	12.5692	20.81572	14.50568	10.80757	2.667195	8.149634	7.949836	1.730022	0.7040797	2.915306	4.127933	1.406685	62.06349	5.030798	5.033043	9.438805	13.8073	11.73839	0.05781774	0.4780447	0.05155539	0.1938447	1.339853
TCGA-69-8453	550	0	8.468363	45.16906	14.15751	2.41162	0.5630141	0.02740082	8.137481	0.4724168	98.02343	16.62338	11.18743	33.82856	152.2314	0.3638706	12.87006	6.47763	4.228173	2.094416	1.745311	9.262815	0.3703674	2.811988	8.26103	40.90865	7.617121	11.23244	10.70415	5.53065	1.160682	4.522685	4.457783	1.917556	0.8514845	2.802641	0.9999806	1.78741	264.7015	4.298787	12.50954	13.86788	14.14666	4.422613	0.1701444	26.98478	0.08780807	0.2370324	10.04156
TCGA-NC-A5HK	128	0	15.84845	305.94	16.81855	3.210851	1.5745	7.05362	8.92285	2.288813	374.6609	4.957472	7.298676	460.3573	865.212	0.02470769	41.07362	0.6174657	0.2825149	4.465243	5.713436	32.77188	0.1891336	5.524031	111.908	47.01427	13.94781	1.085231	22.16314	2.550722	0.9976283	7.982349	15.90977	7.537073	0.4946236	1.404174	4.221076	5.391726	26.0962	3.30046	3.764897	4.155351	5.490268	17.58027	0.1611911	19.01509	0.6951331	0.3512749	2.03219
TCGA-60-2698	311	1	8.60035	146.0346	14.04374	6.803895	0.8337132	1.766304	5.256973	0.7744665	208.3555	15.55013	7.500418	23.16384	214.3747	0.08586776	23.1152	2.347601	3.083256	4.190534	4.748234	38.59316	1.032445	12.20768	33.87547	55.37883	18.1509	6.637215	12.44166	6.948522	1.181258	7.695785	11.34791	12.47594	1.624241	4.899214	3.641018	4.017338	106.7887	1.790543	13.77536	10.08171	4.278463	30.71255	0.0735888	11.90228	0.07997224	0.5078321	14.77762
TCGA-55-8506	11	0	1.183448	49.28787	8.1108	3.074876	0.8488586	0	6.490482	0.7820057	45.57752	30.84895	5.990624	6.992454	155.7628	0.02409674	18.47743	0.7818248	0.2325013	5.791062	3.458192	15.50639	0.9636931	4.157211	16.51965	30.56571	8.989635	6.452569	24.70653	3.367315	0.06345392	13.10302	23.55055	2.350164	0.4071854	0.8606426	0.6889769	0.7654487	74.80427	2.708562	5.578765	7.851605	1.762475	8.074815	0.4042422	2.161018	0.01735538	0.6177477	4.358543
TCGA-58-8386	1	1	8.606295	42.40515	15.80688	4.678112	0.6817652	0.9559061	10.15626	0.7870614	136.0314	14.26023	8.987738	28.90011	135.0106	0.3108068	18.15412	6.380183	2.99477	4.780999	4.121624	21.30583	1.504683	3.985277	33.22329	55.45522	8.112795	7.739981	8.570969	9.140623	1.295156	5.668869	13.8558	20.78252	3.38306	4.301418	0.8651007	3.751908	227.715	1.868932	13.79658	12.48646	14.33514	9.338832	0.06504837	1.290148	0.0412364	0.7028752	4.696008
TCGA-85-8353	94	1	6.73477	68.02606	19.07395	4.331901	5.058942	0	6.779009	1.676446	149.8325	37.50307	6.465483	24.85527	206.8535	0.06055423	40.22202	1.696932	1.039987	6.341451	6.939816	14.56618	2.208043	7.411598	67.61125	52.07117	7.680529	7.968343	6.582475	7.779613	1.441369	23.52788	12.31632	8.045155	11.53505	5.257617	1.851214	5.671866	200.7127	1.520963	17.24891	15.65277	13.8542	8.549722	0.1394298	7.227153	0.1282748	0.7909792	7.837562
TCGA-55-8510	539	0	7.750425	48.43886	16.43358	3.905277	1.132528	0	8.668193	0.8131938	135.2372	29.22846	9.492787	28.3206	126.8555	0.09428142	15.97152	5.306169	1.486096	4.480927	1.914026	13.32559	0.9612462	3.179544	10.45573	37.58487	9.290707	11.16069	9.214541	6.50103	0.3789401	8.553075	4.666002	3.873828	1.814678	2.70366	1.58414	1.830075	158.7194	2.645672	11.10853	12.12902	1.923865	4.872466	0.1048265	12.22997	0.07147898	0.2060463	2.288878
TCGA-64-1677	628	1	9.076249	76.57012	6.892215	2.82529	1.917063	0.03879476	2.547101	0.03858803	186.5163	50.59404	1.819981	9.387509	326.4043	0.007966653	12.21769	2.352714	0.4342517	3.480206	3.638446	32.00094	0.9956491	10.61553	23.2534	41.23866	7.295765	7.625793	10.66047	3.297286	0.8006823	4.524248	12.645	1.789123	1.69782	3.019588	2.050908	3.570803	243.277	5.075004	1.713253	4.298982	2.201532	4.77162	0.07919823	6.10582	0.05737884	3.955242	1.072749
TCGA-56-5897	378	0	6.9327	69.04817	22.84442	3.908571	1.753455	2.407287	6.25925	0.4002201	122.7431	28.24502	8.598272	18.95275	205.003	0.02266342	18.13972	1.582621	0.6886737	6.002988	6.389167	16.975	1.256881	8.271908	76.92155	76.90192	10.0412	2.467148	11.00873	7.436268	1.841363	13.42563	7.695241	3.13863	1.996992	3.40196	1.157134	1.868432	164.687	0.6898256	28.74874	17.76285	2.060364	15.97117	0.07568737	12.65793	0.05100952	1.432049	11.7308
TCGA-64-1681	1167	1	11.46754	49.33899	14.34231	2.741748	0.4461385	0	6.204969	0.2856385	45.59762	57.54124	5.526696	23.35927	216.411	0.05848385	13.778	0.5211506	4.153401	1.562656	1.488064	31.03576	0.8149692	2.611081	21.83189	63.87922	4.903319	12.22382	12.07688	6.936626	1.51952	3.589219	12.10823	1.157051	0.5162535	3.993797	0.6459255	2.562316	212.3999	11.11606	6.746223	23.56378	2.64134	2.708551	0.1780539	8.704279	0.05265284	3.156978	0.7400393
TCGA-99-8025	1060	0	8.5996	52.13941	12.49687	4.150352	0.7844019	0	6.548279	0.6544441	60.84742	89.7793	5.987177	19.72292	166.7699	0.2813685	19.98322	0.5155868	1.556916	3.639267	1.832226	12.77849	1.159388	2.23801	16.46595	35.04981	11.08665	0.6835356	16.26717	4.918246	1.452511	5.188469	7.239855	5.243385	2.07972	2.96974	1.461297	1.439896	114.6351	4.230887	8.634475	9.764221	7.081805	3.492209	0.01903997	7.601379	0.0802583	0.342001	2.226807
TCGA-34-2600	1874	1	2.012753	71.27344	3.467043	4.675155	1.366666	10.89406	3.924553	0.2346127	204.0091	82.2468	1.686014	23.17718	158.2635	0.06067896	59.9959	2.108847	1.14653	3.682751	5.391758	16.87943	2.769966	6.34584	33.17532	66.05859	9.703124	3.990529	12.86976	4.129868	2.04638	4.87891	14.95299	7.670775	2.807025	8.592636	2.305129	2.910174	31.66824	1.783821	10.02987	6.158597	3.477464	9.745436	0.007937141	44.06819	0.2415181	0.3286426	30.0142
TCGA-05-4415	91	1	1.404646	191.0709	8.009411	6.857121	0.3778702	0.1576195	2.67643	0.07992687	308.1388	27.63006	4.291172	37.92042	213.1183	0.2056306	23.12009	0.8069945	1.314595	4.386628	6.982605	30.78669	0.3378957	7.771205	56.51015	46.54079	28.51873	0.3748861	4.234915	8.022636	3.68846	98.96218	2.865254	13.14536	1.05164	4.024671	3.904874	4.479722	321.5152	1.814953	22.41094	20.56045	57.69895	28.17911	0.05914983	27.88938	0.01371323	41.07677	0.8655136
TCGA-44-2655	575	0	7.059628	95.13364	11.94786	2.406839	0.4672094	0	4.667607	0.3090043	50.25387	23.84672	3.783558	17.95431	263.8818	0.4540315	19.70743	2.500474	2.97734	1.876325	0.6286184	15.18395	0.4147622	1.276533	64.54773	22.52106	4.373539	16.1833	5.569211	5.281765	1.348402	1.464706	5.053807	0.4180492	0.7805195	5.748853	0.4508303	3.376273	104.5002	3.371743	9.416756	11.73885	5.245703	0.8794691	0.04427604	11.62242	0.05865662	1.326945	1.281355
TCGA-05-4250	121	1	2.225099	78.98533	23.52173	6.855838	1.131711	0	7.986767	0.2312946	158.8112	50.09507	7.89796	39.82709	184.4386	0.03059818	16.30437	0.7626878	0.5925543	3.747007	6.102235	16.72723	1.237608	7.098771	46.85851	27.9265	5.887836	13.00563	34.93254	6.077887	0.1074322	24.26826	2.587305	9.965351	5.373913	3.173113	2.133347	2.763153	184.0825	7.852008	7.704078	6.047214	11.09057	8.841311	0.1952994	9.819216	0.05008627	4.102885	0.8766369
TCGA-50-5946	686	0	6.398987	126.7436	5.235809	4.344552	1.826371	0	5.759789	0.1847535	126.0209	79.10436	3.734479	24.67952	245.6971	0.3501812	29.36828	3.189458	2.283847	7.443343	10.93987	18.3822	2.491482	21.83963	45.74062	77.43401	10.43422	6.527398	30.15842	2.481593	3.174214	37.86138	24.63628	10.06694	1.825481	5.57223	8.392094	3.009925	90.4157	7.967918	7.478488	11.15796	5.879682	16.88338	0.07709411	4.656232	0.03475386	2.080797	6.986012
TCGA-62-A472	910	0	2.776431	34.88992	10.46635	4.007081	3.580886	0.04098594	5.051196	0.2378106	47.67966	26.10995	5.711775	66.78246	200.929	0.1851657	29.32522	1.7404	0.7435381	3.293985	2.828974	14.69496	0.9361774	6.981899	11.48941	36.46974	14.92598	2.10336	38.97592	6.108056	1.071235	11.46843	6.722445	2.91627	2.40931	4.118039	3.55093	3.761158	190.7731	6.400952	10.68448	6.322038	2.846596	7.214997	0.1882608	58.40412	0.07577459	1.41314	6.574974
TCGA-73-A9RS	340	1	4.973802	136.1835	5.721556	7.759124	0.7453982	0.4487076	2.26122	0.09702534	124.5841	31.6679	3.114852	5.636247	367.3689	0.520813	13.24508	1.3273	0.3313284	7.26419	7.764206	29.5871	1.271752	12.3659	12.01756	59.41789	16.68944	0.315525	45.19222	2.443166	4.923175	25.87704	6.992924	4.50712	0.4445802	2.343429	2.295252	0.6255213	46.18228	2.903484	4.073237	6.497989	12.75645	15.27144	0.01991352	0.2038494	0.2741182	4.151593	2.073675
TCGA-91-6849	35	0	6.647849	96.7763	16.06212	1.879676	0.3125856	0	6.322128	0.6904621	28.36902	16.95599	6.538454	8.872366	240.8448	0.03818267	16.50838	0.3402465	1.478431	0.9322504	0.4114675	11.16523	0.4771959	0.5471911	3.087402	18.03876	8.690712	12.82685	15.89689	3.484394	2.057849	0.6442812	6.7072	0.6696612	0.6837285	2.998831	0.4801941	2.847225	139.604	3.586841	11.34974	26.64759	63.01519	0.8756716	0.2087702	68.80087	0.0412509	0.289521	1.46587
TCGA-94-8035	122	0	6.359837	108.051	4.087347	7.227706	3.561929	11.28688	4.451353	1.079622	343.8693	50.69044	2.681573	7.177525	469.792	0.01230693	41.49734	0.9701337	2.637074	8.714912	8.922234	18.05707	2.168699	9.038916	76.27323	154.9316	21.55294	1.776997	9.324696	4.257604	0.8876143	21.55154	13.89595	9.80069	5.731883	6.911047	2.833129	5.273241	33.90123	1.401334	17.83214	6.611462	6.649596	20.65679	0.08156392	11.91106	0.04431958	2.384783	20.74424
TCGA-77-A5G1	4026	0	6.130545	93.79855	24.65043	4.077019	0.458998	0.4799658	4.246765	0.3517745	252.6851	31.08927	5.314637	38.24254	327.7361	0.01729173	34.29723	1.50531	1.035721	3.323686	5.945154	25.81588	1.417662	5.980692	47.90024	47.62997	15.36069	3.493705	9.077831	5.319275	0.135085	10.33447	8.936397	6.279875	0.8329726	1.663722	1.360549	1.047361	182.4714	3.587975	19.38703	6.690485	2.068286	10.56477	0.5479338	8.270603	0.08095199	2.266415	3.893903
TCGA-85-8352	161	1	11.30293	46.41678	1.587991	8.179587	0.8950534	7.703515	8.158092	0.9954164	152.9378	78.54602	1.83434	4.830175	135.7582	0.05154212	30.7741	0.4348334	2.956053	2.517331	11.08492	14.52267	5.510032	7.484776	99.90368	55.066	18.38055	0.07205965	14.8012	6.796688	3.687217	10.44148	0.5944463	7.267327	0.6849652	6.578203	6.045231	5.032413	54.2405	5.11543	2.351074	1.775402	3.11249	22.29482	0.7439528	0.05043475	6.08953	2.133043	4.074123
TCGA-49-AARE	1229	1	10.85687	27.48287	6.514108	3.905082	1.249544	4.031979	2.831474	0.2450857	79.81597	61.04314	3.940676	11.5023	176.5235	0.1483469	15.41623	0.780383	0.2701881	3.511723	4.390475	16.83269	1.672908	6.436769	40.97381	59.48944	10.62635	0.3918891	3.593053	2.164565	1.977434	6.769593	3.170574	9.083284	1.213789	1.672245	1.347966	2.307873	99.81333	2.253449	5.10943	3.712634	4.216621	5.042923	0.3944094	0.9983947	0.04348343	0.5854666	18.24592
TCGA-NC-A5HE	1949	0	9.494924	51.94346	16.21008	5.642051	1.215336	5.821991	5.935697	0.7024547	312.3333	24.55081	9.299588	9.597211	228.3371	0.003537185	27.68906	1.048643	0.4543159	4.032356	11.60776	14.01513	2.024667	10.07483	92.38195	66.60021	17.08562	1.092899	9.693599	6.576853	5.33253	9.302552	7.467268	9.933389	2.381925	2.239861	3.659512	1.099804	139.1924	1.726711	7.725744	12.45975	4.474026	27.91976	0.6043799	3.27342	0.3439279	1.52623	23.4704
TCGA-44-6774	361	0	4.378899	104.4743	23.71066	1.829718	0.9136502	0.0174121	9.579934	0.7505038	114.8304	53.51511	11.17512	110.2857	269.6938	0.1930847	11.43247	1.107021	1.863905	3.556241	1.737005	16.12106	2.001993	3.488403	28.39063	35.11792	7.173176	5.393931	7.328579	6.984089	2.156203	3.704387	6.419992	1.269513	0.6493002	2.208829	1.006978	1.087698	325.0573	2.005449	10.34666	18.63088	6.203922	4.227526	0.1021954	0.614043	0.7082109	2.788703	1.079056
TCGA-44-A47G	351	0	8.747543	58.22306	32.23099	2.37627	0.9954041	0	6.953887	0.1776926	50.23544	15.69178	9.679253	32.88828	188.6331	0.03209968	20.1686	0.9456113	2.298471	2.527368	1.478573	12.48333	0.7622277	3.001482	35.47237	32.20538	12.64119	3.986636	34.0144	6.616885	0.6440232	7.151131	5.177752	2.491216	2.486567	3.20462	1.55513	1.857868	280.3968	1.963351	13.38363	17.92259	2.654225	2.532166	0.116817	27.08106	0.09082623	0.2897578	5.088758
TCGA-85-8072	513	0	6.581814	101.2746	5.91339	13.48412	1.557934	0.04247417	7.35338	0.2769581	289.4742	14.30953	4.269843	10.7261	207.8596	0.09303717	29.16526	2.836594	0.7614286	6.079048	12.81592	10.49077	1.802265	9.951704	48.97239	70.88389	11.23897	0.9599642	14.03871	4.165116	5.984505	15.69349	6.118933	7.375071	1.53254	2.241069	3.240783	2.512391	61.00722	2.08698	15.0565	12.32924	1.231148	25.69362	0.04696772	1.553341	0.2617534	0.1889616	18.66414
TCGA-49-4506	999	1	3.440455	73.63153	5.494039	1.878184	0.8342442	0	1.176784	0.8919896	178.2082	6.966608	1.993825	4.745709	146.9401	0.01143819	9.351482	0.1868641	0.2966907	1.619489	3.0874	18.89449	0.1886955	4.145265	55.85533	17.22738	16.7759	27.23339	2.124019	2.489177	0.3363418	4.818874	0.8955838	4.868388	1.029875	2.061398	0.8028512	0.6589412	47.41174	1.190653	8.533111	4.534219	37.54669	3.779452	0.05827612	2.757258	0.0617866	4.819727	0.7187636
TCGA-52-7811	266	1	6.200375	95.65495	14.55749	4.100909	1.172806	6.96032	4.241817	1.504274	206.8346	15.35677	7.173011	28.3758	246.1698	0.06635181	25.72241	2.646783	1.919233	4.382578	5.47383	20.56212	0.4008021	7.497319	66.30135	44.44598	22.69006	5.389049	13.29261	5.546765	1.254616	10.66677	6.107629	2.725947	3.109821	4.178942	3.91374	7.531782	146.2351	1.056066	16.89094	7.870118	5.283349	20.32621	0.04637937	12.95955	0.1144947	0.6288926	7.139227
TCGA-49-4510	896	1	4.689294	56.8756	6.858156	1.661392	0.3804367	0	4.870617	0.7096682	49.06452	38.65441	2.288856	22.67722	129.2775	0.2311102	11.65345	0.5366948	1.109675	0.6294634	0.3990138	9.52519	0.7612283	0.4523956	27.81347	29.58455	8.070416	19.69682	6.349128	3.650433	1.065493	0.3762121	10.95855	0.7714839	0.4603108	3.032609	0.2263626	1.209412	65.52512	6.15429	7.174006	8.965478	3.854456	0.6468378	0.2522974	15.9633	0.007778239	0.5108238	1.12624
TCGA-05-4382	607	0	9.375495	123.7107	12.85741	2.684138	0.7294635	0.004903759	8.354779	0.328427	91.60922	71.20255	10.39866	27.66621	404.6991	0.9304735	15.70124	0.9456634	1.194974	3.340884	2.184138	13.78794	2.92985	2.811324	54.09189	38.07276	10.70553	2.40675	10.44128	7.650768	2.516508	7.874726	21.20647	2.171038	0.7771637	2.51948	0.8410421	1.057237	268.8075	3.879179	10.88519	12.5658	1.331865	7.800531	0.1914578	7.327217	0.05802269	2.657932	2.152262
TCGA-39-5036	1084	0	3.217742	82.05118	1.631382	9.971614	1.242714	11.36771	2.910577	0.2461547	357.3409	14.41814	1.387391	15.15981	210.8354	0.134639	42.05086	0.4750223	1.597807	6.265555	5.791444	30.03545	0.6087339	9.751151	150.8761	66.33723	16.33074	1.823298	14.91038	2.613906	1.737964	5.740701	11.6033	3.353993	1.083629	5.808932	1.142881	1.23126	30.96755	3.19441	6.590174	7.848874	2.330176	19.74167	0.1796116	15.57804	0.07130301	0.6577248	10.81964
TCGA-94-7557	5	1	5.771058	106.8768	4.988853	6.01191	2.014257	0.4393198	3.8063	0.1920058	199.113	55.04381	4.812635	5.803029	345.6963	0.005467637	25.30427	3.562031	0.4556146	10.35734	12.79424	22.16081	2.743567	25.52221	69.63605	109.0985	23.99573	0.3353874	17.04831	4.303608	3.258729	38.25525	7.590487	3.496599	2.564907	5.544639	3.111934	2.00913	92.99309	2.700629	11.18625	14.80588	1.180191	19.29901	0.03057467	0.7302978	1.04357	1.865632	20.124
TCGA-97-7938	18	1	9.389905	75.27602	17.07091	1.689303	0.9844054	0	7.364029	0.4029431	52.22292	46.96881	7.59863	108.2936	218.7408	0.9533482	17.82739	1.037821	2.94901	2.625507	0.9733113	15.65669	1.010564	1.217393	4.890614	32.07227	3.049283	85.19893	33.1584	6.548653	1.73278	2.137255	13.30422	0.7579691	0.4217179	6.516926	0.909395	5.253765	104.6914	10.28777	11.07257	25.40489	62.06285	1.050238	0.1333541	6.412843	0.0269622	2.676326	2.002029
TCGA-34-8455	123	1	8.422419	70.22205	16.43948	3.619154	1.092074	0	5.838442	0.1801004	171.535	26.78193	3.502761	41.61301	209.9553	0.023903	30.11475	0.755513	1.782156	7.986418	5.574208	24.17883	1.040586	7.246268	40.56914	84.62583	13.35564	3.553927	15.36859	4.386099	0.2168062	10.49528	20.55903	3.127103	0.7284474	5.194206	2.451553	4.783125	73.94463	1.204547	29.94648	9.754092	4.918474	14.38764	0.05693096	24.16033	0.1434653	1.985065	15.71663
TCGA-37-A5EM	867	0	14.71276	53.4376	15.78179	8.197942	9.665546	10.46816	6.449754	1.162224	252.4452	105.8486	6.490423	9.243095	222.658	0.003933537	45.14718	2.08064	1.781837	4.507732	9.830196	14.26341	2.929948	18.74337	76.00405	59.6445	12.65606	12.38596	5.758654	8.94308	4.188156	24.00138	11.00161	63.97353	8.020885	5.31141	2.460769	3.208496	161.072	2.478548	21.96653	15.41844	1.773822	29.65568	0.1050924	8.618932	0.1983157	1.732756	16.26575
TCGA-91-6829	1258	1	12.51017	105.1644	18.03213	2.891759	1.697807	0	7.969953	0.461019	133.8906	100.3859	8.866269	60.51324	243.2604	1.618047	17.89909	0.7740994	2.38249	5.549253	5.674957	15.30966	1.53505	8.762334	46.48541	72.72632	10.51115	2.560493	11.45462	7.74545	4.481597	7.820409	19.55991	4.187757	0.9259059	4.914148	2.803708	1.604443	164.9255	6.302767	8.154854	20.85203	1.14032	7.382013	0.04787307	0.7783368	0.3264365	6.120527	1.3115
TCGA-44-2665	400	0	5.081258	46.42062	14.91704	1.760246	0.4453868	0	6.375614	0.281965	49.37037	26.82518	5.906242	11.89884	264.213	0.09139954	14.21759	0.4232672	0.8323898	2.418314	1.476864	21.63771	1.872531	3.557966	17.32201	30.85593	6.772632	5.428506	10.3961	6.849483	0.3051507	2.534871	9.268726	1.410303	1.378986	1.900489	0.8385878	1.186303	561.9038	1.853414	6.785283	18.75647	2.100317	2.56929	0.334649	4.567617	0.01763287	2.015471	0.5268363
TCGA-18-3416	973	1	5.168446	73.3409	13.15152	10.07133	2.595763	0.01100506	8.908714	0.1532499	162.7497	15.7531	9.900451	14.0056	175.2938	0	35.57429	0.6325491	5.148322	4.830733	5.802363	21.0653	0.2146542	7.025446	320.8903	63.51634	19.73896	0.1300682	10.001	9.982318	1.307253	11.43589	6.262186	4.195562	2.872665	8.121024	9.413082	1.685198	49.89352	0.980629	5.352609	13.15578	2.52914	30.03046	0.07863267	36.56736	0.08138443	0.04895997	3.60425
TCGA-66-2773	92	1	13.23412	100.195	9.462386	3.450947	2.239069	0.9069404	5.514457	0.1532427	190.3379	25.74722	6.827653	10.73833	248.7848	0.03939771	26.44017	0.5462511	0.5049021	3.872956	9.603169	17.61983	0.9847622	9.061296	122.48	60.84167	16.16658	2.945575	7.593784	5.431263	2.348431	12.87002	12.24155	6.710539	2.226662	3.929011	2.06929	3.639745	64.65335	1.872397	6.190955	11.69977	4.476052	22.71602	0.06898578	5.262248	0.5094731	1.681187	22.24993
TCGA-86-8669	938	0	1.89652	108.8508	12.45458	1.881438	1.226643	0.05263026	7.914792	0.1046996	94.3337	37.83982	5.202634	8.420842	483.5311	0.02701957	18.70731	0.5648879	0.8599803	2.18929	1.220144	13.08696	1.999082	1.690338	75.24169	40.7021	12.4507	1.923394	11.54074	7.619388	3.114024	1.505022	7.286965	1.294498	1.069885	4.775937	0.6650872	1.258346	73.67346	1.914557	8.347901	18.82901	5.899047	3.766088	0.04700629	0.4124494	0.02919077	1.190235	0.8979676
TCGA-21-A5DI	979	0	12.51549	72.01457	9.25493	5.424639	0.9805866	0.4292806	2.488833	0.2020183	128.1283	44.69682	1.959841	19.95644	300.0002	0	43.88999	0.7861955	0.5131228	4.53679	8.468567	13.23306	1.485556	6.065865	33.4987	66.63143	38.26579	12.82623	11.73711	3.530892	1.762244	8.833085	7.985033	2.895105	3.277613	3.891624	2.567594	1.416217	87.72157	2.126566	16.94522	13.09769	1.915718	35.65379	0.0565395	16.51331	0.2969794	5.770497	5.03495
TCGA-85-7698	952	0	6.387254	65.19578	13.92512	5.703911	2.336713	0.2633901	5.525588	0.5218432	177.1336	31.56671	5.769206	15.1165	200.8658	0	22.87389	0.8560507	2.735853	6.696114	7.430857	16.26093	2.779754	6.59152	51.93819	60.62254	15.07475	1.838223	7.444086	6.419532	3.578127	18.38016	9.811537	3.402834	4.787825	23.87371	2.248984	2.812674	122.5143	1.144874	17.26383	12.57704	6.721664	21.76285	0.03114739	13.19022	0.1235201	0.228641	25.88755
TCGA-85-8664	434	0	4.095863	207.323	2.952178	8.339399	1.096527	0.06091765	4.271451	0.0504942	149.3759	67.35709	4.562927	17.82326	588.8768	0.05837848	43.39058	0.8408184	2.33043	5.100488	13.75183	12.83728	5.80551	13.55477	106.3613	136.6044	19.6614	4.69883	8.28415	3.336488	2.629846	8.379048	17.93782	4.343389	2.387315	3.271194	6.301947	5.663196	75.42386	3.681354	20.29647	10.87221	0.7796804	30.9548	11.92315	11.61662	1.298933	2.838118	5.109218
TCGA-43-8116	358	0	6.494439	81.87849	17.94785	6.079061	0.7279578	9.054074	5.096663	0.3920905	349.2393	66.71266	11.88331	20.23189	270.4362	0.00505929	41.62206	0.7427205	1.30914	4.750274	8.671336	19.25887	2.232002	8.6726	14.52662	123.5148	50.0001	5.708708	9.817183	7.3702	2.549061	8.614895	15.3208	3.073144	2.207469	8.624656	6.800454	2.260858	82.90237	2.312098	29.80166	25.17125	0.8833773	46.63104	0.03143469	71.88756	7.296892	2.831494	23.33188
TCGA-60-2724	717	0	10.13156	96.19385	8.801703	1.273606	1.831428	0.142376	3.655569	0.4437344	175.5238	13.58322	4.897214	34.23464	157.3148	0.05847494	26.44174	2.044203	2.577391	4.680257	7.209135	19.09228	1.161976	9.024583	62.99643	67.71109	18.07249	1.532173	8.827247	4.295021	0.8148212	14.11597	25.70104	7.222652	5.51201	2.671893	2.141758	5.729898	129.3482	0.7051922	8.753501	11.66546	0.7677611	11.38264	0.108996	2.101354	0.2000503	0.6914734	27.32423
TCGA-97-A4M7	629	0	7.240812	53.19141	19.74204	2.401301	0.4770253	0.008435812	8.193416	0.542609	55.97406	59.03656	11.16081	25.25855	260.0326	0.09354564	12.51126	1.110262	2.620073	3.132783	1.561598	11.6908	1.649739	2.081544	13.26031	44.41482	8.86554	3.688987	13.73057	5.67931	1.589004	2.275593	38.54919	1.296799	0.7951704	3.579738	1.720547	1.720806	180.536	3.114717	7.934846	13.53407	7.364143	3.579443	0.08610717	22.86277	0.2932064	0.2189234	2.355824
TCGA-66-2756	30	0	2.575503	140.6394	3.408142	5.5631	4.152799	2.095222	4.325876	2.819447	70.00017	65.20487	2.874845	8.893587	340.2668	0.01008426	26.29884	1.511125	0.6949974	3.612729	4.113971	16.13337	1.512362	20.626	81.03376	84.85876	18.9825	8.415652	6.708212	3.865508	5.126566	5.488979	5.434937	4.766629	7.261215	3.776282	1.468751	5.705368	73.87186	1.900817	2.836978	6.742285	2.740504	15.2945	0.06474469	0.04275963	0.03631533	0.1213717	4.17641
TCGA-05-4420	912	0	5.760805	555.8127	4.971757	4.81497	2.232508	0	4.22939	0.2939557	190.318	41.82662	3.648974	34.87575	661.7929	0.02288816	21.19442	1.238479	1.02207	6.989071	8.210973	15.8116	2.298799	9.074681	54.64041	31.58895	8.907755	1.188096	17.55296	2.096782	2.444643	12.41299	33.29985	2.634602	0.498541	2.320482	1.069082	0.6469578	46.92259	2.54774	6.392428	10.40804	3.13818	16.22221	0.1176466	0.2779192	0.04495887	0.3005195	1.553918
TCGA-49-AAR2	2224	0	2.101805	24.98001	5.243449	6.084701	0.7750205	0	2.866488	0.1485579	66.08061	7.080845	2.666001	3.434558	204.2176	0.04279585	15.19849	0.9949444	1.370153	2.578916	3.663823	13.02757	0.192546	3.420338	32.21581	54.33566	15.71163	0.6157683	5.347458	2.28463	2.255763	2.445898	1.22388	4.540026	0.8418899	2.643686	1.925138	1.532248	61.94142	2.079243	4.430521	4.406768	2.859505	7.604003	0.1143378	0.05443932	0.03852898	0.533108	3.543429
TCGA-50-5068	1499	1	4.391584	49.25565	5.617963	1.612022	1.337669	0	3.043209	0.08242306	35.64068	18.05885	3.35046	47.28553	83.22909	0.08933698	11.7122	2.172462	1.255392	1.225785	1.32074	22.99493	0.9330813	1.908105	14.0629	19.37538	3.259777	3.228061	17.22538	7.562588	0.1372297	1.748261	10.32341	2.019947	0.3379726	3.662876	0.9877122	0.5668823	100.6242	3.144507	2.43019	8.355123	3.912831	0.7459337	0.1229092	5.032757	0.0459599	1.117479	0.3839253
TCGA-51-4079	12	1	3.687556	74.80137	7.035231	2.870051	1.328117	4.656987	3.198348	0.3152143	229.3273	27.82379	2.567934	8.007957	236.3839	0.01525248	29.07154	0.5732829	1.702921	2.951797	8.933114	15.18453	0.9302306	6.64151	103.5823	39.27492	13.54562	7.85899	7.043572	5.963141	2.032315	13.14775	12.3263	1.957342	4.335342	6.584365	1.785389	2.886499	83.23393	1.584179	12.21149	10.43693	11.58369	15.35708	0.03032564	6.878087	0.05492705	0.2918843	18.66209
TCGA-55-6968	1293	1	3.865528	50.59672	17.69206	5.750479	7.175786	2.65206	5.990383	0.0807529	163.9722	76.03473	8.19342	8.376737	260.1501	0.01111451	17.66756	5.418716	2.914284	12.74691	10.82236	22.87055	5.479835	7.726639	103.6065	86.83609	7.585397	4.2337	24.89255	3.242434	11.42908	7.491609	3.425414	5.538868	16.84003	6.389956	9.599324	16.89	105.4384	2.263895	18.40976	9.38635	0.9244819	14.16783	0.4764954	0.08836517	2.781767	0.7323984	2.016725
TCGA-77-7338	5	1	4.184919	77.85358	14.44181	3.108902	0.8282945	3.099368	5.053142	0.1925279	154.345	20.14379	5.545565	16.89506	210.7251	0.04471666	58.08276	0.4904258	3.941004	4.260088	5.020217	18.54274	2.067766	3.623148	96.10757	40.29279	11.09024	7.693779	7.622233	8.182849	1.864412	9.484403	10.2774	3.672616	7.789272	8.360363	2.294329	1.8819	91.87878	1.503422	22.43666	13.89057	6.524903	10.44438	0.03704483	4.503215	0.1986075	0.6512202	29.98701
TCGA-86-8358	653	0	3.634262	54.17089	11.98619	11.15795	13.36756	1.747259	9.278594	7.00306	114.7734	78.70187	8.570593	8.960581	215.1447	0.3492805	15.29968	6.932264	1.504007	16.17027	12.82892	14.09724	5.730325	31.25809	55.97125	68.02106	8.682998	2.318039	30.4359	3.633502	5.972864	33.93307	5.64237	9.562232	7.407683	4.721503	6.068454	23.68612	84.84232	1.018704	14.94178	6.47376	4.374237	29.75763	0.1617764	0.06058762	0	4.620416	2.565399
TCGA-56-7731	3	1	11.75432	95.59917	19.85208	1.882443	0.7898824	0.1243323	5.49932	0.4583056	107.7014	30.30964	5.829925	38.01245	210.8073	0.1171474	21.5274	1.044932	3.029983	2.324195	2.145127	15.20529	0.5030407	4.553024	52.09098	64.65293	11.09068	7.229093	9.281035	4.666327	1.581969	4.654274	4.509179	3.122332	1.655306	4.469228	1.130058	6.440645	178.45	2.256682	16.05701	16.28963	4.439451	8.560824	0.1213112	6.486175	0.09735455	3.367626	9.262728
TCGA-33-AASD	2249	1	3.68406	64.36293	1.719717	3.835475	1.175154	10.73043	2.809646	0.9362502	78.1853	23.83214	2.101004	2.208108	310.2336	0	42.08463	1.388397	0.2353869	8.38299	4.490066	31.75147	1.306527	5.780194	115.1266	70.97309	17.31216	6.561054	6.410536	3.89225	3.363682	8.428763	7.876341	7.853791	1.623167	4.280312	3.155156	1.1301	31.58751	1.866228	16.64746	10.90436	14.08533	12.62774	0.01826839	6.316735	0.2647076	0.04128578	5.057362
TCGA-68-8250	244	0	20.7205	85.62468	15.9977	4.709647	1.450479	3.205409	7.044208	0.2771136	219.3406	22.28228	4.761356	203.2467	237.1427	0.1056207	29.22276	3.708297	1.902537	3.589171	7.068578	11.81895	1.461447	13.37947	105.337	113.1188	24.01913	3.262264	14.43577	5.941742	3.792843	12.23727	16.45034	3.073908	1.4223	9.173138	2.195604	2.533595	96.89595	5.258711	7.276892	11.22469	6.446367	26.76768	0.4312492	31.4779	0.05433714	6.966762	3.688875
TCGA-78-7153	760	0	2.194694	68.99271	5.963941	2.987762	0.3409587	0.2230946	3.005369	1.015387	53.21987	46.23768	2.246722	4.018999	285.3001	0.1457697	19.52591	0.4758082	0.5453708	2.185772	1.143413	23.11576	0.9369191	3.093338	30.72479	34.32037	6.901276	8.124695	6.589353	4.794651	3.730706	1.753127	2.698211	0.9442349	1.26049	3.092682	1.421372	4.613651	53.95347	3.239519	4.574884	10.63131	2.565253	5.040069	0.06469322	0.5562878	0.05999362	0.5037771	1.177318
TCGA-55-6983	2823	0	4.038032	80.01742	22.37462	2.857629	0.3714458	0.006510074	5.246094	6.112763	33.063	101.1907	6.346829	20.7623	265.2453	0.4358192	15.00744	0.8888828	1.690271	2.038423	0.7980736	13.52507	2.115207	2.217965	22.03493	37.15621	8.39112	19.25984	9.545451	4.251009	2.681352	1.377727	5.471246	1.120856	1.399252	5.695629	0.7386124	2.458019	145.667	2.021071	7.428444	11.24728	21.86098	3.229656	0.06977304	0.901313	0.0577718	0.738541	1.274155
TCGA-93-7348	127	0	10.84218	58.71637	16.6116	1.933802	0.6556341	0	7.124493	0.4741174	52.445	67.95694	6.901045	25.73613	180.2448	0.05873005	17.04707	0.4612813	1.26948	3.655105	0.9376179	11.46884	1.492449	3.102247	15.03798	37.969	4.482023	3.602528	11.01778	3.089161	1.632456	2.868189	56.32531	2.229635	0.7529532	3.411293	0.9837515	1.83793	168.6674	3.08385	11.24848	17.37608	33.30713	2.904117	0.2736788	5.898877	0.06168691	2.191267	1.341418
TCGA-85-A4CN	612	0	2.487053	80.10686	7.28346	6.207806	1.105257	5.972252	5.225026	1.446571	198.0582	25.9584	4.45978	3.208048	211.1235	0.004895909	45.89618	0.8641607	3.187096	6.322529	7.838588	22.09684	1.303297	8.696121	176.1575	66.12796	21.85975	2.995758	7.073245	6.892351	6.151818	23.26901	13.42591	4.052464	8.618819	12.40099	2.833894	4.75132	100.2963	0.4689568	17.16109	13.15413	2.335693	31.2535	0.0821328	2.382186	0.1674954	0.07955001	27.48311
TCGA-51-4080	12	1	5.768783	108.6956	3.059996	5.926197	2.926999	3.818769	3.107552	0.138376	320.8495	64.72655	2.967052	2.564084	198.4401	0.02285462	50.95707	0.660909	2.68128	7.211018	6.013042	36.84572	0.2963415	9.41639	266.691	64.6281	11.95761	0.5711496	3.775132	12.81173	4.088684	6.069696	10.38302	3.18955	4.355512	12.59557	2.275447	4.641271	27.28974	1.269305	4.741076	3.478195	1.315775	20.63808	0.06212573	2.289473	0.09773574	0.1959891	55.35927
TCGA-S2-AA1A	513	0	9.712546	91.76503	26.01232	1.687622	0.4669887	0	8.123094	0.5109544	55.10537	19.55091	9.36964	28.6095	296.9457	0.4092229	15.81621	1.150079	3.138251	3.02354	0.5599879	14.7951	0.8251149	0.4210426	5.97769	30.53042	8.114274	8.379703	6.467452	3.939154	2.018715	0.8860288	16.39682	1.248698	0.7293459	3.504824	1.214042	1.131006	154.6133	1.920525	11.424	13.02154	5.371117	2.083533	0.1457762	7.582826	0.04912296	0.08865548	0.7399289
TCGA-90-6837	758	0	9.575667	81.90261	10.56631	5.129067	0.9922557	0.1293705	5.193368	1.74911	147.4133	28.18159	5.706489	14.68536	256.7428	0.005903718	20.90031	2.026762	0.3402983	5.087381	8.785644	16.06789	1.173149	17.55563	101.8336	70.72672	21.31707	5.03862	3.316932	3.435314	1.988625	9.380629	7.76423	6.995365	2.747141	1.966036	1.405607	1.402543	151.7076	0.8823011	19.36758	8.862915	5.145977	30.34542	0.1393891	8.354812	0.0265755	4.742966	4.513256
TCGA-33-4586	428	1	2.149722	71.6714	4.022303	6.301418	1.579161	4.804703	2.62001	0.1988499	165.2505	35.05246	2.382957	5.215717	241.9695	0.05812049	46.90462	0.4142037	0.3381356	5.758651	7.510671	16.8435	1.615315	8.066027	142.5222	46.89388	19.77418	0.9096235	7.364319	7.857633	7.028088	12.94048	15.41234	4.871747	4.104368	7.128763	1.601992	3.114311	63.38567	0.6739285	14.87814	11.31676	1.552469	26.45505	0.02579412	4.180754	0.0299004	2.518285	11.31509
TCGA-78-7162	3169	1	11.73007	74.06092	29.73578	2.624366	0.2439921	0.007148408	8.786256	0.4550603	67.59353	43.49711	7.659591	47.35025	302.5079	0.3699242	11.3878	6.907752	3.79663	1.737579	0.7658448	11.33982	0.5136894	1.743648	24.28397	30.75583	7.181168	11.3301	3.845699	8.538182	1.650594	1.214516	3.472576	0.6216592	0.6034744	5.705734	0.6516688	2.272248	163.8654	4.56046	16.49065	19.61114	9.429051	2.346791	0.03465895	5.247223	0.03700463	1.155482	2.158917
TCGA-34-5927	941	0	3.221551	77.40685	4.192471	5.579645	2.762827	9.538627	3.922231	0.7657012	233.2851	240.2942	2.202729	76.07557	303.868	0.01573328	46.33244	2.648642	11.48114	10.37007	9.532662	27.35466	9.991613	12.4536	88.27172	187.6652	19.47965	1.368483	20.56838	4.911719	2.935642	18.52841	20.72895	3.538133	3.528741	21.9387	2.017309	7.076154	54.45825	1.224291	11.83375	14.4778	15.24971	18.22382	0.170373	1.279456	1.076512	6.784566	15.17123
TCGA-85-6798	195	1	6.776604	116.543	3.956367	4.871265	1.935434	3.451083	3.237918	0.4370668	378.3224	53.00168	1.970698	2.390777	145.7261	0.003041602	33.46325	0.3005739	2.717492	3.682174	6.576248	10.67874	1.474906	6.689206	116.021	81.34429	10.45522	3.4136	10.29238	4.624795	6.743953	10.32529	7.873603	11.60572	6.05255	6.318524	1.682102	2.89446	82.69056	0.6423547	14.97743	13.95589	1.714507	15.19379	0.06803375	1.654053	0.1259639	0.1317887	16.68185
TCGA-77-8140	351	1	19.88896	92.03296	4.6603	3.950733	0.9179641	0.794064	2.744532	0.2177103	142.5121	68.18951	3.53978	49.22808	345.0426	0.02508679	42.05164	0.2830185	7.348065	4.612571	4.629079	21.24456	1.097346	5.168036	20.66271	164.6788	17.96773	2.270257	13.2007	5.370757	2.548853	17.75722	14.86529	5.566832	3.26636	5.588591	2.295445	3.19941	28.82522	3.495856	12.99669	10.77425	1.414106	10.70372	0.0857289	31.33374	0.2710267	15.1724	18.5913
TCGA-46-3767	396	0	20.77472	98.08461	29.99092	2.932627	1.17546	3.304617	7.20451	0.6904661	70.40697	37.67725	10.82302	54.34753	253.4151	0.08834052	21.24949	2.337298	2.130919	4.022526	3.162974	21.68103	2.880577	5.007549	57.06205	44.59702	11.10674	19.34608	6.80166	8.318578	1.621339	6.662652	11.1639	2.57652	1.807734	3.43909	1.338023	1.805217	233.0972	1.983364	16.44917	20.52905	5.482005	12.64225	0.1796343	13.70213	0.4338148	2.979501	2.339215
TCGA-O2-A52S	387	1	4.346518	97.59559	6.510839	7.877676	2.550972	10.25584	5.673746	4.702551	196.4084	61.59486	6.330372	3.305416	268.9506	0.0733186	64.69308	0.8606542	4.014874	9.025152	16.35387	80.04559	4.416636	14.27564	146.8918	75.77942	24.55416	2.831694	7.405353	8.86076	6.746179	20.46623	3.365693	2.62666	6.333354	7.334912	8.738008	8.783141	45.96401	2.771066	5.178588	6.868912	1.063456	37.82491	0.08427629	6.062315	6.369822	0.06618332	19.94847
TCGA-44-2659	529	0	8.799585	52.87414	16.52487	1.70317	0.4679851	0.01258397	8.483659	0.3024921	58.8655	44.44285	6.870908	25.42762	130.9231	0.1421292	12.6196	0.5195961	1.792315	3.773257	0.6873526	13.00753	0.7040563	1.242754	8.415455	39.96614	7.836372	9.456043	14.1571	5.869543	1.148891	7.572149	8.057497	0.7240469	0.5507268	3.623577	0.5944275	1.979149	249.1197	4.306348	9.099938	14.56598	1.179537	1.818215	0.1043646	29.97142	0.2093866	0.2519293	0.6564552
TCGA-34-A5IX	1031	0	8.329379	37.69738	11.19662	8.50465	0.7958487	3.952077	2.512118	0.06517394	65.89839	19.09093	2.263611	4.293304	180.8925	0.00424908	31.20897	0.5169842	0.2156385	3.971751	9.990066	13.78256	1.168283	14.03467	2.943968	133.1999	11.33755	11.04987	9.636481	5.122457	0.04848608	41.79271	4.947141	14.24095	4.640255	3.004243	2.098675	1.218205	106.3179	1.029759	19.81986	4.042163	2.009585	6.91119	0.04488109	7.715819	0.6656256	1.465186	1.797635
TCGA-85-A53L	377	0	16.37645	136.4576	7.719182	4.857192	0.7135721	2.014916	3.016665	1.467745	144.791	30.04699	2.025702	23.02489	365.7659	0.05229817	33.07468	0.9032405	0.539687	4.970584	6.406713	21.65272	1.218785	15.20153	38.08813	43.43456	28.75289	7.156832	17.63578	5.59154	3.131029	26.98456	9.133781	37.04426	1.222017	6.564518	1.85013	1.349898	195.4482	1.381047	6.852982	7.256075	3.557022	24.52214	0.189231	23.21594	0.06647138	5.387332	7.062769
TCGA-66-2766	31	0	6.787782	34.68227	3.41624	7.907131	2.694709	1.619256	2.592176	0.291106	309.7343	15.00474	2.144873	26.66286	104.7495	0	25.50798	0.8036659	1.96299	6.280911	4.633691	32.91522	0.5799571	5.502506	360.0187	31.59261	11.23317	0.8595261	14.27206	5.880006	1.353004	6.419278	9.577158	16.56944	1.740651	4.193077	1.863368	1.384493	39.4362	0.2626504	3.651077	5.684598	1.052491	11.87902	0.1267169	1.96455	0.1543404	0.8644607	10.35941
TCGA-86-A4P7	415	0	8.403707	55.86306	25.52811	2.617483	1.422522	0	11.63736	2.485621	95.5094	39.31355	11.63034	26.9867	208.1675	0.1745181	12.6828	8.646753	4.131564	4.950722	2.110942	12.63904	1.76044	4.895495	5.896182	41.08456	11.34813	12.03921	24.5514	7.579802	0.634628	3.264414	9.964082	1.85743	1.697717	2.990864	1.509637	3.406075	215.7882	5.480988	13.16294	17.48771	18.06367	4.820217	0.1084326	4.651412	0.7107725	0.2325505	2.809489
TCGA-55-A48Y	630	0	11.93242	77.38263	16.2144	2.463237	0.9773637	0	3.1798	0.7687583	105.9975	82.14049	5.452048	13.48009	307.2449	0.033709	27.49285	1.056631	1.082396	4.082337	2.637945	18.06159	0.7741117	4.557901	48.5142	61.27925	12.77273	0.3318572	3.149284	4.256693	3.084614	5.443297	8.914784	3.469697	0.9298716	7.563112	1.168531	1.996385	115.6508	2.382722	13.87562	14.63818	6.076931	6.013837	0.07330498	2.251211	0.1365665	0.1977851	4.663826
TCGA-77-8008	2639	1	13.4745	121.0286	29.01237	1.791302	0.4173332	0	6.787758	0.5139143	48.35837	26.96941	7.44881	28.94543	260.8318	0.004841049	14.28059	2.089184	0.5505065	2.634804	2.732638	10.54513	2.047993	2.474872	27.17061	42.55145	5.667058	8.798583	5.915359	6.691983	0.4313049	10.97933	8.924985	2.754204	2.832608	1.724625	0.9327458	0.8047336	188.6823	0.5083962	24.12308	13.01673	1.161416	4.656514	0.08422035	12.63961	0.03922544	0.5506104	6.518709
TCGA-56-7221	608	0	8.258234	76.55212	2.356577	2.431414	0.7372027	0.4633225	1.887998	0.1494092	288.7332	36.28973	1.398682	6.817854	165.0879	0.02606714	31.7923	3.213273	4.390046	3.606512	8.503013	24.31321	1.632156	7.076182	26.85529	47.92989	21.45141	2.388586	5.205431	5.644078	0.2699941	13.09612	12.16396	3.913862	6.130576	21.67466	3.192805	6.424324	46.96914	2.283267	20.20361	3.652424	3.841857	13.37833	0.02105505	4.003977	0.04693635	0.5600216	88.87442
TCGA-49-AAR3	1893	0	5.106035	40.80393	34.6359	5.997416	0.9863602	0	6.332375	0.6657277	646.2499	35.29837	13.23746	6.932819	215.6675	0.2061632	12.35197	1.215496	0.5535804	8.18222	5.346376	18.21611	1.306688	7.457269	25.05183	73.15193	19.23489	2.4757	11.14807	6.07174	0.7917135	20.14562	5.540161	4.866162	2.014846	2.173585	2.75421	2.190237	275.0536	1.453017	7.323894	8.189546	1.629791	25.01758	0.1372442	4.753354	0.1060618	3.150401	2.299343
TCGA-21-1077	1058	1	6.669434	90.20111	8.353297	5.949627	0.8485963	5.529361	5.317822	0.4244458	269.9845	27.7938	4.356611	28.26171	322.4475	0.1013535	43.18271	1.413001	2.28606	4.353673	6.224973	27.87158	1.025224	9.248238	188.8437	66.64013	17.14544	8.634819	7.264455	4.361377	4.075693	5.453572	8.269333	5.060393	3.550745	6.083279	1.967801	5.418511	99.67679	1.754492	11.22131	8.179703	1.981313	14.18556	0.1397226	10.25386	0.2851508	0.6861742	20.16006
TCGA-92-8063	122	0	5.402089	75.93271	8.183292	8.470363	1.740209	0.09413999	3.788414	1.239593	176.3861	18.54547	4.861746	19.39635	250.8044	0.01104686	23.12081	1.249416	1.702631	4.938166	9.863663	18.87392	0.6972054	8.121061	111.5493	75.39961	16.84598	0.4768435	20.6412	4.433382	2.974421	28.35098	13.90454	8.753912	1.53236	2.777963	4.289548	4.728374	82.01347	2.422222	11.96155	14.16196	1.693428	19.97251	0.1235467	1.141756	0.0994546	0.4686744	2.447541
TCGA-50-6595	189	1	6.686618	56.53799	39.77743	5.132705	1.281586	0	5.555626	0.8210606	377.9005	37.04949	12.681	41.37991	259.4765	0.3605477	26.44569	0.5778944	1.244115	5.107369	7.106143	17.22503	0.766696	12.38351	9.274151	52.06968	13.70736	8.989913	13.82136	8.173901	0.6116973	61.43804	5.672707	3.475921	3.806973	1.416982	2.166229	1.78184	385.8786	2.539994	7.458289	12.2318	1.783027	22.24439	0.1738645	7.393034	0.1841015	1.340699	1.192282
TCGA-22-5479	1651	0	4.717676	68.45221	5.632113	8.307809	0.9456458	0.4938652	3.629165	0.4460627	251.192	21.37487	2.645169	11.31792	180.0013	0	40.23916	0.437482	1.829558	6.742873	6.307956	24.98817	0.8610135	10.25955	110.4151	78.84541	34.62677	0.7362412	6.422176	4.725524	1.642275	20.55817	16.332	4.083955	2.769504	9.450676	3.708302	1.581606	75.39089	1.057392	10.30601	6.660901	3.043477	45.84394	0.03911158	23.03268	0.1448295	0.1199586	13.69973
TCGA-21-1081	284	1	6.327699	82.77299	4.628192	5.305633	5.127536	9.863679	4.909778	1.130298	374.3867	35.52803	4.217741	19.14331	154.9758	0.4660367	26.6842	1.215803	5.947221	6.62444	5.807924	11.40347	0.7362433	8.687553	62.30303	130.8476	25.85437	7.412947	13.86101	3.253223	1.434406	19.25762	6.152367	28.90202	4.655735	6.472209	4.373999	6.262001	92.4854	1.953401	15.58753	7.202316	1.714153	23.27562	0.1078018	44.05814	0.6102858	0.6738205	30.80965
TCGA-22-5480	2170	1	11.89164	115.3529	18.4799	4.314518	0.7119801	3.158308	5.319956	0.6987145	159.0346	101.3477	13.02357	9.488028	253.895	0.05197605	29.32093	1.044303	0.6583772	6.491167	4.424049	19.01104	1.864017	11.86112	19.91364	133.9422	15.82778	14.33765	4.945132	11.91635	3.293769	9.524689	8.905531	3.161027	1.527458	6.106959	2.669549	1.21061	502.4968	5.218479	19.73929	18.12159	2.494847	18.14676	0.140409	5.037841	0.0122071	0.6609291	3.73573
TCGA-55-7724	705	0	13.3422	69.60607	30.73431	2.765741	0.9337437	0.1773763	5.587953	0.8886903	34.33866	17.50488	9.556637	47.30036	250.2479	0.113322	24.54242	8.49372	5.659742	3.860562	5.095216	19.81423	0.5968545	6.156934	50.74338	39.50333	6.602741	4.756744	12.97279	10.44196	2.088874	12.6449	9.221951	0.9175651	3.041805	7.10954	2.001145	4.314465	266.767	7.071367	14.58273	22.15702	2.336998	7.803899	0.06035133	2.986036	0.2477712	6.619858	10.39708
TCGA-44-7671	535	0	7.802572	89.75233	12.79869	1.523864	0.3901136	0.02431023	6.585057	0.4050265	127.9994	31.40859	4.480406	15.07749	252.0921	0.3968798	11.3004	0.3265127	1.613942	1.097881	1.189093	10.58088	0.3306725	4.144654	22.39141	24.44598	8.376784	14.61179	4.548594	5.109066	3.505586	2.760335	3.067882	0.8969043	0.5823212	4.450729	0.3072076	1.64964	95.65527	2.209422	15.12138	16.68879	16.36255	2.467644	0.02636516	19.71013	0.004494462	0.5272446	0.6960616
TCGA-49-6767	677	0	1.336748	54.54763	19.79883	7.564924	0.763975	0	4.484363	0.2528222	656.3371	143.1028	11.84404	1.595115	181.9618	0.01043923	28.44551	0.339896	0.3237577	6.00341	5.111433	27.64946	0.7893221	6.250253	52.3592	34.47734	15.69463	0.6956859	9.055798	6.777653	2.348071	25.67404	1.594157	9.589735	1.237443	2.734543	2.395692	6.091206	149.1792	4.071989	4.964994	11.78349	0.9616039	24.1735	0.5642964	3.50245	0.07518727	0.1507728	1.585143
TCGA-91-6831	310	0	2.982109	123.5639	11.04791	5.884344	2.918643	2.393185	6.713851	0.1346507	125.6848	70.48139	6.587059	27.38055	407.8696	0.005956966	18.87479	2.586077	1.086087	9.339692	10.94864	39.59987	1.407075	15.63722	43.19943	83.60915	16.10255	13.5966	14.19064	5.413635	3.837956	17.17415	5.656544	2.089508	1.71273	3.419354	4.507778	2.93462	143.568	3.354798	9.885944	19.84023	3.619932	22.05081	0.1073353	0.2841629	0.3646867	2.247687	1.91147
TCGA-78-7163	6812	0	9.704411	114.2233	4.419876	4.797749	0.1673746	0	4.807246	0.002368092	70.98063	26.27461	1.345907	1.215459	227.2462	0.7333531	14.39394	0.04859301	0.08821871	4.067291	0.2533922	23.78223	0.197969	0.8043879	46.86169	37.45727	6.154447	2.119256	54.72075	1.798118	0.9565568	0.8835016	15.63232	1.248536	0.2515423	3.086978	0.5092257	0.5804117	58.9395	4.556586	4.492391	3.777249	2.202007	0.662944	0.1913736	0.792945	0.01056377	5.666584	0.7059544
TCGA-73-4675	40	0	2.812159	78.3957	6.377011	1.873876	0.4109029	0	3.294849	3.293388	64.49111	15.87951	3.497737	11.37544	248.8634	0.01361379	15.7046	0.2501427	0.9808965	1.66194	0.9761002	9.863296	0.839363	1.829039	13.26348	20.92281	10.12807	2.412442	5.772249	3.070933	1.16211	2.902305	8.956234	1.824696	2.263254	4.008519	0.6170394	1.145262	98.75271	5.247432	7.007508	9.343238	13.46987	3.288868	0.08035671	20.7235	0.06536775	0.5693862	10.61978
TCGA-38-7271	800	1	11.16811	58.53337	89.58094	2.381104	0.5002176	0.01510616	10.1397	0.821403	65.20356	37.33088	9.718988	26.8089	179.9798	0.1985349	14.4244	1.169509	5.232128	2.32788	0.9338956	14.37664	1.240616	1.667097	7.406937	33.43594	5.905551	7.695961	15.425	8.288001	0.6943461	2.138783	16.84712	0.8890716	5.124568	3.776086	1.080355	2.16288	241.0423	2.484493	19.68627	18.58966	23.81526	2.237895	0.1387743	19.61211	0.07819894	1.534518	0.5806521
TCGA-60-2721	983	0	6.501343	75.63591	12.66045	5.767156	0.735585	1.286967	5.79124	0.4501197	253.5792	67.73466	4.495064	11.98788	153.5945	0	38.45592	1.207711	4.818071	5.176605	4.300111	24.96226	1.264784	5.347148	56.51047	106.4058	13.48266	1.200835	9.14706	5.828661	1.282958	7.601966	14.80998	2.929681	2.154077	13.38472	3.339628	2.273178	90.921	2.294896	24.63809	7.74154	1.125494	12.43993	0.1101384	42.52564	0.220524	0.3607551	29.89906
TCGA-69-7973	230	0	5.194154	161.5371	14.26255	3.837716	1.333789	1.274629	5.507096	12.78688	146.9551	41.70908	5.097369	20.23306	538.041	0.6555541	17.61174	2.175399	1.075577	7.988459	5.1025	20.89652	2.307576	11.39889	49.5415	41.67241	20.33852	5.693038	21.82484	3.391521	3.607779	7.121537	20.34253	4.135734	1.210284	4.546298	2.572732	7.268503	52.69823	2.375743	7.359367	9.26507	4.655552	24.80866	0.03809401	3.817091	0.03821397	2.456428	2.128132
TCGA-44-7660	325	0	9.089538	82.11548	6.331802	5.552138	1.49712	0.0888089	4.397545	0.2382386	209.7812	96.16336	5.245269	5.637211	273.4581	0.04310623	46.91631	3.699147	0.2866963	5.69885	5.12736	21.64889	3.468586	6.501909	82.11725	71.67265	14.96321	0.507236	13.3155	1.355729	3.406802	19.49251	12.46259	5.219747	2.320698	7.734194	3.788738	2.64219	57.35752	2.322773	8.591636	11.77936	1.135139	13.76565	0.06798767	6.432466	13.54712	1.316994	7.865951
TCGA-77-8153	1992	0	9.236495	61.59763	2.628301	7.960315	3.75619	0.1896285	2.765804	2.611065	288.1428	51.57836	2.000842	14.57431	204.5383	0.004581287	36.65868	0.7327372	4.985786	8.619382	9.274371	30.86836	2.536422	12.05758	153.5788	85.40531	18.90368	0.874279	12.69614	5.846642	5.201549	26.76929	13.47473	12.00324	12.70981	6.899836	4.008451	8.793316	52.14168	0.7560403	14.19938	15.52783	12.71677	29.87242	0.008539418	3.802585	0.09898846	0.2563974	19.08429
TCGA-22-1000	454	1	12.10881	74.85027	22.93054	2.715564	1.290639	0.139381	9.238384	1.114543	69.26326	18.05161	11.29662	43.40135	195.0159	0.06061221	15.91988	1.17333	1.337591	3.046811	1.851814	17.37763	1.27094	5.113385	16.4809	58.31469	6.563305	5.640722	9.327615	7.710802	0.560113	8.85283	9.92915	2.988895	2.161396	2.828765	1.015278	2.84638	259.7211	1.414524	13.78632	12.01783	3.712914	4.562321	0.133902	11.37269	0.1455173	1.045636	8.811323
TCGA-78-7152	1202	0	7.986	59.20364	16.11181	2.364979	0.6449387	0	5.790738	0.6604807	66.93607	55.45178	6.400019	27.14581	198.0798	0.7493366	19.563	0.5241249	1.422832	1.857732	1.118267	17.44582	0.7453767	2.549797	2.751905	44.29035	10.41905	6.056818	7.393987	3.925852	1.543681	2.039362	5.831184	1.864364	0.8003095	4.939415	0.4890266	2.552397	84.95963	1.68541	20.89798	10.80835	6.444129	3.243273	0.02850504	27.4777	0.05507147	0.6902164	10.74154
TCGA-55-6982	995	1	4.536667	79.0512	10.93143	2.947479	1.021733	0	5.072365	0.2895852	122.1742	30.30443	6.491108	19.8709	235.3117	0.05314313	11.87369	0.4819074	1.24028	2.305639	2.136209	12.28454	0.7803966	4.183239	26.762	41.61307	9.847971	7.616317	17.5308	6.076632	0.7026241	14.81273	4.703241	1.406589	2.060731	1.18024	1.445929	3.004292	184.0632	4.54604	5.795158	16.91571	1.516066	8.600913	0.1403316	5.999658	0.08372806	4.533288	1.687492
TCGA-77-A5FZ	3838	1	12.66754	53.65792	57.13486	2.499229	0.5391686	0.01189167	11.57178	1.123689	63.98916	17.55033	13.74997	46.44392	217.5251	0.3369962	14.55835	1.952885	4.262588	2.802855	1.762735	12.96483	1.226881	3.445761	8.471297	37.00564	8.115668	4.046273	7.419822	9.774288	0.4329882	3.070473	6.219751	2.016082	2.155624	2.821263	1.388565	2.097067	282.5812	2.265809	19.19452	17.17872	7.836095	3.887672	0.08193306	1.071707	0.04397053	0.379148	0.9888143
TCGA-22-1016	822	1	12.10744	85.17678	20.08129	4.616065	1.56919	7.029049	10.02076	1.365254	75.54359	16.62943	12.58384	68.79057	240.4966	0.1486382	29.07967	2.081116	4.87573	3.658732	5.760152	14.05261	1.114582	7.906007	38.39175	70.42249	18.56459	6.753732	11.58862	8.133076	1.533743	8.9026	9.562324	2.95304	2.170125	2.807877	2.710764	2.774267	225.7257	4.292179	14.36563	18.43414	13.08775	15.74976	0.09235281	6.943373	0.3509021	0.4055005	1.958902
TCGA-97-8175	551	0	6.138807	53.81282	10.53144	2.327825	0.8004874	0	4.284252	0.1028545	64.76772	71.1109	5.155035	8.266085	145.4745	0.1717242	17.35706	0.9144721	0.3592168	3.024885	2.293052	12.31984	2.606545	3.782273	35.25803	39.87801	6.504011	19.19632	17.4502	5.888354	1.237475	9.897421	5.877906	3.826902	5.148331	1.693327	0.7829974	3.254617	81.27224	2.902333	6.80734	8.659055	2.977828	3.916078	0.05506929	12.86889	0.03491032	7.71561	3.470378
TCGA-98-A53J	630	0	2.65768	41.78639	2.474016	2.999714	0.8009832	0.3902027	3.59492	0.4718363	85.61792	7.363821	1.321116	1.180908	103.2521	0.004713507	53.38045	0.5600287	1.84574	3.960203	3.196805	17.25961	2.26796	4.695932	111.7378	40.72945	12.31348	4.540392	11.09531	8.376242	2.422423	6.662049	7.023422	6.250444	7.400185	12.52735	1.851809	2.214192	24.31466	1.251104	15.04907	15.8544	7.154284	9.172618	0.05564387	6.145809	0.1697423	2.050811	45.00945
TCGA-43-8118	89	1	5.858832	91.73917	12.12164	6.937486	2.034096	1.251339	5.399161	0.5067362	142.6708	14.61691	6.006356	24.0918	328.275	0.03923164	49.05312	1.622474	4.463738	8.249817	9.247288	20.0969	0.8090042	10.9039	28.74902	59.88134	24.52407	2.881842	6.16667	5.168134	0.5785282	21.84182	11.18682	7.03162	5.085792	6.509158	3.991368	3.031057	113.0137	1.670645	18.76808	8.731213	1.224377	31.13234	0.08043961	7.847623	0.2048568	4.285053	30.77472
TCGA-50-5933	2393	1	3.316585	72.34171	46.231	2.254283	1.484874	0	9.269578	0.2269573	180.9393	24.12236	16.68321	36.09781	291.5074	0.6030851	13.67122	0.217575	0.8096889	6.585713	4.708086	19.00605	0.7593852	7.429304	5.981457	36.10753	8.268298	0.7897994	18.63416	12.65457	0.2348323	23.40233	2.769807	5.062586	2.647506	3.267999	1.418354	0.6774787	275.0548	5.88186	8.334794	10.91983	2.181966	7.567218	0.07888684	22.88521	0.1061417	0.9905507	1.190865
TCGA-34-2596	80	1	3.854157	76.17236	12.29775	9.131359	0.8729022	5.484537	6.349299	0.4661415	147.5084	27.7615	6.731836	28.75173	204.2807	0.165407	26.42851	0.7438437	2.615332	4.000706	11.91402	13.58052	3.051951	8.735767	172.0865	55.55572	17.6202	6.800532	5.831777	5.681516	14.99403	12.36724	9.160046	7.885995	4.274093	13.19094	2.12222	4.728023	125.7415	0.4720102	12.80252	8.00569	3.750173	50.2048	0.1606975	4.896796	0.0920568	3.062207	16.44256
TCGA-86-8076	489	0	6.147183	64.52777	19.25484	1.887041	0.3314853	0.007566137	6.593876	0.3988685	67.94554	45.74349	7.447998	17.00376	295.9418	0.09943908	15.96387	0.8520225	1.989777	2.74473	0.680371	18.31374	0.842747	1.759901	10.65664	34.53709	8.501194	12.82054	8.200716	6.058904	1.97617	1.048688	6.278263	1.056767	0.587797	4.728267	0.771585	2.421761	153.2229	2.345342	14.95414	10.39461	12.88948	1.335371	0.06564559	15.42627	0.04476236	1.150073	1.61736
TCGA-56-A49D	637	0	6.799726	34.74985	12.30542	6.718476	3.555077	10.06048	8.060761	1.425159	252.1105	14.44334	6.639993	16.70239	147.5165	0.06773633	37.4292	6.033578	1.747968	8.223492	8.172067	30.72247	0.306874	21.98706	109.226	96.75703	17.0204	9.028099	14.94546	5.910666	1.321053	19.57932	4.795808	12.02471	1.398724	5.388607	7.758731	8.34235	73.0497	2.4526	7.312899	8.574522	5.698195	20.0308	0.2367357	33.95453	1.47121	0.1834329	7.67363
TCGA-37-4132	227	0	3.931241	119.6724	6.183229	5.316035	10.22796	9.030762	5.4389	0.06255717	150.1855	31.74319	3.675127	11.39456	290.8738	0.007044641	26.40443	2.327904	2.544512	5.056677	3.988555	47.37003	1.57595	3.839235	388.3529	66.50193	8.115481	5.676263	7.278097	5.038284	1.753036	6.592108	1.656042	4.324299	3.002649	4.111085	5.23998	9.505807	87.64198	1.414587	4.048772	5.916587	9.501252	11.09352	0.1750808	28.44085	0.13953	6.645224	1.449803
TCGA-66-2758	639	0	8.369896	82.63401	9.43114	8.206947	1.065054	1.921704	4.619066	0.1680408	232.1265	28.31525	5.186565	5.002563	204.3628	0.07516748	18.71851	0.5334109	1.758823	4.776713	6.557358	18.36031	1.38384	10.3937	226.1858	45.07549	15.42468	1.589481	6.330149	4.053624	7.097868	12.03306	7.507978	5.558931	2.767116	4.338391	1.780639	2.576086	53.30573	1.224459	6.344668	4.897989	3.326864	23.3862	0.3951836	0.3585686	0.1717855	0.1878986	20.56637
TCGA-50-7109	308	1	7.617848	99.30956	13.64509	2.385138	1.854229	0	6.027279	0.1206786	109.0775	62.18451	5.11496	14.79808	667.0128	0.3033715	28.74356	1.469212	0.9724041	5.13058	3.617425	18.22487	1.50559	5.064906	48.44704	40.13638	12.1407	3.68916	15.44244	6.123288	3.434746	9.696318	6.136288	3.799112	3.609406	5.74852	1.646998	3.544853	96.20312	3.967838	10.28605	13.2509	3.566405	7.821863	0.07102621	0.1258402	0.08708318	0.6111965	0.8985505
TCGA-69-7763	690	0	6.656655	67.55924	19.54366	1.93725	0.3752361	0.02232025	7.52785	0.9361556	66.94964	40.73021	6.661036	17.62906	187.1329	1.879256	14.44488	2.720322	3.437499	2.037966	0.8898701	11.27989	1.071209	1.743213	12.05605	28.44615	7.360398	10.3438	6.804445	5.033418	2.204761	0.9023145	3.168847	1.186212	2.132836	4.326535	0.6257061	1.943382	170.0313	5.189105	17.56736	14.09309	11.46272	2.081948	0.07404486	40.84333	0.01650623	0.1075746	3.03346
TCGA-69-8255	129	0	2.82455	105.0109	11.44667	20.15101	0.9443281	0.02352367	4.904326	0.07643453	235.649	3.944547	6.048291	9.413459	352.0542	0.4830677	23.92515	0.9205275	0.4963617	7.142524	7.65813	23.93448	0.2873726	11.42525	69.68959	44.64221	23.80236	1.059421	2.352389	3.789359	0.7878301	11.27133	6.085674	3.938545	0.7675516	3.070386	3.273323	1.420059	43.51075	3.532194	6.570248	4.316322	5.440651	11.68733	0.3553688	0.4240022	0.04523007	0.4569869	1.825019
TCGA-55-8205	599	0	5.343283	98.44302	28.83132	6.019786	2.160084	0	9.877984	0.3393419	462.0789	12.25866	16.46323	20.37069	271.0249	0.1058026	29.28267	1.02252	1.220079	6.283526	7.527694	32.96123	0.6539975	9.421359	33.51753	26.84108	14.19501	2.399365	31.30192	9.803994	0.2183699	23.39641	2.778834	6.305626	2.455674	2.232821	3.705327	1.089248	201.3391	2.772013	12.74323	15.25068	7.096182	19.67073	0.1634564	3.601147	0.1235725	0.2942618	0.791946
TCGA-39-5022	1679	1	9.242545	127.7453	20.34198	5.538082	1.573983	0.5214827	7.233516	0.8756615	100.4404	28.04042	8.201205	26.22096	333.2161	0.02302978	22.47077	0.7748326	1.806511	3.030548	4.222925	15.36685	0.693645	9.282289	50.83328	63.01227	8.738982	2.825315	6.373383	6.544911	1.647503	6.294847	5.038671	5.753176	2.137454	3.418136	2.272465	3.081215	188.2245	1.544143	11.40439	19.93608	7.060698	10.69907	0.2618548	5.888395	0.2488038	2.411472	3.606921
TCGA-50-6590	1288	1	3.091099	92.23893	29.12201	9.514878	1.688871	0.4871746	9.93701	4.369087	256.224	12.99658	11.58435	38.84297	382.4684	0.3269704	17.54994	0.6495197	0.544252	8.057336	8.668998	19.43482	0.8843661	12.69624	41.86662	51.8974	30.88112	2.978727	14.64621	6.945266	3.731046	35.91793	2.646732	5.991292	1.052347	1.569592	2.077273	0.8933431	244.4042	2.04438	13.61794	5.332337	2.026252	39.79688	0.2243804	5.726787	0.1318077	0.3612284	1.589246
TCGA-21-5783	2680	1	12.20961	259.2369	14.79839	7.508325	3.517664	10.58175	5.134905	4.580889	85.4175	51.75278	5.205179	17.25136	371.512	0.05708186	17.60173	0.9426171	1.552477	6.595779	12.24936	12.68115	3.677214	23.19667	65.38719	128.5296	10.69712	5.226598	9.006465	5.57636	4.893163	27.57961	17.08796	9.68935	3.798715	5.676048	2.853092	17.5003	221.8775	1.04202	14.09998	13.28909	2.058279	32.59753	0.3095254	3.465579	9.18958	7.213742	6.301222
TCGA-55-8616	48	0	11.08835	55.86949	10.14913	3.321952	1.184903	0.01071844	9.797147	2.182018	160.2856	37.05418	4.280433	14.32559	98.27527	0.02201073	10.49761	0.5230346	1.812075	4.704917	1.400574	17.76646	1.518462	2.123106	7.663434	44.38171	11.70498	0.9601054	35.67193	7.625248	0.9293051	6.549443	9.981807	1.101603	1.587667	2.887854	1.026807	4.781714	124.5921	5.049777	7.785352	4.919045	1.767259	3.37179	0.05470335	42.65676	0.02377943	0.2622664	3.56503
TCGA-77-6844	2284	1	12.71546	69.93423	5.222376	6.065541	2.170674	3.595568	4.36815	0.2874497	240.4425	46.03783	2.649479	25.97843	200.2054	0.005520477	31.27441	1.351233	5.21757	7.031636	8.921179	22.79133	0.3035706	12.11422	69.8714	67.41981	13.95265	4.673911	16.02205	3.902271	0.5257572	16.94991	19.60922	3.2234	6.073948	11.80506	4.785702	5.506055	60.43568	0.977927	10.00476	11.30927	2.201038	18.34854	0.1920809	14.97534	0.7206602	1.485003	51.67137
TCGA-50-5066	944	0	10.28034	68.18542	11.45264	4.173814	6.770919	0	7.197606	0.4936265	145.8593	51.46756	7.221477	56.77959	190.6876	1.110703	24.50815	1.046739	4.683353	4.727933	6.222608	16.18205	1.26237	14.9985	41.92605	69.40417	8.117295	6.811049	34.10602	8.44629	2.894238	16.43603	5.664528	3.73308	2.044838	5.932659	3.651332	5.063232	81.0024	7.447373	10.14084	9.703091	16.30795	13.2184	0.1106097	6.682927	0.2438932	0.4716111	4.666059
TCGA-56-8503	41	0	6.336369	94.76837	21.82408	4.83492	0.9749218	8.499896	6.814262	0.9806022	160.5799	28.27836	10.56707	23.08653	276.3819	0.02041505	38.88537	0.9941399	1.224716	6.187796	5.447581	15.80319	1.82426	11.40724	56.01978	73.75911	11.62255	6.284532	6.154445	6.713764	0.4838302	11.81128	5.682438	3.307562	1.969431	2.659897	4.451882	2.651694	177.4266	1.060192	18.30384	16.04541	3.796126	17.68226	0.3107678	19.59064	0.3032635	2.78267	4.498783
TCGA-64-5779	507	0	3.619434	75.06621	27.25317	2.920999	3.161049	5.892377	6.747544	0.7410433	66.16922	56.2943	6.21709	22.3388	622.1442	0.05135374	21.01035	2.702416	1.178409	6.376704	4.908155	22.46095	3.738508	9.535427	40.25179	58.63353	12.57148	8.050158	26.0002	9.278726	3.163812	9.835759	14.45449	1.400416	1.52184	4.105798	2.552986	0.7257834	136.8614	2.429838	9.808422	14.63072	6.442551	8.568581	0.1076875	0.2857993	0.3583106	3.082678	1.961711
TCGA-77-8131	383	1	6.996795	61.46541	15.47148	4.581122	0.8873416	0.01319549	7.613322	0.5687575	152.0955	16.26164	10.85662	13.19735	127.9854	0.02709744	16.25857	1.513805	1.364994	2.659367	4.611902	10.75593	1.374943	12.42656	5.593658	51.31438	11.82442	6.213641	8.748355	7.646453	0.2616374	9.183988	3.039552	3.964234	2.555988	2.16771	1.269929	1.41516	320.8742	1.107014	12.71972	9.768753	5.200758	11.01709	0.2054034	8.324466	0.1170996	0.4696387	6.236606
TCGA-44-A4SU	409	1	9.011452	83.92632	10.88495	2.923032	1.002671	0	7.408409	0.3167804	62.17248	69.31497	4.478458	16.30784	214.0853	0.5101244	17.86124	0.7038257	0.8359071	3.482411	1.315581	11.82872	3.236735	2.341316	13.17697	56.1859	7.073011	2.71607	17.80366	3.807646	1.479363	2.983135	12.75821	1.712135	3.379734	2.946038	0.9237225	2.149675	171.0497	4.139047	7.81324	9.854652	3.468939	2.55562	0.1852959	10.46998	0.1271807	3.889283	1.558939
TCGA-73-4670	131	0	5.75894	75.25864	6.41724	6.281969	2.237675	0.004717976	1.862036	2.133676	250.5456	41.267	2.992668	14.37732	139.7252	0.6859491	14.69307	0.1837382	0.2853007	6.347454	5.977692	21.49556	1.535353	5.169319	23.91685	24.30497	21.46123	2.21872	15.9059	3.218307	1.258633	23.94911	1.420341	2.702161	1.395256	1.400039	2.126567	2.874193	82.57722	1.690565	11.77459	7.839231	14.35654	24.38316	0.03130268	5.120834	0.1674734	1.297857	0.5366481
TCGA-MP-A4TI	429	1	4.857144	50.53034	32.33727	3.790017	1.754484	0	8.876659	0.4320585	163.3108	32.19404	14.21307	23.59925	228.0038	0.0764573	14.13369	2.664106	1.19226	2.679126	3.861699	13.44488	1.454546	10.37169	9.044388	66.57439	15.78213	3.64772	9.131346	6.916089	0.3225087	14.38469	6.305645	2.561949	2.699641	1.768647	1.739547	1.309265	508.3159	1.240191	15.21375	9.282403	2.464404	14.90056	0.2639162	6.254297	0.1070756	2.837348	2.101257
TCGA-66-2782	365	1	4.262504	93.13168	8.360597	3.486743	3.015273	0	4.535665	0.1537484	180.7463	28.15319	5.194838	16.05073	185.0701	0.00793549	31.43186	1.37347	1.125301	3.832246	4.051789	28.87858	0.935555	6.11623	88.8166	61.01111	15.49788	4.671357	5.781559	4.805308	0.1474365	13.08291	8.908678	3.750947	1.887982	3.489792	1.862338	4.575108	76.46307	1.514104	11.22521	11.03429	2.672962	13.16928	0.1314807	10.3048	0.2619576	0.1862437	10.21314
TCGA-56-8622	55	0	19.78766	84.88498	10.70081	1.792535	0.4656814	0.01884758	5.419906	0.3624449	106.2449	48.12095	3.978889	15.85061	237.7902	0.07353804	20.73366	0.4311177	0.3055451	1.936292	0.9235521	16.68241	2.549174	0.9813313	3.706398	112.31	8.327518	19.85481	3.409694	3.437187	0.1885516	2.44379	15.65376	2.50828	3.938774	2.253397	0.4638718	0.6303613	100.9589	1.000525	23.13743	12.3437	1.458015	1.335758	0.04328631	20.38308	0.06969062	0.2375756	33.2293
TCGA-78-7145	826	1	3.813402	76.02505	10.85659	3.108324	1.71863	0	7.069743	0.2564791	85.11626	64.0424	6.332119	55.82868	205.1692	0.004412594	30.34404	0.9754559	1.257916	2.748848	5.249523	13.06036	0.6286794	8.834845	45.87286	67.95839	5.535195	10.10503	23.06329	11.85855	0.8056309	16.14827	6.852746	2.312251	1.558049	4.285777	2.141492	0.807753	174.8526	12.31322	6.051741	13.22143	6.521618	4.745465	0.1315997	24.7118	0.02383587	0.7488351	0.9228711
TCGA-22-5485	916	1	5.002746	97.30426	3.81525	7.939775	2.643204	3.72389	5.107527	0.1562174	257.2707	29.09121	3.72162	9.005633	308.2179	0.09092651	41.16821	0.5486885	5.60339	8.672474	9.200304	16.64785	0.4487216	10.93591	147.8129	85.91587	18.03858	2.083387	6.910263	3.952065	10.3807	15.97925	12.71141	7.090885	4.330696	9.393405	1.992314	9.442648	46.14283	1.315698	9.869584	24.67851	4.372131	18.83609	0.1723822	0.5486667	0.03358395	0.1809917	10.36228
TCGA-85-A511	455	1	11.05804	60.50334	13.18762	2.838081	1.286107	4.549858	4.954729	0.4653667	223.5668	33.97187	6.613957	12.18541	342.8563	0.08124616	36.40031	1.670737	2.193706	4.604945	6.690575	27.74533	1.329679	12.44829	47.04127	68.00223	39.87856	7.113679	9.082233	7.372155	2.346607	17.70683	7.515791	4.58425	3.166338	9.503463	4.711706	3.723362	116.3837	2.044892	11.25121	14.55819	1.414875	64.95201	0.1201913	13.12801	0.6199968	0.9918279	16.7225
TCGA-93-A4JQ	526	0	5.372237	52.66848	25.56764	3.396224	1.609358	0.2596508	7.857125	0.5567093	114.5573	24.37738	10.86055	23.65911	227.8582	0.3412499	16.40752	1.230486	1.469913	3.335442	3.353324	13.1092	1.581545	6.710597	21.99101	40.54596	8.963556	3.327222	14.448	7.784819	1.230912	17.03641	7.642389	3.337649	2.402675	4.343186	2.33075	2.583692	176.4533	2.305467	10.97011	16.08636	3.821738	8.393626	0.2252791	5.561825	0.3200274	3.054728	4.453875
TCGA-44-6777	987	1	4.615677	83.86268	23.89008	2.019814	0.5820396	0	9.223005	0.530979	36.13351	14.89403	14.83657	77.61811	261.0805	0.1764658	12.1901	0.270329	3.015335	2.508016	1.077051	10.34144	1.433522	2.962185	7.802059	24.00492	5.194256	9.512436	12.90175	10.94065	0.5949405	3.128979	4.454182	1.106554	0.8344896	2.097482	0.4914479	1.695053	419.4869	2.628922	13.92536	14.08179	2.111834	2.61199	0.3289285	43.05875	0.1877575	0.1954952	0.7890021
TCGA-55-7570	824	0	3.658064	118.6864	4.406489	6.651666	1.779214	0.01867648	3.45602	0.250789	221.8332	105.7895	2.867803	8.531785	283.1246	0.02301172	29.03276	3.251131	4.301276	9.602751	9.853637	16.33509	1.591352	7.922074	140.1726	126.3627	22.06016	0.8597093	6.171374	2.906167	6.084922	20.13829	0.8128531	1.755443	1.639557	7.984772	6.035366	10.20071	43.39413	2.164353	8.750334	7.744202	10.05545	27.04052	0.03336149	59.19148	0.06215217	2.908115	2.139014
TCGA-60-2703	2945	1	24.44276	211.7913	29.68304	3.277544	0.605479	4.623644	4.332827	0.1489751	186.2211	41.88355	5.942563	72.29267	439.2528	0.005952872	44.36432	2.030035	1.350148	7.487992	9.479926	20.32013	1.279633	15.37218	70.32307	78.90118	23.5034	7.285006	14.44845	9.200967	2.009101	14.81319	8.8977	7.193661	0.9758857	3.286833	5.336509	5.961358	161.3278	2.50063	14.64102	16.01237	2.627148	37.23197	0.05917879	29.24867	0.2894051	0.7093081	2.643519
TCGA-53-7624	1043	1	2.956214	108.5394	7.011265	8.769128	1.710647	9.912472	2.626835	0.7390808	240.6104	14.23177	2.191342	12.07724	274.9431	1.09862	24.99129	1.884884	51.77821	11.53545	24.96957	17.19905	0.8958737	15.03128	44.28064	122.5481	12.40323	0.2124189	4.842915	9.62561	3.411067	37.9753	1.604491	11.90709	0.3881099	2.37112	4.283896	0.5768155	45.01621	5.835723	6.390821	18.47826	1.633621	40.63927	0.07019661	1.969911	5.836302	5.978358	1.045461
TCGA-96-A4JL	504	0	8.891106	57.80845	30.60024	6.053538	2.202754	0	5.382576	0.7717058	170.3509	94.02226	37.99718	7.060993	192.0632	0.01942948	11.79867	1.451682	1.687216	11.81535	6.025425	10.93837	2.054291	6.318479	11.23142	84.55897	15.15707	3.095772	6.018266	6.712714	2.870279	15.16906	9.588044	5.294264	2.464837	4.238027	8.804941	2.787816	108.4186	1.287047	29.04811	9.590479	3.584814	15.31015	0.1641798	40.20002	0.6717045	1.585492	21.97299
TCGA-NJ-A55O	13	0	5.2754	57.60394	10.69454	2.731051	0.3960705	0	7.097072	3.194947	76.92687	16.11057	7.282567	23.51936	133.4678	0.8499968	11.09873	4.960672	1.803357	2.516362	0.9192891	11.36686	0.2697908	1.660847	2.331632	22.5429	16.92973	8.391859	8.957775	4.078665	4.354215	3.912643	3.725265	1.971897	0.3629648	2.48317	0.6985347	1.035136	140.378	2.994696	11.06897	17.814	33.18486	4.566232	0.03353175	2.860464	0.01619576	0.7550972	2.293505
TCGA-34-5239	707	0	13.57117	49.18309	20.47556	2.604601	1.109695	0.7776193	6.360855	0.2857822	141.2318	37.88914	17.68069	34.1836	200.7491	0.04809853	19.01657	1.002281	2.588036	4.959908	5.961546	12.04019	0.8968732	8.284784	6.41792	102.4242	14.79164	8.25234	5.909978	9.354925	0.8621174	12.38691	16.33894	0.5349463	0.9001083	2.790701	5.827704	2.167519	207.7945	2.266935	27.76025	23.47962	2.15577	16.87819	0.09682699	13.96235	0.3810662	0.9656084	13.63507
TCGA-86-8674	405	0	6.488278	82.38844	4.103789	2.82224	0.3213442	0	2.713289	0.4525031	155.9285	109.8993	1.944158	2.392633	345.9712	0.01884122	16.77335	0.6565104	0.1829731	1.94775	1.389847	12.4366	0.6357747	5.069201	36.16018	50.55813	14.79354	24.68409	3.218056	1.591573	1.705501	2.414314	9.922019	1.299612	1.05136	4.879642	0.44555	1.5977	39.11711	2.206971	6.506461	7.042153	68.87797	3.870019	0.04389953	22.78397	0.008481349	0.756839	2.195189
TCGA-22-1005	1953	1	7.138508	65.49421	27.79261	3.326275	0.6316983	0.1102213	7.474186	0.4568083	103.0501	19.17862	9.010914	22.79985	407.8415	0.1754164	17.78456	1.923217	1.496123	2.295854	2.942462	15.45787	0.7354824	3.844101	28.60115	42.2987	10.47608	7.344824	6.881631	4.515216	0.9337814	3.721711	4.39389	4.465909	1.191665	2.90781	1.243846	1.888887	229.7896	1.599912	14.39941	12.6986	3.687566	6.331145	0.1300858	24.2037	0.1732101	0.5516539	1.621186
TCGA-05-4434	457	1	7.862851	77.98421	17.57215	3.511937	1.025119	0.004583722	8.023038	1.305479	186.2409	30.02171	11.04456	99.71847	256.3906	0.5873619	19.50912	0.6075784	1.692581	4.030859	4.472827	26.94781	0.9905209	8.28044	69.95357	39.61687	15.10886	3.310361	10.33523	5.694795	1.125323	9.850825	7.638365	3.71242	0.861761	3.032577	1.255618	1.320184	199.6162	3.337058	14.45465	23.59242	2.013649	13.21429	0.2362774	5.178671	0.1152513	0.7783072	2.486431
TCGA-66-2768	61	0	12.29612	118.3561	12.61073	8.045804	2.133188	4.086889	3.387229	1.234312	387.233	13.64422	5.187402	46.76586	171.7096	0.3351877	18.56381	2.662845	1.516899	1.978057	9.239691	29.14766	0.4060183	12.63059	132.2316	75.89477	13.05431	7.462724	16.62192	7.006916	0.9550717	16.45293	7.531134	6.154374	3.531047	1.341403	1.604678	2.647981	91.49773	1.478844	9.681827	7.23339	0.8330393	20.94579	0.1233545	34.21717	0.1810611	2.788277	15.17046
TCGA-90-7766	289	0	10.85188	93.03236	9.689827	6.502573	2.043221	0.044074	3.874451	0.1095979	106.0443	42.41107	4.149772	9.747155	332.9362	0.006033844	44.70394	1.311449	5.143266	4.731918	8.308425	12.44822	0.4147507	6.950879	2.9369	153.1015	16.08217	1.160619	18.85251	7.031539	3.854385	26.71496	18.76622	7.07212	5.166458	18.54063	5.673391	2.241552	49.69097	1.695565	14.30154	14.08545	3.173061	13.12918	0.0731052	16.36794	0.1303741	0.63181	29.50018
TCGA-66-2727	516	1	4.680133	71.29039	4.317043	6.012247	2.476273	1.397562	4.718559	0.3593957	247.9311	14.60277	4.912927	11.75576	268.6549	0.0335994	25.69839	0.7900961	0.3736597	5.596324	11.3628	21.86549	0.9133162	19.61917	175.629	68.93754	18.52581	3.477412	12.18222	7.794608	4.285002	22.74128	7.499416	9.461986	2.549274	3.821558	1.64477	1.842913	62.85839	1.147097	11.72464	12.93955	2.001735	21.83565	0.1878856	4.754912	0.2823281	0.6571402	14.1345
TCGA-77-A5G7	180	1	4.775885	68.28765	4.978791	7.898087	1.576762	7.290965	6.764049	0.1073433	211.3616	107.66	1.822601	9.591389	268.6376	0	70.4167	1.361101	1.36628	8.310411	11.93636	31.71853	1.761513	13.28027	69.10591	95.73635	50.27432	4.897846	7.048912	2.949616	1.533641	20.8444	23.25402	11.88778	3.655401	4.938126	3.87618	2.018851	38.22222	1.841417	8.595556	7.12864	2.157171	30.7434	0.04626549	20.36512	0.2489996	2.141306	17.51885
TCGA-44-6147	441	0	24.8744	9.954218	81.66957	0.6648441	7.247093	0	5.302473	0.2124602	9.968098	50.31072	14.47002	32.31601	98.38242	0.07369028	20.34346	5.213556	14.58301	4.460171	1.044405	19.98031	1.091995	1.145984	16.80732	29.47298	1.616986	4.719499	22.29286	26.57869	1.908144	4.803705	12.87045	0.6529578	3.292251	11.84561	7.281576	10.61304	131.263	19.71751	11.65513	19.1167	7.381341	0.9844625	0.1111938	9.440876	0.6065659	0.8932529	1.286842
TCGA-77-A5GF	839	0	3.054021	68.79203	8.214146	3.737193	2.367566	1.47872	4.641249	0.7844483	208.0045	23.60695	4.047352	17.60431	286.3266	0.008676025	26.04675	0.337002	1.89711	6.173177	7.561252	19.47582	1.485497	7.974179	105.615	79.40791	17.79891	0.8672748	7.398126	5.865839	2.235155	12.78999	5.098861	4.694791	5.21877	8.616397	4.168627	2.989554	46.72815	2.793485	8.443901	5.496385	1.777297	18.09115	0.1401566	21.46601	0.140598	0.04699011	39.31515
TCGA-18-3409	3747	0	15.16719	61.101	17.80401	2.479084	0.9016095	0.1285338	5.994691	8.46425	41.61076	57.45594	5.686905	47.95054	153.5623	0.04060755	24.35603	0.9533477	0.9973307	2.65603	2.677687	17.3195	2.070605	4.10157	87.96492	81.82606	5.745933	2.773801	7.441554	11.49576	2.749929	3.418621	26.91657	1.250674	2.201934	4.639623	1.667381	3.820583	333.2586	1.24655	19.78645	22.27305	1.138911	3.702528	0.1185835	3.241392	1.060207	1.42224	1.547329
TCGA-62-A46S	1653	1	5.855031	65.643	9.739996	1.84541	0.5300779	0	8.129201	1.282213	44.93902	73.89414	5.599221	25.25668	378.1838	0.359684	19.77235	0.65706	1.135701	2.254715	0.6213391	9.779145	0.6453543	1.035432	24.58921	26.87012	6.990932	9.444478	18.73694	5.206886	2.51637	1.192126	4.294602	1.256778	0.5029755	3.721702	0.7675008	2.133072	77.62916	4.664629	11.79537	14.77848	10.68825	1.090285	0.1416118	11.39328	0.02564931	0.668648	1.248156
TCGA-21-5782	962	1	9.769733	105.9457	5.8896	5.177597	2.684193	2.096632	4.701104	0.9732147	353.5614	59.31425	2.429338	19.1	347.7566	0.1272935	33.96308	1.253221	1.491869	5.170936	5.059214	15.85703	2.199153	7.717884	109.8729	210.2809	16.71191	3.164124	13.39496	3.440067	1.104194	10.47461	12.95918	5.36509	5.873226	7.354522	2.012157	3.799656	102.5122	1.391248	15.28686	18.61153	2.089807	24.23316	0.5303733	23.07449	0.2292039	1.122018	9.710912
TCGA-LA-A446	401	0	5.347307	57.36738	4.769324	13.52511	1.104583	3.173671	4.143219	0.2956745	343.5421	26.31518	3.422562	30.64648	163.34	0.02513542	38.75076	1.651151	0.9088996	7.956975	12.83392	16.7821	0.785338	9.272506	102.6684	58.23964	21.48107	2.588732	8.517026	3.810147	6.384094	13.74013	10.36199	14.99911	3.088173	5.035067	2.115112	3.407399	37.36163	1.723864	13.9476	6.164949	2.127739	32.74408	0.2967286	13.2007	0.122845	0.7519874	23.86371
TCGA-37-4133	238	0	18.14506	157.4988	2.505255	5.359384	3.662332	0.01566223	2.504725	0.067508	138.7279	13.3504	1.676371	28.7388	128.3934	0.003216299	37.13461	1.175815	0.7637338	3.179601	2.921324	19.97507	0.132648	6.342134	227.782	29.10153	5.842241	0.487134	14.10109	3.243113	2.351691	4.980651	8.120438	3.632163	1.53718	3.668928	1.652529	2.264143	37.48234	1.644302	1.029123	6.866017	11.2847	7.096885	0.1199022	9.174869	0.393805	0.4238807	5.022005
TCGA-50-5932	1235	1	3.258512	144.1658	6.074338	2.785847	0.5769574	0	5.977564	0.2264047	177.87	65.69707	2.357135	25.00008	282.3059	0.07182332	9.363246	0.8517956	0.7392845	4.394246	1.655622	27.23693	0.9660175	3.581782	2.732961	15.24473	9.165587	9.826651	21.41182	3.069543	2.154006	4.142129	5.995216	0.8778137	0.9747284	4.328395	0.5790171	3.029129	51.61752	5.565276	6.244942	10.87241	6.672391	5.224058	0.01487523	1.435725	0.006158317	0.6792087	0.7741008
TCGA-78-7535	949	1	4.105439	22.44927	5.332728	4.831293	1.099857	0	4.672375	0.1570314	33.02689	59.31761	5.846306	27.37513	119.5022	0	12.31235	0.5656649	2.524512	2.760434	1.685248	15.43422	0.8524415	8.521601	1.838399	58.34437	7.584209	12.54596	6.712183	2.843176	0.7195549	7.299213	4.346388	3.2797	0.4332498	2.135978	2.069141	1.111895	109.0833	4.03777	6.738895	2.298936	3.164038	3.630817	0.3374648	10.85367	0.05003558	1.322613	2.916753
TCGA-05-4425	669	0	6.904208	79.07566	12.21228	3.102398	1.726055	0	10.06014	0.2966637	37.89748	23.87345	9.326406	73.62781	199.0408	0.1518936	16.76357	0.83126	2.253306	6.277699	1.864818	22.14347	0.9859025	3.072051	5.476757	17.13126	4.960405	33.60285	17.95198	6.111562	0.8171657	4.751728	50.76235	1.813004	1.192515	4.263433	1.917096	4.675948	192.5866	3.867722	9.585685	17.28987	6.130163	3.736594	0.2770376	49.03718	0.008822538	8.43899	2.119722
TCGA-86-8671	839	0	6.4793	42.33793	33.63247	3.481853	0.6027803	0	12.76609	1.487805	55.62774	17.16221	14.52186	33.60584	138.6794	0.1054441	12.84426	2.469499	3.889193	3.292167	0.9253483	11.43476	1.392295	3.97992	5.727662	36.79698	9.133105	3.082971	9.42581	6.400727	0.8350095	2.383117	12.33865	1.764989	2.399229	2.748519	1.101379	1.437792	312.3713	1.608383	18.23812	23.72212	1.493811	3.919796	0.393091	5.132018	0.1733523	2.069183	1.055151
TCGA-86-A4JF	536	0	3.485334	74.37268	10.66107	6.076754	2.399213	0	4.231203	0.6871669	101.0433	32.39318	5.719376	59.69477	301.8291	0.1557533	25.46095	1.001422	1.282223	5.59669	4.268908	10.39821	1.276581	11.62958	5.432712	44.38961	16.99033	1.72811	17.81095	7.270612	0.1398944	11.13619	19.3765	3.067885	0.5207182	1.877844	1.57879	1.316371	114.4097	3.047318	3.628142	7.653971	38.03658	12.02498	0.09452305	5.655896	0.05869853	7.559466	1.151903
TCGA-95-7944	21	0	4.700722	51.68056	11.7723	5.437559	0.3662727	0	5.357161	0.15438	299.2018	28.37196	5.971118	50.32695	315.4749	0.1631115	9.585567	0.366264	1.094195	3.911099	6.498912	13.19371	0.2425136	4.948651	2.03765	36.20403	24.11162	5.243324	9.267149	2.909895	1.989622	17.83068	1.73084	7.651009	0.5213183	2.618701	1.112421	0.4353115	83.37875	2.288059	18.54136	13.08933	41.34368	15.5103	0.1083348	9.533774	0.01012751	0.2487809	2.857599
TCGA-43-A474	353	0	0.5610604	58.84174	3.090876	4.573505	0.9990763	6.539917	3.050199	0.2539516	283.2285	27.34464	1.811718	5.93405	257.6433	0.003456878	25.9839	0.4916841	2.687833	5.219242	8.757252	22.05633	2.393449	11.73243	65.7472	51.6218	29.45732	0.9371932	14.20584	4.595129	3.765604	27.45595	11.03778	4.325287	5.928598	11.98442	3.405503	3.978285	40.80246	0.6343116	4.019636	5.760293	6.325794	30.89578	0.01503494	5.683628	0.2178552	0.1185774	38.92581
TCGA-62-A46Y	414	1	6.09827	75.92726	10.29135	3.293738	0.8844743	0	5.856616	0.2201907	55.96454	34.6795	7.371841	68.33	189.9312	0.03506856	19.29843	1.368842	1.430604	3.952312	1.709588	14.41144	0.9982968	4.01621	9.13693	29.93553	6.737743	2.885867	22.88282	5.046141	0.9696329	6.592505	6.159451	2.000146	1.287377	3.624763	1.336075	1.924807	182.4252	3.916652	7.604843	8.687967	3.674959	2.719886	0.3074671	18.30235	0.07717631	2.757566	1.548003
TCGA-62-A46R	1725	1	5.341601	60.79711	12.85691	3.742161	1.339091	0	8.069323	0.6055134	38.41163	15.74145	5.114674	15.24908	128.1139	0.1300689	18.8007	1.550348	0.5921818	5.074896	2.517797	15.96861	0.4497391	2.634694	7.506397	32.99395	7.537424	2.436229	90.5717	8.757165	0.7440083	9.962848	2.499879	1.928814	2.044809	5.253905	2.409392	1.418091	88.18034	13.82966	6.325678	7.882175	1.907458	4.363433	0.0269384	22.12984	0.07026039	0.8140478	4.624964
TCGA-55-1592	701	1	14.16395	121.0448	12.6446	22.67958	1.770978	0.09224107	6.18938	0.2007021	102.017	69.16393	6.536421	40.82401	232.7698	0.4427707	17.16867	3.835714	3.104937	7.68959	2.691293	14.48016	1.941205	4.580825	28.01608	70.34019	6.199261	5.436613	16.90312	5.733413	4.119265	4.98335	10.97877	2.916988	0.7882612	3.227359	1.691207	2.744012	125.5742	7.396851	16.50144	18.99196	10.95081	7.227904	0.5796329	0.6325102	0.02558022	2.915319	5.189469
TCGA-56-8201	397	1	11.65898	85.3147	33.9861	7.478438	0.911322	1.512878	7.288844	0.2169105	229.9897	24.23602	14.33015	29.13349	242.1589	0.004198316	19.49029	0.2230287	1.975429	6.25828	7.371618	21.70088	2.056798	12.52485	2.66917	60.43506	17.4358	3.319232	18.57904	9.21811	1.582768	16.29722	15.85698	3.672598	2.715949	2.578181	2.876869	2.75766	138.3496	1.187033	11.84427	9.729105	0.8196273	10.91364	0.4408404	3.337845	0.06803518	1.068707	1.102582
TCGA-91-6840	372	0	8.045621	87.12725	17.70391	3.831149	1.282873	0	5.905651	6.094993	168.9571	47.81802	7.383559	15.20714	536.3068	0.5106602	25.74149	2.684368	5.017906	4.56063	5.556095	19.56987	1.106766	7.054552	11.49885	92.89669	6.574103	17.80859	6.449986	7.607988	1.089394	9.218359	44.82098	7.438102	1.230866	4.546745	3.658204	7.665253	114.449	20.82772	5.129559	18.84132	1.110882	5.260536	0.2931888	0.3289091	0.1047522	11.33153	1.290191
TCGA-35-5375	264	0	10.73896	74.11787	4.095693	2.585921	3.772867	0.3332671	1.738521	0.4788207	64.14362	22.96587	2.605763	30.84847	171.2452	0.03041675	23.5507	0.7557964	0.3192082	2.206992	2.308766	21.45915	0.8553143	15.89563	164.2533	33.02983	5.609992	0.3109629	15.57566	3.722753	1.591916	5.629103	9.873911	3.578084	0.3452108	5.002285	3.105998	16.23311	76.38928	1.553272	1.251823	6.920053	2.373185	2.852926	1.993815	1.862064	0.02738411	0.02745663	0.6608413
TCGA-77-8145	212	1	11.93644	89.41205	11.15598	1.443371	0.8894583	3.100301	4.303277	0.4057606	113.8309	58.09041	3.203512	22.50068	230.9304	0.04021003	51.81025	0.746484	2.305164	3.729686	3.576568	13.35637	3.802502	5.079082	78.23384	74.91787	8.562601	3.481523	9.966085	5.591651	3.24714	9.089093	8.466317	6.106154	6.372114	12.43195	2.596887	7.78466	214.0787	1.593206	6.802068	19.12596	2.506138	9.706623	0.07495062	7.203621	0.7964215	0.7501347	6.457692
TCGA-NC-A5HD	2	1	3.635824	143.5782	1.63	7.844026	3.132608	0.1844742	3.135085	3.086731	120.1014	50.82119	2.142957	137.4557	589.4764	0	16.32742	0.8165194	9.588846	5.649276	8.657127	30.0738	1.300394	13.04326	190.3946	100.1508	18.63776	0.2601047	20.57517	5.375443	3.240959	13.52206	27.99693	9.690468	3.082845	6.709857	4.213119	3.33814	19.95785	1.043402	4.789965	7.019932	3.611051	18.07865	0.2416505	4.031829	1.546116	0.8480563	4.707931
TCGA-MP-A4T9	1265	1	14.66454	72.26965	21.06052	4.150075	0.9931107	0.0356059	8.446534	1.289739	123.0633	43.67836	9.106388	32.4756	164.8438	0.307096	17.41667	16.49566	2.590621	4.85903	2.670247	8.727788	1.265625	2.866464	18.89597	46.96803	6.7301	7.746484	13.25375	7.339473	1.593283	8.881813	6.408458	3.620352	11.07842	3.204412	1.241786	3.016484	240.9142	4.003893	18.18251	12.34985	5.197187	3.097328	0.2044358	5.929473	0.3159745	8.388897	2.590608
TCGA-66-2783	759	0	7.555403	59.17928	7.062898	5.393545	3.860765	0	4.825184	1.083643	202.091	40.23176	3.603693	4.33662	183.691	0	28.22447	1.090247	1.818709	4.719269	4.850496	20.79086	1.866342	11.87851	234.8961	87.17197	12.26658	4.377458	10.15442	5.440341	1.610897	4.459997	8.69636	5.966332	3.099827	8.775282	1.826125	2.004402	66.72756	1.805681	12.49571	12.23558	6.545753	12.71646	0.08600908	8.057471	0.03776562	1.188981	17.87088
TCGA-22-4596	17	1	5.983422	51.92348	21.95073	2.713618	1.164343	0	7.476569	0.5472916	67.57547	22.75321	10.89905	39.1722	178.7595	0.1634017	15.14254	1.54703	1.516053	2.78161	1.614571	14.60105	1.216598	4.771526	14.38652	23.18493	6.33535	9.878329	9.295489	8.15102	0.323477	6.982846	6.496414	2.386924	1.451161	1.811895	0.8314829	0.8937946	245.6905	2.788463	12.22858	12.37917	3.618324	4.261413	0.3218581	4.787376	0.1439801	7.362428	1.407756
TCGA-22-4609	291	1	6.685757	66.64818	23.1058	4.889593	1.676474	1.085273	8.094942	0.4875118	69.62407	16.19326	9.412578	28.97691	206.0961	0.1437839	19.80275	3.104594	3.138592	5.77866	4.74675	13.62099	1.67837	3.962595	26.70375	51.7844	11.98967	14.76495	7.304651	9.990301	0.7559899	10.90989	9.711647	2.318764	6.309844	10.36252	1.709347	4.292572	182.7299	2.724613	25.96545	13.26282	9.164456	11.74295	0.07325609	9.556693	0.1812276	1.064287	10.62257
TCGA-56-8623	692	1	10.68898	27.38269	20.44368	1.645626	0.254586	0	11.87428	1.568012	22.25172	13.82872	14.63645	65.00092	106.4157	0.7458961	11.33701	25.11526	6.089418	2.050556	0.4773815	9.239667	0.6412779	0.4656238	13.77442	21.17522	5.172794	28.13682	6.370867	11.00648	0.92496	0.4019125	5.420715	0.4122187	0.4198003	1.872335	0.2771175	1.522812	392.7671	4.615941	20.07883	27.24598	23.2972	0.548954	0.1041973	5.373	0.0540828	0.2666112	1.917076
TCGA-55-A48Z	651	0	3.228832	39.46789	8.429221	5.711649	3.459295	0.07988718	8.186245	0.6058939	41.18018	58.65257	6.271186	12.83841	131.8391	0.1558489	16.39359	1.386898	0.709211	3.87778	2.83069	10.77503	1.199406	8.771039	15.61887	45.26811	7.583402	1.720647	18.33925	7.508512	1.007991	9.387143	7.777511	12.8421	1.639488	3.632158	4.309248	1.970761	223.5985	3.739112	8.023529	10.34634	1.629562	6.177681	1.133965	2.308577	0.1846188	4.390754	1.586273
TCGA-95-A4VK	651	0	6.375852	66.71673	14.20682	2.564038	0.739686	0.01001355	6.405521	0.3984075	70.27917	61.82432	4.58318	8.418455	125.5439	0.7855143	8.780904	0.9114969	1.211058	3.049286	1.741104	16.4271	1.865769	3.179237	12.14759	47.24724	9.298518	4.023882	19.56779	3.098249	1.411485	5.036753	8.149221	3.896722	1.109848	4.822561	1.542804	3.050128	79.00992	1.746586	10.38437	8.855869	19.72762	5.562944	0.03832936	12.89581	0.05924157	0.06682326	6.060238
TCGA-86-8281	0	0	10.96446	98.55545	12.41433	2.055919	0.3390164	0	5.060266	0.3179138	73.5853	32.22147	4.930993	6.541687	287.0813	0.8405143	17.97178	0.7033894	1.141608	2.525455	0.7314267	10.07369	0.5068606	0.9314215	16.46188	36.01568	10.403	6.770182	10.49951	3.826253	3.082661	1.511675	8.165231	0.7291419	0.8931516	5.042058	0.3079983	2.302225	62.68406	3.584887	13.49028	11.17086	6.028383	1.403602	0.07121365	30.22527	0.04233357	0.3236483	2.514723
TCGA-55-8092	154	1	3.953918	163.306	13.42155	2.80662	0.8584163	0	4.380594	0.1911281	85.40541	38.14554	5.457027	25.4796	386.5055	1.511589	17.75884	0.8651825	0.6465911	5.825182	2.385716	19.34498	0.5045294	3.806144	3.565984	35.73329	8.434493	2.073352	9.312225	3.953744	1.43739	5.047346	2.53952	3.265483	0.7387386	3.564805	2.083196	1.564764	90.91545	3.058019	14.53127	10.28793	10.44941	3.984061	0.07543693	19.71112	0.04372304	1.260366	5.180027
TCGA-55-7727	119	0	4.877575	61.52828	18.46956	3.049483	2.989075	0	5.002597	0.1223912	27.97831	45.50569	5.813355	29.4269	173.0949	0.1276707	22.31302	3.245293	1.589808	3.060802	3.985499	14.63294	0.9772994	8.444457	5.250201	28.54203	5.896103	2.90051	38.39615	9.211111	0.8895159	15.36076	12.36247	3.37918	1.438919	5.16188	2.860432	1.986958	104.7805	5.654067	11.33669	9.451506	2.150207	4.237378	0.06445165	5.582707	0.04310308	4.537808	2.903348
TCGA-37-A5EN	660	0	2.125712	80.50646	8.762084	5.440199	1.657265	16.01538	4.692568	0.5185559	180.9343	27.48922	3.150684	10.69048	130.7783	0.03854085	27.96388	2.429018	2.149105	4.908707	9.822822	23.59735	5.715845	6.647362	95.66015	75.476	15.45008	1.498245	7.976813	6.071582	4.863042	11.92262	6.35516	7.322717	6.139999	16.74427	6.310749	6.311588	58.34705	1.512243	14.77824	5.845567	2.605224	16.75522	0.06385716	6.618599	0.5783036	0.3015142	65.58301
TCGA-60-2711	1014	0	9.022467	158.1605	7.082322	3.343261	1.406171	10.64465	4.914256	0.2051655	219.2962	52.408	2.439455	46.00306	267.9629	0.002855544	141.5103	1.523486	6.136622	5.428905	8.332909	25.77601	3.076285	9.172136	117.9786	93.09379	16.07256	1.141786	9.035714	5.458301	7.399188	9.67814	7.101257	4.879897	5.430243	23.81651	4.591823	6.906892	39.20668	2.21452	8.925045	8.20839	1.939406	23.96364	0.09580809	8.754209	0.4370425	0.4330445	31.45643
TCGA-98-8020	84	1	10.45814	69.11312	16.69602	1.317272	1.197428	2.744223	5.671745	0.3718586	122.3187	20.49583	7.812823	14.88095	242.5952	0.04410288	25.00696	0.8481444	0.8535238	3.776995	8.147408	12.74623	4.170633	8.52164	37.90635	74.03185	16.25135	14.62119	5.651109	6.824698	0.2602308	12.45629	9.274627	6.246629	3.380188	2.906591	1.037661	3.225366	115.1305	1.266759	22.74963	4.363382	1.758401	11.73472	0.1248326	4.98684	3.326455	0.6369735	2.091871
TCGA-22-4605	974	1	8.937489	71.24342	12.9463	3.549662	0.5886015	0	6.30489	0.3608356	191.5704	30.64928	6.829376	17.79303	211.6688	0.0795984	24.92187	1.528429	2.493565	3.596312	4.974888	10.79579	0.6121831	4.028781	43.17513	48.95067	8.614051	2.962947	5.339045	6.448955	2.582458	7.740412	7.670045	3.594829	15.52752	5.146426	1.150119	3.123531	193.2817	2.098644	23.33611	13.47534	20.28761	7.600524	0.152174	7.019679	0.06614973	0.735101	24.948
TCGA-60-2696	109	1	8.519014	94.64578	13.59866	3.859239	1.640962	0	4.612868	0.1635193	309.461	12.36716	6.428257	20.04984	132.7457	0.1012777	16.3873	1.780749	2.934754	8.26901	8.431803	39.1504	0.2412814	6.280085	5.695295	72.372	13.89907	3.345886	12.12817	5.779346	0.1319581	13.08969	8.699591	3.073226	2.31883	6.196958	2.097304	1.525079	73.2493	2.622464	20.61511	10.35168	2.018992	17.62091	0.1081548	13.71862	0.03989124	0.857076	16.82325
TCGA-97-A4M1	601	0	8.697146	40.12782	11.58151	3.320164	0.4189894	0	10.01824	1.658338	17.54638	25.93273	7.065281	31.06792	113.6996	0.4752601	12.02215	11.26296	4.252419	2.089555	0.5005309	11.21485	1.52664	1.022933	4.882235	35.44036	6.915205	15.08646	10.64798	6.846719	0.5602452	0.8551718	7.019512	0.5292507	0.3467153	3.972349	0.5847367	3.261946	200.8237	4.999688	12.19661	23.15657	3.823245	1.010103	0.07809361	16.9128	0.06365087	0.4183718	1.905516
TCGA-44-7659	444	0	3.668388	46.03375	9.436888	2.030371	0.7118406	0	5.4706	0.1712146	26.65273	52.47113	5.083442	32.38983	143.0159	0.573884	15.89303	0.3705718	1.649283	2.250918	0.5014906	10.50572	0.5379176	1.289338	6.51746	28.24942	11.67193	27.33233	25.15352	2.487742	1.212799	0.9676728	11.581	0.8005021	0.4247751	4.848012	0.4861149	1.696029	99.72055	3.908927	14.49224	14.21739	7.667022	1.506967	0.05038476	9.998108	0.01123187	0.585604	3.109637
TCGA-86-A456	405	0	4.991437	71.06868	10.98574	1.30476	1.304116	0	6.713089	0.3767844	54.77668	13.7022	9.158132	40.34853	235.4764	0.04421669	22.13731	2.615546	2.320927	2.701876	1.07988	11.55373	0.8534714	1.177965	24.95703	55.53891	15.34428	8.929292	13.1863	5.779322	0.3557759	1.89867	4.83798	5.873954	0.8425811	2.75742	0.9215181	1.884666	164.2205	8.232501	3.930018	16.62668	20.1691	2.937147	0.05799852	16.84277	0.008846259	1.374801	3.439147
TCGA-MP-A4SW	1778	1	4.976485	56.71965	9.443505	2.211244	1.62491	0	6.646095	0.4242102	63.35002	47.06801	6.944291	19.23534	148.108	0.6179933	15.19831	0.8201659	1.143038	2.604238	1.591967	11.98137	1.651071	5.624477	11.59927	55.45146	11.66962	4.668789	24.35533	3.45135	1.07029	3.726374	11.99395	2.698961	0.8773121	2.609676	1.549314	0.966306	134.971	2.763077	10.19546	10.51524	4.268568	8.074786	0.1839403	10.19145	0.006663204	1.750383	5.498951
TCGA-58-8388	412	1	9.168455	78.47493	13.07277	4.845341	1.717728	3.316532	7.50567	0.5754678	106.7903	75.86475	10.18082	17.34441	198.7414	0.1135105	32.69994	1.807721	1.354095	6.415019	7.086919	16.56648	3.404689	6.025062	50.71466	143.3651	11.87715	3.582825	4.90954	9.019664	4.84827	10.38812	9.908738	5.098356	2.33034	6.321172	2.569561	3.061817	121.7424	1.923018	16.65986	21.1281	3.308451	20.24951	0.211581	2.021505	0.0327018	1.229565	7.36269
TCGA-34-5241	515	1	10.84535	157.7544	11.33482	4.821125	2.469754	1.585217	4.315679	0.7909366	154.4247	13.84347	4.134893	67.79633	247.4224	0.01896294	18.31254	5.582088	2.110853	2.874777	3.713983	29.97386	0.8215769	4.019717	135.6386	44.685	9.300868	3.781582	13.08526	5.876447	0.7018654	4.251986	9.21683	6.651576	1.183695	2.427507	2.617531	2.25038	110.2702	1.67048	5.849585	11.04479	1.216649	12.2797	0.4064849	5.115914	0.1308875	6.652999	3.6189
TCGA-55-8508	617	0	3.524771	160.3092	9.306801	3.626494	0.5025643	0	5.190802	0.404394	92.19987	62.49488	4.065856	10.13063	398.7777	0.08839985	7.573589	0.8163469	0.6923216	3.218098	1.864922	9.991936	1.528301	6.669219	23.77961	31.9299	15.14701	11.72641	6.839769	3.229394	4.215962	2.833559	4.315714	1.607109	1.551371	3.550621	0.7997538	1.636063	110.9278	1.079681	14.15551	19.08556	3.899276	6.068896	0.04119385	0.8668082	0.02652871	2.274211	1.315573
TCGA-43-6771	166	1	11.6258	73.3165	13.12673	2.458596	0.4091072	0	3.196877	1.727788	211.4157	12.55835	4.872679	2.544017	184.0486	0.02330258	12.79296	0.1413001	0.7681802	2.646281	2.403839	25.09016	0.8916083	6.202213	41.60908	71.61646	8.038824	6.545606	8.158066	5.226463	0.38627	11.01544	4.376371	3.170597	2.075068	1.757322	1.349688	3.158246	190.0349	1.892793	16.85115	4.995434	0.8945821	10.15549	0.1225104	7.068599	0.01291031	1.540395	18.30301
TCGA-78-7539	327	0	4.141119	51.11581	9.526123	3.067463	0.311164	0	7.496062	0.487688	106.5111	53.03119	5.808526	16.59334	171.4762	0.02047833	12.88276	0.348004	0.6960503	1.718714	0.7093299	25.58116	0.5886441	1.728383	19.53337	43.33491	8.036495	0.4652408	25.09185	7.700792	1.076264	0.9985485	20.4548	1.297561	0.5519881	3.17425	0.6727413	2.377384	98.23666	4.764972	5.384721	10.26614	8.833467	2.436567	0.03658069	18.59309	0.02765487	0.9658624	1.840783
TCGA-97-7547	1965	0	7.086276	89.79341	12.20736	1.814701	0.5392315	0	7.779242	0.3041544	52.63607	36.05046	4.692113	30.42711	137.3718	1.764669	14.21453	0.1342791	2.005467	1.865367	0.297444	10.4567	0.6559954	1.890304	13.27944	26.055	4.170596	4.579736	56.39421	3.419966	1.515048	0.943586	10.0198	0.736956	0.3979586	8.086125	0.2734479	1.547379	79.53743	3.627054	26.86804	9.695184	4.148349	0.638132	0.07202858	7.783007	0.03478964	0.6685672	0.7749725
TCGA-67-6216	141	0	5.178214	48.48125	12.90177	2.614894	0.5192829	0	4.954941	0.2933976	39.09764	31.27056	6.12925	145.3914	202.666	0.4784508	15.32743	0.2575329	1.259597	2.719988	1.172516	15.365	0.8336857	4.450209	1.823479	37.81903	9.261264	2.187891	23.79132	3.552449	0.5875513	2.696079	12.39012	1.830172	0.8528062	2.971862	1.666474	1.461375	192.8803	2.989054	10.64017	8.976013	9.158524	3.016664	0.1400618	15.0839	0.02485084	3.363748	1.520138
TCGA-94-A5I6	538	0	3.291486	112.5499	3.561854	4.203832	2.487541	5.79966	2.969683	0.595113	215.2036	34.10317	3.149961	3.502649	251.4709	0.1387168	54.25144	0.3011032	2.334185	3.683312	10.4843	23.40953	3.165135	17.03396	94.40679	115.4095	21.46385	2.070962	8.189359	7.343081	9.803492	19.21426	6.716268	9.985762	3.703465	11.47968	3.484809	5.526707	62.46665	1.289827	10.62538	7.675616	2.52287	28.58753	0.2413274	9.528703	0.178409	0.3362972	13.30422
TCGA-55-5899	930	0	3.998106	151.2652	13.18178	5.950148	2.712749	0	4.938444	0.188268	111.47	56.719	7.213074	5.999777	380.3275	0.00518249	13.49704	0.8821805	0.9773527	5.970013	5.24794	23.79037	1.625708	7.848298	71.80537	37.97251	7.471881	10.5102	20.1857	3.780533	2.884075	19.21025	1.635579	0.410124	2.163194	2.157909	2.832658	20.11077	117.7009	0.9090829	10.11471	25.28691	4.460317	14.51056	0.08372042	0.4449931	0.06532093	6.961067	0.7522895
TCGA-J2-A4AG	500	0	7.266066	56.23936	21.11117	2.484576	0.5066768	0	8.381593	0.5227901	54.24459	37.46359	9.797479	20.99734	202.0173	0.01494444	15.04017	1.752839	3.099232	3.529525	1.201452	9.827462	0.5665396	1.009056	4.967819	43.71008	10.57892	6.4433	23.56736	4.603775	1.508538	2.078799	51.73774	1.406395	1.828018	5.596287	0.8861784	1.327606	166.0729	4.04718	10.65796	15.30633	43.8868	1.957676	0.07118785	26.91553	0.02690888	5.656835	1.974284
TCGA-66-2793	306	1	7.925046	128.0287	3.034	8.100542	1.523993	13.04571	5.428573	0.2088123	297.299	34.6596	2.482816	56.3539	314.3107	0.05080837	37.58068	2.158234	16.83403	15.08628	9.615279	24.36881	1.396974	8.834285	75.31883	88.23816	21.08536	2.280616	13.26317	7.030415	3.612427	9.48251	8.934445	5.038343	2.615279	7.945532	2.45016	2.281678	20.79268	3.454133	3.188791	10.35119	3.810191	25.21743	0.9212281	18.34662	5.663769	4.202789	6.868062
TCGA-L4-A4E5	578	0	1.035282	63.40717	6.479217	5.661504	3.976798	0	8.057908	0.3215756	156.7235	61.69959	4.547475	8.709723	171.654	0.03093929	18.3253	1.340948	0.620307	7.69054	4.56786	14.47378	1.174511	7.071811	24.02992	63.96362	14.18942	1.35894	7.792489	2.76777	1.132127	22.40152	22.61407	3.82153	3.096871	1.807658	5.439497	3.617853	71.9239	5.797636	4.813091	6.588028	4.471665	13.46774	0.04325262	4.316965	0.4108547	0.2513549	3.859576
TCGA-55-6543	435	0	9.394287	70.37197	12.39326	2.306507	0.6062311	0	7.453457	0.2292163	33.67795	31.53481	7.04589	64.61998	194.8999	2.220285	14.85769	1.270928	0.6095129	3.738083	0.6210314	14.33528	0.5119215	2.001171	12.63429	30.19202	8.433329	3.79989	19.15804	4.072271	1.611818	5.81883	14.16448	0.816355	0.5106679	1.251096	0.7980234	1.75426	255.2215	2.551557	13.36111	13.59622	4.287637	1.39396	0.1185751	3.271399	0.008381198	16.04208	0.6356664
TCGA-55-8299	469	1	9.165382	79.58756	33.33907	3.245067	1.044755	0	9.490467	0.407974	63.62438	31.30373	12.42028	51.51392	197.471	0.07018988	13.17098	1.35517	2.011926	4.229705	3.926006	12.35064	0.9737061	3.153054	7.355846	37.21458	9.458086	3.880247	5.642632	7.733237	1.363128	17.04268	8.597598	6.928212	1.19049	2.788299	1.416508	1.492716	168.0996	1.701043	16.13408	17.04782	26.86561	6.778782	0.0981243	1.004472	0.2274903	5.12575	0.8814613
TCGA-44-7669	574	1	8.790883	80.17609	30.26336	4.795409	9.400421	9.371957	6.467486	0.3819578	177.4502	42.79096	9.644109	19.32871	334.8805	0.2170879	9.501257	3.715373	1.660062	9.160302	6.869673	21.74774	4.452269	13.97139	74.7544	91.41151	29.21567	3.174154	12.85625	5.939634	4.447444	7.996229	7.737838	4.160956	3.695714	5.807041	3.688661	7.346226	107.1214	3.05452	16.94923	12.4715	5.785564	52.24347	0.02766818	0.3628907	0.01503412	2.838925	0.9834351
TCGA-98-A53C	822	0	10.19587	44.6375	51.83064	2.245376	0.6850056	1.334956	11.99291	1.841018	39.39875	11.34365	16.47854	77.52546	203.2748	0.3416796	18.24522	17.60423	8.465909	2.677103	1.73976	9.801	1.032796	1.828548	12.99501	30.43407	11.41463	9.844551	6.091971	10.37779	0.772455	2.937476	4.78384	1.631537	1.663366	2.657022	1.161594	3.21931	276.1305	3.970635	17.34152	29.36731	3.222742	3.896765	0.07158766	2.337456	0.3290746	0.4447098	1.976794
TCGA-67-3770	610	0	10.77502	82.73779	7.009685	1.655604	0.6258422	0	5.454659	0.09646963	37.62423	13.28028	2.867603	31.01738	131.3013	0.7435508	10.45749	0.4474838	1.59724	1.295139	0.5507608	13.04191	0.7467333	0.9879972	64.70122	31.43432	2.317576	18.57169	12.43887	6.083356	0.4108285	1.53578	5.83707	0.6389694	0.2427837	2.123138	0.2390573	2.278654	113.8464	4.244473	3.89059	9.014392	2.847739	1.056906	0.2433684	9.88074	0.02390774	2.600859	0.5579281
TCGA-93-A4JP	578	0	26.35274	42.94916	24.83869	3.763173	1.693842	0.183329	11.58425	1.398033	98.02375	62.43662	11.31406	37.49734	176.5567	0.2635312	12.49038	34.13604	9.233402	3.700885	1.876282	11.50786	1.065053	4.225603	10.31526	39.30041	6.02162	5.292478	12.18337	10.80874	1.641763	7.513683	6.116491	6.434357	1.182554	3.670255	1.727196	3.372082	236.4727	4.747525	17.22395	41.17093	16.30413	3.924517	0.1318416	4.310102	0.2095251	2.866974	1.552523
TCGA-22-5489	1912	1	10.99371	94.99321	22.65071	5.810773	1.333436	5.80054	5.883986	0.8778139	154.4488	57.35533	12.8854	34.73707	288.3229	0.02718422	26.56416	0.8822812	2.432466	4.047671	8.238816	20.90449	2.680862	16.40024	29.34694	92.19954	28.56439	5.460992	7.305711	6.015162	0.9132406	9.725456	8.599849	4.223242	1.592481	2.834839	1.373344	5.558357	375.58	1.742557	20.7312	34.71857	2.320587	54.86017	0.2134316	5.359937	0.1512931	1.021702	3.016186
TCGA-NC-A5HO	930	0	4.547913	31.75789	2.756908	6.644993	1.370992	9.298281	3.777007	0.6785611	122.0359	27.24419	2.007524	2.122835	153.198	0.006618503	58.19051	0.6691689	2.670496	3.711124	2.462338	16.64155	1.000865	11.50043	91.12473	61.07498	38.76206	2.26548	11.12583	4.859254	0.9759956	5.553895	9.886487	3.935315	2.528899	3.714658	2.386805	2.64583	33.26915	2.810794	5.965706	7.9761	5.614329	15.03871	0.03701023	42.5801	0.4409378	0.1433856	48.08129
TCGA-49-AARO	3759	0	3.656425	58.93244	18.35509	3.903888	0.775923	0	5.973359	0.3379569	159.3255	43.06886	9.717985	34.29221	166.3993	0.0240595	14.65133	0.8026056	0.9918794	3.786592	2.448681	14.21365	0.6675287	3.673379	25.10737	54.08473	15.15181	3.374346	7.983843	5.104363	0.6082161	5.469704	2.917001	3.663883	1.595884	1.622171	1.468925	2.182691	253.0428	3.392964	6.247932	11.29499	2.705782	8.876603	0.7055831	0.9946745	0.1906142	7.253832	2.775598
TCGA-21-1071	1426	1	6.328969	93.60642	8.389895	4.951456	2.053431	0.008937417	5.277861	0.2281714	109.3046	22.62366	5.760717	11.26304	397.2319	0.187204	33.23587	1.26015	1.326988	5.867119	9.568824	18.68138	0.9771357	16.82818	173.637	57.64794	14.87711	1.762366	13.11399	10.2416	7.257525	13.44311	9.872319	9.34258	2.791202	5.976513	3.722644	7.603774	88.75249	1.935898	5.029954	15.90678	1.52407	14.78499	0.2189453	1.21403	0.6807662	1.172958	4.907676
TCGA-J2-8192	739	0	10.96953	60.20915	21.31671	1.690692	0.654631	0	8.016709	0.6149979	30.59601	57.18196	10.39379	31.38501	220.1495	0.9935689	13.5867	0.5308451	1.965282	3.029156	1.07741	15.24837	2.010289	1.783317	11.52893	39.99531	6.846179	3.329412	16.92317	8.174131	1.166185	6.074234	17.28674	0.9717403	1.247143	2.592449	0.7905016	1.433091	276.4506	2.325016	11.39357	22.48456	7.735412	2.385968	0.1582532	15.66726	0.08676513	5.426825	0.6552156
TCGA-05-5423	151	0	5.636237	53.89731	7.218996	2.921616	1.74355	0	4.727983	0.1086928	30.00428	12.51032	5.226371	48.27811	102.9564	0.01615684	13.13003	1.415128	1.265356	2.01751	0.8014625	26.34115	0.5182703	2.463841	8.265464	20.88013	3.641091	3.89086	14.8491	6.70062	0.5247314	3.205053	6.335187	1.163407	0.2037443	1.65365	0.3473371	1.848507	119.8235	7.992775	6.356011	11.44141	4.64254	1.283089	0.783016	24.57752	0.01939461	5.104567	0.4783229
TCGA-85-6560	364	0	2.58978	115.7281	11.55367	8.555224	2.434436	4.027734	7.093384	5.818632	214.9282	87.95071	10.64777	23.67589	173.6606	0.0180242	35.89487	1.400225	1.604835	18.46691	9.02486	39.09753	4.778041	19.21263	120.8288	122.3413	19.96469	0.8371719	6.344766	11.77797	1.890614	10.94992	1.328958	17.27066	5.851519	6.06531	4.357012	7.221576	159.0552	1.580852	17.95524	10.21598	6.657678	48.88334	0.2725067	0.2993384	0.06130252	0.1590855	1.191529
TCGA-50-5044	624	1	1.925871	40.69126	18.90214	3.770007	0.2823208	0	4.442882	0.5932258	341.3543	22.27709	10.31193	10.00826	266.4076	0.1365637	12.92062	0.3306046	1.458631	1.120765	4.210277	11.19947	2.121226	11.67616	57.9544	66.68863	13.55289	16.95075	8.008803	5.983414	0.2454502	11.48035	1.462518	5.674809	2.484779	1.641248	1.436457	1.199174	1003.014	0.8630488	8.172352	3.99899	1.081819	8.173682	0.09293162	9.140909	0.2224772	0.2465471	1.012294
TCGA-64-5775	62	1	1.364318	87.488	36.96105	4.154948	1.576874	0	7.019718	0.1720888	882.8047	53.13775	13.97346	3.062507	228.7929	0.1046474	18.27838	2.360068	0.8232099	5.536344	5.55568	26.44187	3.749176	15.39744	73.19912	57.01217	28.72022	18.08624	10.24834	8.985923	0.7348473	14.01867	1.216026	1.15227	3.343102	2.496677	2.116376	5.138619	752.1101	0.6664571	7.288145	21.35071	0.5328653	29.82037	0.02889784	30.14893	0.06280914	0.06297547	0.2109805
TCGA-78-7149	1093	0	7.496411	70.96283	17.64802	1.655451	0.2040519	0	4.63835	0.3731129	54.32835	63.09745	5.515397	7.322059	306.3995	0.2624264	16.92609	0.5213044	1.970583	1.300864	0.7034784	16.83583	1.101402	1.824269	37.4958	40.94354	12.21028	4.609415	2.997864	3.943316	1.884049	1.510142	2.189517	1.206341	0.6470429	5.520794	0.4715367	5.119148	134.4857	2.74374	5.828145	25.86834	9.946095	1.356129	0.1289817	0.6352636	0.119894	0.1767817	4.952492
TCGA-56-A5DR	4	0	4.486169	69.75942	11.59717	4.443025	1.073729	2.410078	2.803248	0.2582573	153.3651	7.016544	3.753511	27.27767	303.0607	0.01505457	30.13207	2.943163	0.3796474	13.68235	9.344455	31.6665	0.4656652	7.618498	32.85497	73.62023	34.22172	0.4047236	19.06242	4.706248	4.218693	14.22065	11.12904	9.812663	4.831534	7.153209	3.422498	2.284707	44.75401	1.324736	21.03958	5.81712	4.087787	44.33458	0.2127988	22.31029	1.179162	1.522021	28.04971
TCGA-60-2714	512	0	2.372555	110.8844	12.06348	4.325536	1.746992	0	3.753057	0.08302583	245.7233	13.68779	6.370131	33.69499	171.6256	0.02285468	23.44185	0.6299053	0.3812512	5.474099	4.075492	19.1677	0.4105948	6.353721	31.39336	30.73941	9.384611	0.5927858	13.83119	5.280449	0.116605	20.49501	0.9280493	2.566312	1.78328	1.330101	1.684327	0.6037131	89.94092	5.215706	5.156743	7.195169	1.201876	13.38983	0.3266048	0.1998752	0.010288	5.663071	3.486736
TCGA-85-6175	294	1	6.223458	57.72085	28.85435	1.679326	0.6975837	0	11.89384	0.4330782	57.50669	49.90233	10.29301	89.50215	185.6259	0.1336175	13.8077	1.07994	1.082064	2.38088	1.652765	9.95072	2.385234	4.171571	27.93836	39.85899	6.952653	6.950198	4.750785	8.562838	1.424924	5.632016	31.99935	1.488637	1.473721	2.629272	0.9357019	1.720649	278.4718	1.081703	20.26942	11.65672	5.785274	4.740172	0.05823794	22.76214	0.1113182	0.2916339	2.763497
TCGA-49-6761	354	0	2.586101	35.84429	13.26411	2.936607	1.363682	0.01379812	3.365593	0.1463957	95.60561	84.20272	4.406073	11.8264	152.3039	0.1700098	29.3908	0.6862642	0.4580247	1.607449	2.656024	8.420218	0.7224093	5.263226	2.668492	30.69804	9.819009	1.725206	18.71788	5.538061	0.4178409	13.60827	1.804222	1.599933	3.401643	2.163442	1.166504	1.365374	232.266	3.538111	9.710216	6.537061	2.680181	3.924198	0.1056315	51.54302	0.03061187	20.78935	1.450409
TCGA-58-A46K	1045	1	6.751538	119.9377	4.419404	7.119133	1.385868	3.503974	6.485804	0.1568632	263.6041	15.77493	3.089123	6.879327	429.7252	0.05464972	38.85538	0.4786601	0.6695831	13.62282	14.54646	19.94853	0.796829	9.873402	219.6457	52.28524	22.28575	1.535868	8.70247	3.725936	7.216772	14.94485	10.53159	6.909268	6.562288	8.730334	3.420121	5.247183	27.20123	2.852077	4.044242	7.630987	4.015535	29.42672	0.2150502	4.537998	0.5357441	0.3508002	28.61196
TCGA-66-2792	913	0	4.966876	96.7694	5.86875	6.596342	1.962924	6.149486	5.340539	0.2428937	170.9421	26.48759	3.801673	31.35439	154.3342	0.0578612	25.29413	1.353456	3.315259	5.266508	10.75093	22.96715	0.9798444	14.67448	33.36013	75.0504	11.29795	3.71574	23.02724	10.04796	4.284019	14.53472	14.88445	8.204949	5.439564	11.9909	3.674141	10.53344	266.5353	1.492404	10.62202	11.70421	1.849538	49.53606	0.04493834	11.98817	0.1041845	0.0731223	16.79548
TCGA-44-5645	383	0	22.81806	11.67288	34.89255	1.61182	2.622285	0	7.765158	0.09296974	4.877838	42.30348	14.93116	35.37527	75.86204	0.1480678	16.91413	5.43656	8.905908	5.168726	1.470392	18.70984	1.470126	0.8388014	10.64229	20.70337	3.091796	4.771763	18.97262	26.99932	3.054269	1.992487	50.96271	0.5454121	0.850611	9.151287	6.096591	3.93063	84.5604	26.19155	11.99217	11.92484	3.732115	1.163053	0.2095519	7.691064	0.1925517	0.3118687	0.9819765
TCGA-50-5072	250	1	4.606252	166.1979	11.14199	4.792752	1.10365	4.178716	3.298175	0.9016158	189.1964	34.99045	5.231543	21.41647	407.3265	0.8227484	23.48464	1.029255	2.141232	5.173007	10.10603	14.26879	0.6141566	13.58414	51.65224	70.90296	22.59172	4.031557	6.349006	4.995431	2.758011	33.32054	2.983811	8.360631	0.6196946	4.514725	3.333377	1.834009	109.7868	2.126676	10.25038	10.40187	16.29162	30.29287	0.08789779	11.19997	1.528359	4.126744	5.208532
TCGA-55-6972	1632	1	8.456508	40.06895	2.96509	3.058063	0.4470981	0	4.21979	0.2214011	105.3818	47.78393	0.7220569	2.621158	107.4435	0.3917927	9.610336	0.5460707	0.5007637	2.250783	1.454269	19.01376	1.018474	2.926139	68.09305	22.26951	6.884199	15.54711	2.505639	2.903579	1.468463	1.507018	2.661528	1.039089	0.2075079	4.462156	0.5558977	2.320356	281.1157	7.912537	2.688931	3.177363	4.276906	1.718542	0.09250378	1.644679	0.01410919	1.27319	2.544299
TCGA-85-7844	911	0	8.771901	70.68302	15.59503	4.413653	3.963644	7.154488	6.551886	0.5244107	89.13582	41.39978	6.829684	15.21324	250.2632	0.07187064	38.98776	0.7531809	0.930034	6.393428	11.95556	14.15368	3.475414	12.42895	76.99844	104.0868	10.51188	9.085105	10.28749	8.022495	5.348933	16.11694	12.18278	8.54912	4.507189	9.978634	2.215086	1.875229	134.2166	1.075052	19.7358	29.32254	4.404682	18.03364	0.2267105	5.054719	0.3334793	3.173947	10.46177
TCGA-85-7696	376	0	3.504147	61.76372	4.962703	5.772347	1.50719	3.241675	4.158394	0.4751346	180.4593	16.28401	4.401092	9.046135	153.9094	0.2468157	43.74345	0.7713552	3.037765	7.572438	8.429467	23.3926	1.112247	13.33601	94.74027	41.26513	16.8899	0.6829439	5.65958	4.458114	4.781846	13.52273	5.842514	11.28884	3.35785	4.657615	4.521582	5.289876	67.93492	1.342014	8.758827	8.753938	3.034417	13.52484	0.04128735	4.566104	0.4828739	1.289646	69.57715
TCGA-05-4410	0	0	3.199002	73.77628	12.42193	1.568013	0.7581169	0	10.5856	0.1774038	94.11078	31.84679	6.394008	34.93978	295.9999	0.006867324	18.75649	0.4981888	1.983512	4.857481	1.685653	19.36339	0.6866065	2.84835	5.650821	39.43331	9.061931	5.221355	26.58053	8.136538	2.585971	7.039829	7.353593	2.159135	1.861894	9.360468	0.656965	1.497436	97.60771	3.281023	21.60723	10.06861	4.475265	6.880781	0.0810701	31.42674	0.1483832	0.1487761	4.289121
TCGA-56-A5DS	8	0	10.70743	77.15559	10.27624	4.884568	1.736726	0.05260958	6.881233	0.2756007	185.028	49.18049	4.985929	30.29717	179.5836	0.02592859	45.37765	2.189546	2.664214	4.416942	4.634725	21.33639	1.069358	4.412506	47.69315	95.67018	13.0241	1.466114	9.101321	4.019556	1.644355	8.977582	10.58669	3.179517	2.915483	11.48924	3.887925	8.852951	63.26865	1.989858	16.38489	18.62877	4.19455	12.77802	0.02416517	26.3589	3.003522	0.7333647	50.36547
TCGA-66-2788	699	0	10.86344	149.2389	18.36087	3.095624	1.265669	1.096528	4.457926	0.4347484	157.7392	28.11747	4.869965	18.9495	486.4747	0.01574659	18.12017	1.410377	4.035116	4.200805	4.961406	25.79449	1.231944	5.719672	117.9228	81.34009	9.689425	9.234508	8.614476	10.01823	0.6938554	8.811035	7.534521	2.99071	2.378878	9.609703	1.961709	7.028241	169.5877	1.8572	13.59104	13.88797	1.147401	13.19695	0.1095782	6.760381	0.6521239	1.16556	9.690471
TCGA-63-A5MS	2381	0	11.8768	79.13829	19.64804	3.645261	1.300707	7.012842	7.03	1.015846	57.90486	34.21165	6.817691	80.89464	211.8353	0.01398169	29.89706	1.81296	4.064658	2.568646	9.709893	8.303151	4.403425	5.375307	95.96303	62.30234	13.19474	10.33407	9.193111	6.941557	2.024988	9.728619	19.68193	1.674645	2.821036	5.070154	2.554896	2.691172	125.527	1.7749	17.95168	12.291	2.556609	11.59641	0.09555907	11.5607	1.359469	1.186375	4.673376
TCGA-86-7711	630	0	5.506705	233.3965	18.12119	3.522864	1.090215	0.005911693	3.690554	0.3488914	192.3049	13.02945	10.6949	50.96674	349.5114	0.002427978	15.46908	0.4243937	1.154604	7.129629	6.102996	13.44982	0.5370917	4.509974	64.99453	31.36275	13.20546	0.7501826	11.46493	5.739707	2.993266	6.914046	3.867269	6.444534	1.18797	2.336077	1.32709	1.562134	90.22028	2.631066	5.709807	15.77239	4.045762	14.64777	0.1870622	0.03088558	0.06994886	2.187307	4.238615
TCGA-05-5715	62	0	9.229021	77.99431	8.770462	2.599271	0.661098	0.5130441	4.344758	0.3452099	72.01683	67.07541	5.996297	10.9711	236.3515	0.04338172	10.09258	0.5557904	1.04838	3.200557	1.52121	11.95385	1.60328	2.903534	4.077683	40.61637	8.091364	1.727104	43.733	4.227016	0.9438153	4.880054	26.40722	1.617125	0.5861368	4.218011	0.8293593	2.352358	156.422	2.059788	5.406508	10.80646	1.346228	4.884832	0.06546018	6.878364	0.01115898	1.454509	3.663552
TCGA-56-8628	616	0	15.18992	162.6114	14.99108	3.350736	0.7670258	0.02316355	7.289747	0.5644829	79.44609	59.40636	9.775489	48.23911	335.0809	0.08086431	21.95582	2.820383	7.584764	3.680549	4.946981	13.92073	1.664548	5.394449	64.66185	68.56769	8.939241	6.707329	9.358356	7.783848	2.482211	7.784678	17.37176	2.136497	1.703552	5.816194	1.385613	1.85034	301.2073	2.184804	16.89105	23.80823	2.733614	7.758062	0.2807703	5.445797	2.809297	0.1459894	4.142912
TCGA-55-7283	609	0	8.630783	96.90868	9.749856	2.933241	0.5430169	0	8.421966	0.7360029	166.7115	52.40578	4.302356	35.01926	171.1749	0.1405712	16.28526	3.312822	2.385519	2.540442	1.497661	21.32303	0.9687593	4.106496	2.082249	33.0327	6.458868	4.124297	30.25542	6.410821	2.212182	5.461677	20.97201	2.16473	0.7749053	5.704962	1.469975	1.081195	65.23853	4.866749	9.906025	9.659584	14.64383	2.526297	0.1272676	65.82996	0.04339056	1.551695	2.201624
TCGA-33-4582	3149	1	3.055023	99.37244	1.308223	12.36826	0.8779427	17.78972	2.206649	0.07791689	279.5436	101.5326	0.4539584	58.57523	192.6414	0.0193035	45.42838	0.9556325	4.251163	9.936303	5.172987	63.45078	2.609516	13.49487	107.9643	52.36422	16.55479	0.8819733	40.16323	4.057363	1.73252	13.04342	7.062821	9.06933	3.083383	2.254185	4.578651	5.473657	33.0051	1.514839	3.354963	9.065558	0.7475229	15.70946	0.1679128	15.25505	0.01158592	4.402694	3.772995
TCGA-77-8156	10	0	10.82182	81.9902	18.8869	8.033189	1.312302	0.9159032	7.165102	0.5171952	143.0218	61.87786	7.531781	24.4106	218.6865	0.01175527	39.49721	1.185168	5.862622	6.788376	6.645577	15.72812	1.322225	9.419363	48.99816	102.5796	26.36617	1.593483	12.73358	6.3087	7.11452	29.90777	9.693685	2.715384	4.284098	14.02008	3.032553	5.031591	162.4783	0.9631906	9.226199	11.04334	1.494952	29.76639	0.1168617	3.383234	0.3704132	0.1061126	5.6412
TCGA-52-7810	923	0	13.66911	122.7441	11.38511	4.80222	0.4790298	2.127708	1.930927	0.2139127	145.1881	38.38478	3.953187	49.0879	260.345	0	28.32872	0.967744	1.428822	7.174387	4.930322	39.50071	2.356893	10.72091	78.5972	30.23087	14.17057	1.929806	9.759691	4.819109	1.37203	3.897305	4.526489	4.166163	3.057108	2.907422	1.766512	2.481457	113.6808	1.106073	10.6799	6.459811	1.75176	5.8215	0.03502941	7.324135	0.2588626	5.526848	14.72831
TCGA-77-7465	479	0	8.302	83.77364	17.42973	6.124281	1.128864	14.26383	3.410644	0.09523855	230.0459	71.88864	9.648077	8.263876	302.0223	0	44.44599	1.112884	2.008381	4.911615	10.4214	22.77553	1.857754	8.913198	17.68368	60.14154	18.12097	2.496434	8.644306	11.5216	0.9171909	15.24947	9.736249	2.177214	1.670478	4.566764	5.315131	2.531623	139.25	1.287563	9.212396	27.58607	2.525624	41.70963	0.05235749	2.251073	0.6129943	1.113614	2.514046
TCGA-NJ-A55A	8	0	7.94466	36.81303	22.72646	2.328906	0.5411795	0	9.849377	0.9001056	45.18331	28.85267	9.686463	51.46228	149.4091	0.0888754	17.04392	0.4661364	4.626808	3.742277	0.9950619	14.59592	0.9087864	1.50301	33.61317	31.98686	9.270134	5.886078	14.18372	5.021113	1.702076	1.927706	31.75028	0.5357048	1.375472	4.144534	1.016107	3.153789	180.3291	4.130609	10.97319	17.95654	7.409138	2.086818	0.09538104	31.24449	0.290961	2.012947	2.669734
TCGA-78-7166	258	1	2.500116	29.67269	3.869035	2.984327	0.4262477	0.01349518	1.492403	0.36914	75.22878	83.47778	1.649253	4.047601	216.834	0.1745912	7.796701	0.8896532	0.515685	1.845793	2.626154	11.95805	0.4121536	6.911935	25.45757	38.58511	12.95722	6.707343	4.494878	1.87105	1.449796	5.787396	1.431181	2.60801	0.643026	2.737092	1.191534	0.9437303	51.42315	3.233362	3.328458	4.297626	24.18261	4.887025	0.1015905	18.86902	0.02494983	0.4652957	5.301095
TCGA-60-2715	1075	1	11.84171	55.53579	24.41767	3.176242	0.8829434	2.504874	11.06002	1.629559	181.5847	24.36407	13.20893	50.88962	143.1134	0.09612257	13.57053	4.724974	5.088139	2.192042	2.868459	16.69299	1.42534	4.818458	46.99655	54.86275	8.346612	6.586749	4.583986	8.596189	1.134477	6.422237	8.042637	3.122733	3.400557	3.775398	1.283139	2.367326	224.3038	3.231944	19.90344	20.59944	12.65815	8.96299	0.1565723	4.940556	0.1496889	0.9521034	11.9733
TCGA-73-4659	711	1	5.536771	101.0084	12.19391	3.260191	1.540979	0	6.988297	0.500083	128.1298	27.14411	7.269242	25.52132	272.6873	0.8236838	13.38722	2.060885	1.562065	4.246756	3.471381	11.88518	1.548378	6.760817	49.31474	27.68781	13.03051	3.490003	16.74957	7.594604	1.810492	5.551764	4.446361	2.456936	1.506542	2.910435	1.635375	3.598629	114.1759	3.704062	10.81869	15.01306	4.723941	12.18243	0.06450072	1.531626	0.04902877	1.149082	0.8613785
TCGA-22-4601	1057	1	12.48013	66.954	5.192242	5.755012	2.246653	4.627222	7.585449	0.7754021	297.9023	44.5622	4.860083	6.809408	267.9252	0.04802545	29.17253	1.453952	0.6490778	6.852292	6.055526	17.4463	1.037503	5.218574	74.26087	98.22633	13.17278	2.327627	10.44058	3.630268	5.085714	4.120288	11.81041	10.28647	7.950931	23.20384	2.00589	2.105494	57.17938	4.552634	15.05258	11.31197	2.2355	39.81703	0.5584243	9.534675	0.2594231	1.164302	27.76099
TCGA-97-A4M5	634	0	10.58252	66.97033	15.66612	2.059595	0.5060233	0.03338812	8.287821	2.009218	83.83675	54.43354	8.864951	34.15735	231.0606	0.1885504	10.88058	6.918489	3.110139	2.613608	1.219711	11.30717	1.572394	3.032768	8.370324	47.89439	13.41566	5.971105	9.883576	7.76616	2.732307	2.475564	5.450881	1.701092	0.8992019	4.850815	0.8272673	1.310475	172.1474	3.38657	17.18511	17.06672	11.36829	2.84334	0.0809409	31.0932	0.22222	1.244014	13.97308
TCGA-44-5644	498	0	1.014591	92.09728	13.91038	4.051378	4.483283	0.2526443	2.718261	0.1256491	64.83947	55.48647	2.40145	6.435636	697.8273	0.3862289	13.5376	0.935171	0.3575621	4.184436	4.836572	17.77411	3.919217	5.210905	35.48902	81.52655	21.76731	16.50151	16.16797	3.021285	1.745693	6.798443	7.218492	1.245278	1.439343	2.820478	3.091969	17.38832	31.19956	2.301799	8.975272	11.44361	8.81308	12.66849	0.2757911	0.05499741	0.4567079	6.983239	1.090029
TCGA-55-8514	520	0	9.745719	55.72921	4.155675	2.270653	0.4267348	0	8.425996	0.4081809	98.00695	27.13712	4.503103	16.77647	100.9408	0.03648829	10.91821	0.4406765	0.6335831	4.039535	0.3789423	9.447638	0.9837003	0.7398302	1.231398	40.19831	9.438115	2.218471	21.68869	3.651913	0.4506823	1.021422	6.860152	1.181779	1.07145	2.526653	0.2885542	2.315342	61.68047	1.967092	9.714224	10.34243	14.28288	0.8646681	0.04858098	5.337801	0.0281574	0.1505705	1.538215
TCGA-63-A5MR	2716	0	3.344306	122.8585	11.82071	3.977089	1.322883	1.499531	2.518673	1.106529	163.772	9.10479	3.330661	6.012083	413.7436	0.03004239	30.0773	4.142186	0.5223287	5.564182	8.382697	25.25832	1.262488	10.03889	15.6647	55.20944	17.33512	16.5967	5.107089	4.287792	0.1433879	22.20863	11.43803	3.349312	4.508276	3.702118	3.996174	4.695761	71.93036	2.821285	25.58815	3.196587	11.97803	14.39426	0.04899857	7.810401	0.1893296	0.5220351	24.02467
TCGA-63-A5MY	1052	0	1.799277	75.38009	1.420097	4.845526	2.818964	9.234379	4.469134	0.06224222	291.2761	25.23304	0.6167259	8.879994	244.6644	0.007342945	55.0333	1.889591	3.859922	12.02683	12.2494	31.2573	0.4037879	14.27193	173.1745	64.31431	19.93022	0.1223362	18.81719	1.800888	7.887544	17.1165	17.00682	8.622189	4.83822	6.944581	4.668632	7.061845	8.868729	1.864294	0.7150744	3.057045	1.413355	17.8211	1.13831	8.862026	0.06610832	0.1458234	12.52434
TCGA-85-A4JC	455	0	8.993933	108.7136	10.27553	5.812169	0.455855	3.009846	5.085165	0.3313609	145.8502	7.856934	4.297284	44.21082	454.367	0	30.18976	0.3380662	1.070549	3.358851	4.975993	17.5846	0.8529897	5.504808	43.63993	51.07168	10.39133	6.766206	8.047759	1.786565	0.8420779	8.815588	5.367009	3.685187	1.39635	1.791649	1.14149	2.852371	94.88113	1.481669	10.42185	13.25685	0.8727341	11.64731	0.2757909	10.74637	0.06875166	1.904294	37.28496
TCGA-95-7567	163	0	3.387184	86.09834	10.31087	3.015866	0.8459027	0.006038043	5.81582	0.5165047	154.7117	102.9289	5.800942	15.33449	273.8366	0.004959742	23.0939	0.8485132	0.8343527	4.435689	3.930096	22.61468	1.937044	10.01235	3.161126	53.17973	18.63288	1.314586	19.89133	6.481481	0.9185871	6.852596	23.58249	2.530011	0.8443487	4.392419	1.434089	1.248379	107.9838	7.735645	8.84623	7.916575	2.212721	14.65991	0.04930587	27.88639	0.03125669	0.340257	2.526949
TCGA-91-6847	842	0	16.21892	97.0713	5.77182	3.328332	6.838635	0	3.763324	0.02205784	112.0926	104.2472	2.943271	1.174362	253.7823	1.165806	16.40591	2.426137	0.2168434	4.925276	4.99313	16.63381	3.285816	17.59976	52.54303	122.2513	8.499839	2.303693	28.48053	8.61558	5.737435	15.19752	9.82583	7.603731	9.153844	8.90972	5.394267	10.08932	358.4616	2.795884	11.39127	8.291571	2.579505	8.858692	0.1527916	14.29885	1.590757	9.109412	1.861371
TCGA-50-5045	2174	1	5.186166	48.48496	18.44288	3.336207	0.6429336	0	5.786349	0.5005387	99.6954	25.73906	8.536774	21.45086	151.3477	0.02296404	14.12419	0.9688212	1.757368	2.151627	1.548774	15.66743	1.607188	2.762046	18.46441	32.73601	7.218751	6.444398	6.555304	8.431043	0.2476439	4.374857	4.581612	2.175139	1.592722	2.830602	0.6840955	1.320284	292.399	1.896747	7.355437	14.72744	6.106916	2.677084	0.1447199	10.15113	0.03544194	0.402739	0.9273529
TCGA-46-3765	396	0	4.62705	117.0896	9.583485	5.018123	1.536499	23.23853	4.015213	0.04590154	264.191	17.59266	3.691795	25.08594	276.809	0.03249105	40.03945	1.067172	4.687159	4.109826	4.043202	26.24616	1.329858	4.59469	117.0964	50.58278	14.2678	1.968411	8.710098	5.597636	1.352896	8.116791	9.36324	7.314098	2.473716	6.235224	1.355501	3.864905	77.65931	1.518589	11.23194	10.63958	1.937564	13.10327	0.06308604	3.396882	0.146258	0.6305748	6.252328
TCGA-64-5774	2550	0	1.361724	183.4915	9.005757	5.915484	1.570719	4.94363	4.830315	2.16929	87.12732	83.86356	4.870226	13.21857	598.0569	0.09014404	14.16879	1.75318	0.2931504	4.91661	5.987843	27.46489	3.562183	15.16614	31.92566	45.21192	11.5535	5.188151	11.46054	2.128458	4.542174	8.158267	18.90257	3.415353	2.787751	4.004941	1.587233	6.70804	48.99716	2.244075	6.1061	9.110453	11.61437	26.33636	0.1200189	0.1092091	0.01545836	2.88287	2.935173
TCGA-58-8393	1058	0	18.46262	67.697	16.05557	6.354998	1.783789	1.002982	8.592765	0.2019028	237.2417	31.06141	6.675955	11.41202	213.0738	0.04413562	28.05368	1.731163	0.8802736	9.7591	9.760869	15.50778	0.744652	11.13974	30.88835	53.98989	12.24892	3.581879	9.087531	5.444561	1.838572	15.68202	6.94071	8.000256	1.563029	5.110416	1.541833	5.722839	88.50078	1.880326	19.10026	10.10572	3.575035	14.01186	0.1462539	4.292646	0.4304644	0.8698486	24.77687
TCGA-39-5028	52	1	10.07588	60.848	12.15463	2.380682	1.01893	0.007380464	5.089342	0.4135507	115.8962	15.6761	4.125786	20.2835	209.8057	0.01212486	20.79623	0.9228827	1.04834	2.535887	1.926212	25.81722	0.7652412	3.826057	21.90522	59.3053	12.62052	14.22296	6.263333	3.387739	0.584023	6.924182	10.31547	3.805657	1.112343	2.463541	0.7982654	2.594893	152.4762	1.350285	13.33086	5.210502	4.59252	4.373501	0.07910163	16.05989	0.08186979	0.7278345	14.04271
TCGA-34-5234	1715	0	6.31894	56.79584	10.64634	2.41613	1.323883	0.02686006	3.758562	0.3762635	61.82132	13.74339	3.902036	37.76354	79.43703	0.04964236	16.82993	1.420984	1.18536	1.026541	1.398728	24.73746	0.9133899	1.911557	84.40806	25.5263	3.645679	5.380069	4.859224	5.396386	0.1186192	3.970572	4.660789	1.498265	1.669361	1.932345	0.5084037	1.421754	119.2152	1.327203	5.51532	10.01922	1.194382	1.550526	0.1182357	5.499187	0.08441988	1.035637	4.082391
TCGA-55-7227	952	1	5.518044	45.33784	18.85499	2.692736	1.022267	0.01180385	7.412208	0.4578972	36.91689	29.41412	8.203946	28.80974	139.8285	0.04847933	17.60985	0.764308	2.247681	3.672793	1.791179	13.27213	0.7997623	4.408998	7.740032	34.18185	6.1377	5.521619	34.55896	7.958982	0.4148968	4.859762	12.04702	1.337585	0.8375412	2.818095	2.251153	1.344217	170.8336	4.347094	14.92185	13.49542	1.86624	1.942973	0.06626723	17.99196	0.1571249	0.9715026	1.912096
TCGA-66-2763	30	0	6.683258	85.67256	5.531095	6.199831	4.571593	3.014864	6.550574	0.1447561	187.7308	23.96515	3.607492	28.25629	94.72387	0.03392406	22.51138	1.238812	3.584446	8.961368	6.111576	33.02522	0.5511648	9.8835	210.6083	55.15997	18.57042	1.310207	8.426772	4.471228	0.8688616	12.99602	11.93978	7.14692	5.069383	5.581298	3.022662	7.791868	48.95052	1.758943	16.66553	9.09058	1.435853	15.71927	0.05570588	73.26894	0.04799415	0.1312397	10.65182
TCGA-55-7914	187	1	12.35539	87.69564	22.81368	2.516591	1.10229	0	6.188841	0.1873021	72.73524	45.96819	5.958423	10.69646	315.0137	0.6084935	23.90372	2.313053	0.6747185	3.730416	1.830833	15.72303	0.7878328	3.426327	4.740439	28.29671	6.805622	3.712968	71.27858	5.512529	1.283413	5.099204	39.77394	1.984961	0.6072435	8.746982	2.124534	4.071598	68.9342	6.658524	23.77421	15.48805	4.255137	3.333535	0.03807928	4.106901	0.06305899	0.04741948	2.286817
TCGA-77-7138	340	1	15.39097	115.1908	8.68289	4.636276	6.927021	0.3578255	4.248534	2.484841	214.4377	13.48338	4.32337	2.041774	201.9717	0.2585438	39.85645	0.4337279	0.3631921	4.882567	9.53154	21.09134	0.3401268	14.34436	78.47012	64.9486	10.90038	6.562141	5.12712	7.211329	0.05972131	46.49713	3.385232	23.70245	10.4125	2.001071	4.98184	2.102655	40.05105	2.157688	15.16811	3.627947	0.763297	17.72753	0.1640219	3.236928	0.08820614	3.650595	7.617794
TCGA-05-4396	303	1	3.585588	152.961	11.16027	2.090827	0.6646328	0	3.315126	1.829269	59.53996	56.96349	3.947284	15.65855	539.4838	0.06455725	17.1779	0.5273316	1.189156	3.994585	2.705452	14.024	2.581817	1.957073	12.07769	22.71637	6.24261	12.14391	17.57575	4.451872	4.765625	4.445115	8.089886	1.132228	0.3989056	5.252607	0.8361742	2.128908	50.10886	4.194448	19.38039	11.77647	13.47317	5.764041	0.00802222	20.65352	0.06974485	5.139821	3.600484
TCGA-21-1075	2134	0	8.491471	92.9186	1.827842	5.876236	2.405615	2.251313	2.189054	0.03286209	242.3588	40.59574	1.535035	6.368138	284.9827	0.01453823	16.66765	0.1993084	1.342627	6.733776	7.982618	30.39393	0.370657	8.109451	182.1677	53.85904	9.331598	1.043715	14.00997	7.198691	7.865984	19.67516	6.811024	3.401762	2.324662	9.823353	2.847244	7.944807	23.52076	1.84555	1.995561	6.834131	2.070734	17.0463	0.1156222	2.894256	0.1465938	0.3569562	14.34217
TCGA-49-4486	2318	1	5.098258	46.44192	2.998238	2.05584	0.2166569	0	3.310064	0.1255302	26.80477	9.927844	1.030491	38.45642	172.2785	0.04047189	14.1846	0.2165821	0.3149621	0.8196284	0.4426953	16.96083	0.1836874	1.018518	36.70677	18.58641	5.465485	5.003844	5.476421	4.017451	0.6057923	0.5545976	1.549534	0.6651624	0.1262487	3.373091	0.2152249	2.402645	58.9723	2.790083	4.364766	7.090098	8.536727	0.7920527	0.03705762	0.7654721	0.01917723	0.5614579	7.225632
TCGA-L9-A8F4	476	0	6.202597	75.32688	13.94817	4.680584	1.184642	0	6.327808	0.7477238	136.5538	73.77343	5.431204	20.25642	197.84	0.191011	31.06773	0.9860997	0.4967657	5.320566	4.343025	16.66404	2.265588	11.91882	69.89921	84.74616	11.87251	9.49236	10.94578	5.320325	2.445349	10.74678	6.924503	4.694343	1.149826	2.722172	2.806633	1.586266	126.6107	4.121712	10.48925	10.75769	3.438706	5.071511	0.3470834	0.2865323	0.006489309	0.2667662	5.296929
TCGA-55-8511	552	0	8.364432	76.56398	26.72512	16.36655	2.112537	0	7.118341	1.677379	254.5261	48.01696	7.32382	11.93675	145.5484	0.1411158	12.74561	0.8310968	0.676826	8.345647	3.196227	16.70856	0.8696493	6.53765	6.96662	44.1446	8.063208	2.247862	34.15079	7.149836	1.398839	14.21885	11.6237	3.8092	6.271301	3.03258	0.9885626	0.5239784	104.7522	2.51019	14.35711	12.84801	5.860501	8.380612	0.1088428	5.013878	0.06133263	12.46593	9.665938
TCGA-50-6597	1268	1	4.059498	11.00383	7.233819	3.65122	0.1664732	0	3.895437	0.818009	47.5773	47.48316	2.144933	17.00631	91.27923	0.1409207	17.21891	0.2108245	0.9628031	1.220774	0.3271366	14.84847	0.2348248	3.689503	22.68295	64.6561	10.19028	0.1931084	13.31426	3.367423	0.8923744	1.765427	1.745182	1.966306	0.6177425	3.430022	0.4832759	0.8761391	131.5947	3.686243	2.026586	4.015796	0.3690358	1.32232	1.334213	22.36495	0.04833163	0.2665279	1.070225
TCGA-33-4547	2419	0	5.033027	102.6612	7.547413	3.216886	1.169536	9.638587	4.011025	0.3660577	118.601	28.13489	5.654785	33.84063	183.7582	0.03598766	52.23554	1.097735	1.010132	5.312865	6.15269	21.98709	1.385271	5.454885	134.7291	73.80593	9.794989	6.73151	12.25169	7.606738	1.342522	12.39298	6.641366	3.840865	2.001341	8.944917	5.593537	2.523696	88.25137	2.130553	9.725176	21.74416	1.706969	12.37597	0.1699365	44.76024	0.03239958	0.4937778	14.19406
TCGA-77-8139	3166	0	16.74734	101.2568	7.08596	5.647268	5.256158	0	5.865819	1.488536	644.0915	90.41182	3.462841	27.04577	236.2084	0.7787839	49.74814	0.5887803	3.340212	8.446972	8.208254	24.06296	2.347374	15.54475	194.6432	161.9331	19.83705	0.3295745	14.22957	4.939716	0.6659977	27.07563	12.33786	11.24335	12.68758	16.81055	6.112121	32.3106	93.12844	1.242388	9.48331	12.43116	2.235884	19.28462	0.1814545	43.63308	1.47445	1.023476	10.25921
TCGA-64-1679	1686	0	19.51541	76.73799	11.63879	2.291629	0.6638767	0	5.280134	0.4210853	103.0017	52.34648	8.269894	19.88019	168.4395	0.8232341	19.0879	1.111493	2.303277	3.474264	2.981188	10.67735	1.408651	5.268823	11.90868	38.6986	6.34412	8.535621	12.79996	9.393487	1.105808	8.57307	17.99822	2.895783	2.079123	2.684135	0.788598	2.167309	387.7788	2.795178	21.03466	13.54591	1.496618	7.236034	0.13809	17.88626	0.016334	1.723706	1.078572
TCGA-33-4583	4601	1	2.852814	41.86659	4.044605	10.06246	4.03467	0	1.342281	0.1448761	306.1063	23.13409	2.181964	3.242435	169.107	0.007477563	20.8379	3.365806	1.953631	9.195556	6.766194	36.75055	0.4298811	16.8777	80.26116	60.73903	18.26387	1.359043	5.646382	6.196762	0.761372	15.92775	8.879028	2.398978	1.782177	6.03632	3.974578	1.459398	25.52097	1.173601	9.609426	7.614918	15.3179	22.19361	0	4.898671	0.0942484	0.2429948	7.90516
TCGA-34-5231	1984	1	2.128387	98.94745	6.259783	4.625767	1.123004	9.085626	6.112476	0.7891089	371.609	33.90414	6.40024	4.676898	257.8542	0.005694105	11.07858	0.8348293	5.33232	13.31297	13.36638	30.31848	1.335497	11.20975	48.98788	48.14905	28.45829	1.422989	11.96061	5.002496	3.151298	29.49391	6.320393	6.154296	4.514139	19.16983	6.660174	6.095655	56.85092	1.097396	8.178967	4.014635	2.515557	51.57347	0.1592053	21.33756	0.6356719	0.3529441	53.4379
TCGA-85-8052	734	0	4.026434	115.3999	6.159864	7.244167	2.407284	4.205281	4.027848	0.3695117	344.328	33.96828	4.721613	9.316948	282.4733	0.03051487	34.67197	0.6588795	3.536955	5.898208	6.644596	19.27405	1.777165	7.863075	101.2986	64.05424	15.09819	2.994873	6.43454	3.654748	2.713312	10.66336	8.269157	6.761548	8.404137	15.94217	2.676494	4.936983	88.07783	1.479048	16.65165	11.63044	2.54236	17.69254	0.1099661	5.240301	0.4285702	1.057736	24.04771
TCGA-60-2708	2447	0	7.148478	99.80935	18.63995	3.78458	1.068419	0.8043215	3.934504	0.9944367	127.3388	31.25314	3.656856	16.17515	240.7515	0.2284602	17.00605	0.3721037	1.441058	2.601283	2.455616	10.24882	3.55746	6.700368	84.97872	52.11414	11.48169	4.156928	4.852807	5.659892	1.720804	11.11619	17.10958	2.198862	6.40433	4.146242	1.697419	5.530985	302.2351	1.186436	7.832979	13.51255	1.044159	10.45552	0.04603727	6.175618	0.1000615	1.96194	2.579822
TCGA-43-7657	236	0	3.546809	98.63806	5.631837	2.935829	1.646186	8.643431	5.526286	2.044177	183.5423	31.22605	3.600255	17.33524	497.8157	0.3636772	85.92747	0.6123661	0.5611405	2.81622	4.257056	13.23237	1.709512	7.498338	194.7179	43.07923	9.878664	1.985411	6.019169	3.643449	6.652476	8.262842	9.547461	14.18109	3.295844	6.555404	2.36882	6.009286	137.3997	0.6358121	13.55623	11.51189	0.2798501	21.16845	0.1500793	30.16543	0.259002	1.852113	14.09722
TCGA-85-8582	424	0	8.762756	76.11014	16.31207	2.643022	1.686053	0.5797894	6.109609	0.9171131	113.1806	45.69743	5.795173	22.24916	195.6484	0	21.90895	0.5100786	1.327199	3.416987	7.323209	14.62436	2.715604	13.80869	43.33027	70.83567	9.738614	9.707702	5.867518	6.955826	0.7859917	13.46541	8.718978	2.196379	7.450796	4.56974	2.687553	4.440473	305.4126	0.4064823	19.92239	18.69819	6.056585	9.361368	0.05856458	12.70015	0.2590453	1.450913	7.168096
TCGA-55-6986	3261	0	7.828189	64.87511	10.68757	2.452255	0.1856944	0	5.764474	0.8738767	64.60245	46.83463	4.526522	43.47545	181.5632	0.07485317	23.3594	3.206817	1.44663	3.11488	1.176965	23.03309	1.122592	2.705581	8.928168	37.35574	7.330006	5.075535	22.33832	6.675654	1.533926	3.269921	9.421668	2.389151	0.9874947	5.697378	0.6127265	2.061551	175.1528	4.186285	18.67072	9.856011	10.41779	1.384613	0.4293067	24.17084	0.03110312	5.977218	0.9073059
TCGA-78-7156	976	1	8.181422	71.52854	12.80576	1.832137	0.3125161	0	5.391738	0.1918816	39.04098	42.69476	4.193409	31.41085	302.9781	0.3755475	18.17529	0.4263244	1.688757	2.181922	0.4472283	19.47351	0.7248165	1.238052	34.2252	27.98185	7.014186	8.963945	3.180595	4.923272	1.714978	1.035012	3.620899	0.3965312	0.1918301	5.665314	0.2657087	3.33366	109.6978	4.328488	4.830492	19.26135	13.06482	1.291324	0.1447283	0.5744767	0.01711921	3.089618	6.659949
TCGA-62-8398	444	1	2.755555	93.03397	11.11256	4.769589	0.867437	0	3.721974	0.2212438	397.9696	53.77968	6.041373	12.28929	310.0336	0.7497272	10.45827	1.009466	1.233538	5.133104	5.886762	13.26343	0.6614027	5.009235	31.9042	40.41176	21.27521	3.39225	8.839152	3.016123	3.250332	11.5967	2.693872	4.298549	0.8143464	3.246141	1.792904	0.9540135	69.07931	2.486588	12.49341	5.850416	86.43198	22.04842	0.09590515	12.06157	0.07373701	0.4549678	7.575041
TCGA-55-7911	537	0	3.730003	60.49396	15.85032	4.00429	1.428195	0	6.921042	0.284684	65.86313	40.31342	6.545584	36.07484	196.4678	0.4503657	22.87806	1.123681	0.6548486	3.826503	4.138871	15.79995	1.502714	9.285429	16.94832	32.71457	17.02224	1.866162	20.30807	4.788486	0.8130079	7.334903	6.641525	2.244561	1.618063	3.317559	3.292755	3.585689	73.26552	7.364628	11.3043	6.34331	4.544561	10.25478	0.04751727	27.83413	0.03060098	0.2838086	3.895235
TCGA-22-1012	429	1	2.776384	64.44927	14.19599	8.50415	2.011671	8.043856	2.927433	0.2389907	175.1755	20.24081	3.002257	5.664032	279.0766	0.008580971	29.28013	1.51705	1.879014	7.435516	8.109562	19.50195	2.075142	13.99407	48.40599	56.17548	27.62405	1.221677	8.760652	5.52133	5.494657	32.4654	7.544644	11.23215	8.700045	13.77202	2.605671	3.355276	87.47897	2.287546	7.463527	5.85229	2.412585	37.98788	0.07197634	1.541828	0.04635254	4.298964	28.40324
TCGA-86-7714	625	1	13.15408	55.21613	10.86273	2.077819	0.5401661	0	6.785197	0.2134446	37.65561	26.82778	5.784906	147.9734	181.6381	0.03888219	15.11066	0.1732399	2.41175	3.90435	0.9510764	17.6504	1.078783	2.068128	1.763086	33.87053	5.999491	3.16829	30.16923	5.054944	1.798623	2.47619	46.34952	0.6652971	0.3039985	6.752304	0.8860357	2.156223	126.8537	6.83844	24.07097	15.36517	2.116892	1.601622	0.07247554	23.76594	0.04200662	1.867225	0.9580173
TCGA-L3-A524	490	1	2.368501	146.5097	4.337417	6.080771	2.318783	3.186153	5.001267	1.374622	191.0513	20.69095	4.029562	4.97891	1009.617	0.03657515	21.43208	1.297652	4.099358	8.100734	9.943979	23.545	1.620185	8.982295	56.2232	95.28174	22.84078	1.73574	9.268713	2.807577	9.024912	8.597424	13.97273	12.2383	5.129874	11.68582	2.072738	6.996162	88.04658	9.037468	7.738391	6.407003	4.341278	32.60662	0.2903762	1.421632	0.4902688	0.05869458	16.45943
TCGA-49-4514	1700	0	3.470672	20.87465	7.894171	5.001639	0.3403974	0	1.681948	0.2258844	206.5935	36.42493	3.811778	7.125792	234.2486	0.03766651	15.97648	0.7069488	1.038376	1.436145	3.299706	25.6408	0.195023	6.866062	20.69688	110.5763	25.45295	5.704892	15.04349	2.370721	0.9706173	5.755292	1.748007	4.730142	0.5089178	4.162397	2.562275	0.6735751	73.81526	4.458649	4.681766	5.907272	1.553566	9.890361	0.106986	14.95615	0.1162665	0.4177248	4.676293
TCGA-33-AAS8	1114	1	1.731927	91.79089	3.081285	6.746556	1.043111	1.361916	5.212445	0.07785398	163.4769	20.29132	2.554926	5.347434	370.0854	0.01157275	63.75957	0.2313702	2.356494	6.939216	6.351039	31.32522	0.2121282	5.310313	194.4541	65.25434	25.68971	2.015702	13.61335	5.649879	7.666031	8.230928	9.278981	8.159932	4.154342	10.89571	2.301299	1.791349	45.24818	1.250959	7.962674	8.334508	2.39191	16.83055	0.1773645	2.465826	1.576729	0.1532154	25.15059
TCGA-44-3398	253	0	7.999027	75.81251	12.10106	2.247766	0.9270888	0	4.57183	0.3232372	25.81106	14.52018	6.505223	40.55489	174.726	0.02372751	13.05738	5.719621	1.941891	1.396828	1.007051	14.71078	0.8859116	2.19879	13.43944	12.4517	4.690312	7.86126	9.941124	7.721149	0.2785638	1.899604	2.824595	1.446345	0.6807106	1.878129	0.5196541	0.9780789	239.3072	3.142145	5.068288	13.0946	1.300786	1.08634	0.2156093	4.499161	0.05340451	1.295812	0.719447
TCGA-38-4626	2595	0	13.93799	67.53712	20.89937	1.703138	0.5214036	0	11.50995	1.026277	36.38939	14.22019	16.27832	70.04711	182.9082	0.2961199	11.78288	1.917998	4.734212	2.083676	1.289588	7.71936	0.7082605	2.804716	14.31398	24.66006	6.473714	11.27944	8.514717	9.890534	0.7118035	2.602988	4.288888	1.08106	0.3820036	2.128959	0.6027517	2.286097	316.6907	5.20458	20.27718	23.11326	13.53551	2.955634	0.05181244	2.489587	0.1317658	0.620632	1.587874
TCGA-97-8177	499	0	7.024938	62.02853	10.44054	2.049166	0.3746402	0.03169822	6.206311	0.9732048	56.42485	28.78751	7.597755	30.4052	173.5479	0.01562245	11.58779	0.3286948	1.969026	2.346545	0.7883149	19.00038	0.735422	2.791366	6.955917	34.30083	8.325967	11.15637	17.63481	5.805257	0.4948055	2.789612	25.6882	1.498046	0.5548984	2.215762	0.7346691	1.881992	214.1533	5.582965	4.867424	9.797641	10.85017	1.173979	0.3575276	11.36892	0.05625937	0.1974292	1.285557
TCGA-66-2753	31	0	5.729479	206.2703	11.60441	4.973732	2.30708	0	5.039932	0.1737658	181.5538	55.62953	3.944144	34.56895	542.9714	0.05243216	39.86664	0.5580205	9.158419	5.741891	7.186711	26.19794	1.948601	6.285739	85.00634	68.27208	13.78559	1.241345	27.20979	6.702142	1.952352	11.81883	35.91706	1.463763	1.900053	5.742734	2.192064	5.252176	111.0909	3.382128	14.51332	10.59762	2.371249	20.0032	0.198894	3.185677	0.3229783	1.414904	2.738184
TCGA-64-1680	1126	0	4.139957	114.7123	4.294498	2.375739	0.8901004	0	5.767798	0.07724041	37.99839	35.96239	1.847009	49.08404	271.9999	0	15.20974	0.4190139	0.7393429	1.787677	0.8410407	14.98158	0.7041786	1.384356	6.312263	16.06234	4.923567	0.8453331	16.3829	2.041448	0.629882	2.459308	26.01949	1.261957	0.5027324	2.256893	0.4828008	0.5366035	51.78657	2.300378	5.866582	5.950648	7.300708	1.230885	0.112291	17.54668	0.01914222	2.30315	1.304616
TCGA-22-4604	399	1	10.37864	98.54833	12.66134	5.48334	0.7735499	5.02874	6.609291	0.9456411	317.7653	39.52529	8.878994	28.74114	183.4936	0	32.42278	0.8966741	3.121378	5.204863	5.080195	23.47994	1.422478	4.603883	104.1345	81.11928	18.28844	9.506483	4.184018	7.035243	2.354048	8.391624	9.307239	2.201094	5.035528	7.231161	3.47786	4.021519	235.0521	0.9796667	22.63256	6.872482	1.330108	12.65023	0.09281839	9.825832	0.2348294	0.2354513	25.97862
TCGA-58-8392	501	1	6.46615	51.47529	2.757537	8.408192	1.494476	9.062655	3.724414	0.08973837	229.3577	36.30662	2.130569	31.32998	299.3399	0.1004035	43.9329	0.9381217	5.780656	8.868752	9.589978	25.74971	0.8245922	8.676705	78.82565	70.08541	16.53618	5.811213	9.163828	7.023152	5.265817	28.12564	13.33791	3.765715	6.158815	9.97135	3.70985	4.37768	26.68678	1.001447	11.13069	15.60948	2.553722	27.43354	0.03119167	13.38783	0.4777917	0.7185854	36.14191
TCGA-37-3792	12	0	5.724715	134.2349	17.71245	3.39784	1.922894	0.007372144	4.894321	0.4521931	126.9638	9.869777	14.1595	10.27411	338.0427	0.505642	13.93032	0.6018782	3.911665	3.837591	9.92577	25.69462	0.7984349	11.39847	96.73898	44.0296	30.65956	0.9125817	8.4065	8.254899	0.3667622	19.18072	2.788229	13.5282	0.4963626	1.451078	4.175591	2.803889	205.2975	10.81106	1.579577	7.607003	18.8156	38.66994	0.6396246	0.2984966	0.5942498	0.09839286	2.345041
TCGA-85-8277	307	1	1.224875	71.68797	4.924595	9.990268	1.488869	1.419534	6.761956	0.2614759	98.54599	5.157496	4.732988	4.201655	299.1949	0.01524219	37.68443	0.444038	2.382671	7.465726	11.26966	19.91828	0.9096011	13.41058	64.43851	61.55735	23.46093	0.5136523	7.741526	3.241616	4.339837	10.97211	3.590159	15.41996	2.633279	6.725046	5.523354	2.964564	35.8099	0.6948095	12.75148	8.810835	8.91137	48.41665	0.1657314	0.7513286	0.08233497	0.06879417	23.23181
TCGA-95-7043	2	0	3.187424	59.88275	7.199782	5.761193	0.7099429	1.567777	5.564611	0.3570397	67.1806	61.53049	3.65842	12.13171	137.9419	0.09105632	25.74112	1.207447	0.3871257	3.724776	3.92166	32.18984	1.520037	3.934467	64.35658	37.57071	13.05544	0.975235	29.19188	3.069774	4.276049	5.174612	8.090214	11.39307	1.902826	6.957106	1.758267	6.101836	48.98338	5.186585	16.61863	8.703822	1.341301	15.87919	0.1333569	9.824867	0.1171111	3.017725	9.068551
TCGA-MP-A4SV	2620	1	4.179407	61.64115	15.63814	5.030153	2.38122	0	8.435017	0.5155282	225.4438	42.05453	6.489182	14.70557	309.2057	0.04336153	36.23458	1.362291	1.358379	20.31996	4.763792	19.72498	1.251342	8.397708	14.36212	63.32069	18.96281	2.722506	18.84175	8.552488	3.84419	12.02638	7.260118	3.895192	2.162371	3.79275	3.235085	1.485647	112.5895	8.475127	9.098815	12.03497	9.598059	15.46959	0.1494037	5.215024	0.04968506	0.9393994	3.583867
TCGA-22-5491	1713	1	3.746785	96.18198	2.558961	7.739056	2.477217	0.03412382	2.77863	0.2130803	184.5183	18.70762	1.802641	5.745986	173.3075	0	36.29803	1.559756	3.71723	12.27409	5.921289	31.06655	0.548817	5.12093	130.3509	51.27627	13.63109	1.535398	9.478929	3.982947	1.355251	13.68464	7.564182	5.665358	4.309359	9.119449	3.044288	4.96126	18.20231	2.420678	6.216104	5.653994	2.122725	15.3088	0.05514961	22.93864	0.09673487	0.4301341	40.8063
TCGA-73-4677	38	1	5.350462	140.9928	14.94038	1.740379	0.1971106	0	4.970877	0.3477207	72.62811	15.20843	3.066727	11.03546	258.3195	0.6586404	14.01291	0.5959929	1.287768	1.482731	0.4631656	13.17705	0.3240335	1.126559	18.11693	14.41102	5.345496	6.827765	7.856787	7.462954	1.388435	1.058445	2.231237	0.2280777	0.4218779	3.008142	0.2584641	3.140853	77.29837	3.168283	8.767746	8.629502	21.20082	1.170883	0.0233846	23.97144	0.03388412	0.2151677	2.504023
TCGA-MP-A4T4	2617	1	2.725022	65.8573	18.08845	2.654536	1.47258	0	10.93829	0.4399761	119.302	14.63439	10.1708	42.40931	201.5135	0.00844975	22.27649	0.8519052	0.7570529	4.262629	3.248421	12.9363	0.5755337	4.954305	6.879248	47.05109	10.02915	8.696116	17.96412	5.90921	0.4913699	7.374203	4.496664	29.54858	2.040524	2.690726	1.232958	1.552466	232.1279	2.428089	11.14042	11.39046	5.349663	8.97899	0.2178771	15.86773	0.159753	1.731427	3.179384
TCGA-77-8144	833	0	9.645713	66.44378	8.787323	8.613216	1.181981	0.5557812	3.760015	0.2193729	351.4285	6.947292	5.943636	7.371762	197.4594	0.01449293	21.99071	0.2048963	4.914739	7.38494	10.70639	36.45822	0.2807491	18.34818	22.05891	56.69226	28.5012	2.233483	17.06705	6.221428	0.3243958	23.5904	6.797178	6.96676	2.682028	2.931485	4.517716	7.022705	49.54805	0.7902772	16.22852	2.396306	4.000043	17.115	0.03601934	7.420499	0.1761472	0.9681047	6.287154
TCGA-21-1080	3724	0	6.308388	78.30081	5.670112	5.314993	2.097386	0.04696262	7.409846	0.7629688	323.7336	17.60762	3.280055	23.40497	161.1379	0.1157275	52.1833	1.709568	3.528697	6.448283	4.739908	24.50074	0.2932832	22.13073	61.15043	72.70169	18.71478	3.943764	10.20093	6.710037	3.383233	16.3137	8.687513	6.346154	2.399853	7.609419	2.27711	4.621159	48.69609	1.40603	12.29284	7.250569	7.654816	17.03525	0.03195755	12.95274	0.08682425	2.884395	28.16409
TCGA-43-A475	296	0	5.512955	49.66964	17.70324	7.008922	2.044175	4.157434	9.396348	0.1101612	161.6463	12.14274	11.92623	10.58203	240.7843	0.0314906	39.8197	1.538976	9.448483	6.287817	10.45288	22.61987	0.367323	8.480933	28.07576	58.42008	25.97235	2.628525	6.663655	8.32752	0.9167726	14.93462	7.804304	2.888689	1.694333	12.13349	7.969555	6.113063	90.60438	0.9691057	8.528568	23.26387	3.569401	35.36586	0.1673974	8.901833	0.8316264	0.3032104	29.51547
TCGA-78-8640	6528	0	14.93517	60.39644	5.262813	6.385725	0.6810695	0.2552269	3.624247	0.09268158	340.3435	70.76153	4.120524	8.183753	138.6762	0.5690428	17.12027	2.329511	0.8913152	5.281149	5.07172	14.38282	1.784171	8.790433	50.41226	67.3677	19.00525	1.625439	13.923	2.56912	3.242281	9.35549	10.39444	7.441283	1.082674	3.865783	2.634427	10.20572	72.22502	2.315728	9.768192	7.766572	3.033299	11.57543	0.2884314	1.031821	0.04493926	0.1531981	21.00807
TCGA-69-A59K	591	0	3.881991	40.37423	15.25718	5.297329	1.607393	0.03616306	4.814951	1.774538	32.11317	28.12894	8.703573	31.83882	197.3596	0.1373851	37.4574	0.6320581	0.7374688	9.594598	1.848246	21.80809	0.7842511	2.875502	47.40808	43.69787	14.36214	1.793993	6.518376	5.589866	0.7854778	5.716313	1.934751	6.186577	0.6555338	3.230872	1.347028	4.053261	160.2933	4.246519	17.64914	16.50831	6.197402	9.458053	0.2929957	0.5431839	0.006685808	1.159708	8.318959
TCGA-50-5942	883	0	8.817527	60.24715	19.45978	1.94334	0.3013266	0	8.569652	0.5961807	31.12198	19.61019	5.036705	110.9506	160.2751	1.214644	14.40483	0.4135213	4.362158	2.773725	0.3615154	15.36138	0.5647057	0.7967006	11.03084	27.46202	3.109508	25.55675	16.91497	3.957712	1.117349	0.9300097	40.80246	0.1870494	0.2083132	6.972168	0.3264026	2.24964	99.08846	5.578961	27.32948	18.12697	16.87979	0.5192635	0.09056277	14.12232	0.05248993	0.4210314	0.7238298
TCGA-L3-A4E7	392	0	10.68035	73.6094	11.96331	4.990579	1.236161	0	4.979153	0.381263	234.349	49.88828	4.145267	18.23668	261.6444	0.1881113	22.13198	1.428894	1.730265	5.609319	5.877412	18.78181	0.565231	7.958346	35.3895	84.99312	15.21085	5.843677	10.45444	4.347434	0.7096551	12.26515	18.96927	3.612472	2.210651	3.442449	1.858513	3.571711	78.56653	2.6882	15.29347	15.84517	4.264536	13.02873	0.1417462	21.1416	0.9945167	4.190922	12.51408
TCGA-L9-A444	307	0	4.984568	65.1259	23.70052	5.811473	1.166195	0	12.13913	0.3147047	68.80854	22.36934	8.842979	15.63342	192.3564	0.3439696	18.7332	0.6745882	0.8404871	3.444361	1.441501	19.56901	0.5516834	3.017668	15.71522	37.9279	8.685603	1.727881	10.7413	4.403425	0.2415399	6.157674	4.488672	1.017705	1.988065	2.240807	1.007514	0.9105347	220.0329	3.321192	9.454156	13.29107	2.671908	4.1804	0.1923455	9.607944	0.1858049	0.05174915	2.228262
TCGA-05-4417	455	0	3.21421	84.50411	28.55673	2.245645	0.5535994	0.09055716	5.78427	0.4503731	75.60258	74.22622	10.21023	33.3009	347.3686	0.122204	10.2733	0.8012431	1.944092	3.087329	1.481405	15.89641	1.706558	3.653402	47.56989	28.32512	10.30037	6.856291	15.76168	8.976463	1.856178	4.053683	9.529938	1.227316	0.770521	3.369343	0.7967031	0.6364926	183.4591	1.937609	10.9119	20.17955	9.686215	7.488572	0.05942233	16.39005	0.1243703	0.3740991	0.8270813
TCGA-18-5592	1519	0	9.775952	84.09149	6.517738	7.220976	1.305253	8.783475	4.66512	0.3660813	223.4296	21.68259	3.233887	6.758617	151.7844	0.002906883	27.9478	0.8219311	2.243802	7.302575	5.735533	22.23101	1.831	17.03178	73.03504	47.57394	23.4717	5.538602	10.16128	3.371104	2.79141	39.44811	9.082567	1.417546	2.569653	12.83481	2.77463	3.462713	26.01164	1.184196	26.99534	10.10454	9.056082	104.6457	0.02528571	30.00731	0.09421409	0.1889272	39.60342
TCGA-MP-A4TJ	339	1	6.382631	104.0201	32.57712	2.821346	1.451356	0.2348023	9.479345	0.5086225	57.25934	32.58879	12.2927	23.98358	388.6788	0.3343085	11.92334	2.728573	2.223461	3.454828	2.177399	20.10519	1.205218	3.835935	33.72854	29.22551	9.530894	8.120861	8.520334	5.814359	1.630875	2.793674	9.145271	1.705064	1.807915	3.274419	1.710346	3.755601	180.0861	1.832578	12.47301	17.73754	21.94692	3.857807	0.09986277	2.73968	0.2083687	0.6731881	1.811211
TCGA-66-2737	61	0	5.02337	91.50141	10.71066	7.107803	2.303557	1.142014	6.031332	0.4528364	123.7252	18.4071	6.397286	23.6539	227.9472	0.04753723	38.10101	0.7838504	0.8220331	4.796203	3.724157	33.7071	1.200095	7.354007	233.1503	33.65164	12.7744	1.257581	6.987885	6.406066	3.851362	9.507645	8.54401	4.290632	2.269969	5.789424	2.573604	2.252279	140.5565	0.6729485	6.541634	12.41243	1.873544	13.15304	0.09648465	4.34381	0.2453731	0.3318448	8.90709
TCGA-05-4424	913	0	19.14638	196.8371	20.00252	5.007602	1.034111	0	7.494913	1.208705	137.9672	62.45981	12.11389	38.18275	282.9643	0.7103441	17.034	3.21937	2.531759	6.322808	3.634264	14.69129	1.313045	4.858992	61.00502	81.26926	5.607928	5.926962	20.60972	8.188005	1.98069	6.359247	8.664651	8.078677	1.265882	6.10783	1.017295	10.05362	153.3324	3.814124	15.25965	11.95933	8.315816	8.178099	0.3065702	0.2164329	0.03063573	0.4069983	1.303948
TCGA-55-A57B	546	0	16.14629	85.67799	19.69866	2.642944	0.9232932	0	10.34745	1.211663	23.70961	48.37333	11.38788	41.5745	207.2641	0.8450276	16.03956	3.110513	3.006535	3.28054	1.351511	11.13803	1.688983	1.769753	7.883797	41.2124	8.17178	5.133307	8.650139	6.157896	3.092801	5.236106	31.6586	1.083114	0.9963684	3.082486	0.7017293	4.389495	204.3667	3.837418	12.10067	15.25955	9.160026	3.620396	0.07392227	9.585154	0.0494367	4.262815	5.328535
TCGA-44-7661	366	0	6.997644	75.79201	42.14619	3.812503	1.409906	0	7.910962	0.8226829	311.9384	26.24489	15.47789	64.81833	278.1212	0.3527574	18.90247	3.635987	3.498592	3.608978	5.513282	14.34761	1.071141	11.02521	24.06581	38.00488	8.866456	2.861361	11.91587	7.928202	1.053918	35.37723	3.579174	4.241887	3.057872	2.576013	2.112151	2.075105	404.1542	2.30085	10.16183	9.597991	3.481121	17.25935	0.1298829	16.84407	0.1411495	3.1371	1.088007
TCGA-44-2657	400	0	8.794704	62.36116	23.66353	3.1942	0.774783	1.147314	11.03933	0.6590651	61.73187	26.54837	8.330779	29.31028	177.7202	0.3561475	12.27713	0.901388	2.217662	3.032944	1.218396	14.44066	0.9449874	4.447041	20.73603	54.79851	6.688246	5.111981	12.05332	6.121922	1.062888	3.454598	46.4556	2.16802	1.478629	3.734191	0.9334917	1.880626	158.187	2.541932	13.2378	18.70122	2.252375	2.769364	0.1225571	20.85747	0.05919481	4.342556	1.020362
TCGA-05-5428	670	0	4.969074	123.512	5.070471	1.858177	2.557749	0	2.399611	0.11006	70.03209	12.94662	2.759034	17.88378	87.58592	0	16.87222	1.194107	0.1708363	2.620916	1.749016	30.31393	0.3336728	3.170202	76.99537	14.72503	7.006782	0.6366728	26.55381	4.975153	0.9349162	6.591121	1.913695	2.47855	0.5587483	2.924283	0.5953356	0.7798992	60.39126	3.618704	4.379413	2.713698	2.163342	3.402378	0.06706034	11.3269	0.02045683	0.2974096	0.7052432
TCGA-70-6722	367	0	18.75654	164.7498	20.16162	2.496354	1.648068	0	6.102	0.2355286	188.9216	36.71628	9.010725	24.07297	308.6487	0.04928292	18.46309	0.5832959	0.9176807	4.420244	6.941224	12.51695	0.6627338	14.65505	11.1985	65.89306	15.30039	7.240361	8.235185	6.470871	0.8011545	31.93457	12.72198	2.331613	2.804107	4.075392	0.7903691	1.11708	133.7373	1.28764	12.27705	8.617928	2.615391	21.10809	0.1543286	7.72984	0.01419817	2.715472	4.158676
TCGA-22-5477	1346	1	6.935791	120.0375	5.979123	6.283799	2.005518	0.005319899	4.675309	0.188732	136.0138	62.61547	4.324529	17.35753	213.5349	0.01966431	29.53045	0.8586722	3.618093	8.225495	12.62667	23.1714	1.83773	10.9441	94.96539	67.34048	31.99194	5.324567	8.745929	8.229352	7.880454	16.11275	16.30263	5.631165	3.590126	18.12569	2.955658	2.567416	37.99863	1.326305	9.988948	10.38811	3.433487	80.53842	0.1859843	8.657755	0.2596546	0.6784676	25.17483
TCGA-95-8039	27	0	7.638908	55.80056	15.70867	2.902396	0.8837628	0	7.193091	0.3522719	59.02504	40.86437	8.268295	29.32879	125.2851	0.07149525	21.91226	2.241945	2.052818	2.221827	1.809111	15.71242	0.9305003	3.733501	4.584942	48.06812	11.56698	1.997676	17.1566	6.017737	1.238892	3.305596	17.87709	2.868488	1.131643	3.928687	1.470743	2.521962	129.7861	3.66167	10.36069	8.880083	1.976062	4.383205	0.1945371	21.34117	0.03107371	1.393118	2.352056
TCGA-91-6830	60	0	12.06331	158.6802	26.08609	2.676996	0.9432377	0.06440087	7.523524	1.516032	82.48183	20.68577	9.362042	38.10347	556.9917	0.7009233	23.55405	6.655387	7.569193	3.711706	4.224584	18.84904	0.4958454	2.751762	80.61043	27.81319	7.910027	6.199367	8.551199	9.755353	2.980464	6.334681	3.421016	4.455025	0.9005699	3.729355	1.265171	3.266453	191.2762	8.294985	6.535227	27.83638	3.463718	5.160483	0.1355808	4.247829	0.9763249	0.3820138	2.67121
TCGA-46-6025	324	0	4.375306	111.5829	4.048831	4.219596	0.2876032	0.9767607	5.383884	0.8408267	179.9572	16.37804	2.313928	39.54793	283.8934	0.222664	44.33383	0.07883672	1.227893	2.488738	6.150605	14.73993	2.357322	7.36124	167.556	54.315	22.53542	3.862957	9.022635	2.581344	2.306596	10.1366	7.999518	1.869533	3.016734	6.26062	0.8723039	0.6960118	140.7608	0.3312917	32.7707	8.572556	1.227041	17.69847	0.02286726	22.39619	0.2849567	2.594657	38.54302
TCGA-49-AAQV	677	1	4.256427	54.98469	10.30937	5.246492	1.633025	0.07454745	6.027982	0.3932208	91.42918	29.08983	4.178531	8.908336	179.3691	0.3813235	27.74595	0.7170546	0.704532	2.896534	2.956605	9.914315	1.189678	5.603541	12.34745	47.69039	10.18948	1.475479	17.67909	4.274125	1.044451	9.148239	6.517367	7.864131	1.902398	2.368636	2.034448	3.945	128.5992	2.929471	7.744366	9.485703	5.032128	4.068604	0.3631716	0.7346865	0.08519964	4.96974	1.714493
TCGA-97-7553	1870	0	17.40737	51.06998	28.00298	3.064437	2.150588	0	12.25824	1.078197	78.07676	70.10573	14.21019	49.09243	186.5155	0.3136342	16.85959	14.61412	5.056095	4.719539	3.679999	14.24323	2.611671	5.521196	8.727123	43.07915	6.630764	16.91939	14.26889	11.98138	1.927082	7.384847	13.14042	1.823995	2.337481	3.066304	1.589022	2.129734	281.3714	4.668708	18.65191	20.56873	11.41462	6.300668	0.05254897	7.48619	0.1586314	1.45055	0.9120227
TCGA-62-8402	1498	1	8.256908	138.5989	12.43095	5.844216	1.39056	2.782087	5.133045	0.1635992	206.9392	89.89408	7.143523	7.365974	550.1449	0.1509127	16.4073	0.9802651	0.5402989	4.634151	6.132657	18.78965	3.093143	8.894445	55.81753	69.64329	17.71641	4.264449	22.7413	2.311301	1.3644	8.73068	19.50198	1.530879	0.6198571	4.891088	2.118062	2.234417	63.30749	3.473238	4.173937	8.675216	2.003675	16.94494	0.1955691	1.316376	0.5589926	11.76993	1.787107
TCGA-60-2720	97	0	12.52405	98.11459	16.94806	5.753065	0.2319323	2.005129	1.616603	0.4464215	264.6094	23.76731	5.128551	10.05491	343.521	0	24.83349	1.727114	1.662559	3.787748	2.572322	22.06185	0.5121208	2.828745	56.25083	88.12253	13.79099	3.482769	7.336554	3.205729	0.9323842	4.53666	2.246018	7.802775	1.118765	2.316243	0.8787823	1.392271	289.5035	2.125726	7.130434	12.52787	1.011881	7.826166	1.139529	1.935741	0.2292296	1.012718	2.792512
TCGA-85-A4CL	781	0	4.19037	22.34184	5.864239	5.418295	0.4647993	2.026606	4.080983	0.1793613	83.80047	36.44101	2.699219	3.250192	167.6045	0.02321274	38.45671	0.5872091	1.311004	4.002584	5.343281	27.67653	3.634615	8.682031	77.26525	46.20138	20.44375	1.878417	4.271321	4.150792	3.210574	3.992045	2.498225	17.73141	2.400321	5.882647	2.634132	2.066594	75.83388	1.155731	7.896425	5.132248	3.241537	7.461092	0.09477762	6.802039	0.1253902	0.4549948	83.61825
TCGA-56-8082	455	0	21.36922	79.72208	3.7544	4.963316	1.624694	0.01822393	4.949796	0.09969754	114.9829	136.6313	3.150348	53.47919	223.5871	0.01496942	48.76402	0.9320393	2.508852	8.519059	10.89835	20.16189	4.94368	8.060154	96.13252	126.8032	14.07897	3.304498	16.65737	11.46051	6.895032	8.562217	14.1175	10.24542	6.366283	14.17777	2.242614	5.666869	27.7365	1.831185	9.011211	8.985233	3.570733	28.74345	0.01162611	10.74691	0.02695385	20.90402	36.78305
TCGA-91-A4BD	603	0	3.917926	30.97911	3.504218	2.305727	0.3251459	0	3.697762	0.1587107	27.31206	20.41397	4.191648	106.1375	180.3301	0.02383015	13.38708	1.926132	0.5860206	1.515172	0.7642877	15.12114	0.4020602	0.9358604	6.120665	21.92411	6.107493	4.376235	22.02629	2.336655	0.2797689	0.8863533	6.528257	1.274212	0.1878174	3.262269	0.3810207	1.884432	136.7757	4.998304	5.635841	5.476872	4.078957	1.074458	0.06662833	11.34866	0.04290844	0.2581324	1.547529
TCGA-21-1079	965	1	10.67524	86.50996	28.96616	4.454117	1.40902	0.5580903	4.32887	0.6612417	81.12095	41.1986	6.241293	9.739609	147.8418	0.006741529	31.22502	0.1867682	0.2914432	3.118488	6.45766	17.25116	2.308551	5.225409	136.2565	53.4682	17.25059	10.02169	8.09474	6.035607	0.6021042	25.46627	16.65274	2.566572	5.381349	1.646159	1.461964	2.486307	152.6829	0.9024805	9.279024	8.646046	1.677606	17.99012	0.389548	12.35972	0.2852608	0.2373326	0.457109
TCGA-44-7670	531	0	2.764047	88.45413	14.96804	19.01295	0.9970846	16.44859	4.602259	2.287647	507.6782	110.7508	6.313019	12.81669	305.3639	0.1272081	41.67526	1.646528	2.3571	7.113533	5.546288	16.24028	1.640548	10.06232	64.26854	57.91924	12.69235	3.463902	10.7401	4.201195	2.57172	9.470278	12.17646	5.626757	2.167303	3.849446	2.781246	3.22408	87.31169	7.262084	7.224673	15.6859	2.508013	19.79958	0.2118883	24.16935	1.232972	3.009969	1.65166
TCGA-22-5481	2409	1	7.56355	53.05712	4.618854	5.70071	2.693465	0.1782178	4.09645	3.283681	363.4754	56.53583	13.01117	2.576556	121.7193	0.06622442	19.15858	0.8919598	0.4848014	8.074095	7.428674	20.92247	1.285041	20.97428	18.5457	194.8307	19.82513	0.2269996	30.75064	1.221502	0.1468536	16.7712	2.232283	15.33465	8.100632	4.455543	5.940124	3.701581	146.5198	1.291193	16.73695	3.64662	1.523858	24.76059	0.6583513	1.518575	9.602224	0.7865729	1.737553
TCGA-22-4613	358	1	5.173962	81.53942	8.233747	9.691304	3.044719	14.43875	5.504801	0.1509783	312.7533	43.50281	5.684672	21.78655	159.5669	0.1324728	54.55908	1.103907	4.252482	4.970971	10.05028	26.87743	0.5648541	12.02639	121.9045	105.1179	17.67299	2.360478	8.87635	5.721208	3.088265	15.00804	12.93835	4.966714	4.363047	5.360475	1.729668	4.363319	101.9496	1.591742	10.91306	10.31555	2.828361	24.60321	0.04841696	3.989834	0.3227168	0.872236	31.64275
TCGA-NK-A5CR	2542	0	2.568831	129.2409	1.261001	6.730369	2.414229	0.7290771	3.374838	0.1208654	135.1002	32.43378	1.626809	30.17297	238.4416	0.005988752	157.7056	0.992058	12.59979	6.131863	4.671215	21.0401	1.017901	3.507233	70.02531	50.92556	18.95507	3.573753	29.17874	6.802212	17.54432	15.40773	7.881604	10.56733	9.115335	6.656939	3.3345	6.601854	30.14964	1.824575	9.251352	34.80062	4.67668	14.00114	0.01488387	0.7237206	0.3342827	0.1297424	18.2101
TCGA-43-2578	550	0	5.216816	81.62538	8.225102	7.126254	3.838411	2.807006	4.426373	0.7605304	138.4188	73.24193	4.414133	19.97158	223.4507	0.07345086	45.43382	1.804131	0.8203501	9.207505	5.88866	25.89857	1.7162	8.211453	255.3679	122.8001	20.44607	2.418416	10.69161	6.097305	4.768175	7.900423	3.094528	7.26751	1.425612	4.111399	2.912632	4.792803	110.6577	4.101905	12.6785	12.4222	2.028448	38.91991	1.212355	63.73867	1.822822	4.191484	2.156212
TCGA-56-7730	198	1	6.460084	111.8975	2.248258	6.327277	1.095527	9.374081	3.707821	2.320364	283.7378	131.3825	2.418578	4.939033	236.4459	0.03964539	35.43633	1.303415	3.342263	8.103267	10.22489	23.37634	1.012974	8.331091	144.4684	80.0701	37.35501	6.184747	6.423477	3.537782	4.060894	9.345095	11.13602	6.576284	11.31263	11.68746	4.022335	8.603264	24.62755	2.689226	7.770049	4.765479	1.302092	36.83212	0.2435902	8.951628	0.8764523	0.1988175	23.33519
TCGA-78-8662	3361	1	12.12463	121.6541	4.266532	8.303072	0.9870103	0.013644	5.204694	0.2397596	304.9164	46.44716	2.899194	94.20243	181.5043	0.425881	34.31565	1.699699	1.758971	3.028088	8.933452	19.64071	1.204574	12.03044	8.120402	52.59191	11.76336	6.552152	33.34752	6.208241	1.923226	12.07862	1.975961	1.318385	0.635984	4.983138	2.614141	4.178594	369.9825	3.60853	2.780482	7.672441	10.47001	9.925503	0.01044517	6.77188	0	1.598439	4.008293
TCGA-56-1622	881	1	18.83652	93.85203	6.716283	4.638694	2.120483	16.23414	4.515734	0.1748268	192.702	85.22193	2.292893	72.49602	370.9506	0.006562487	13.68613	1.049613	0.4851732	4.565281	9.224374	16.60203	0.8652693	12.77762	60.86688	104.413	18.3579	5.297704	21.33434	8.689322	3.709652	14.43698	33.96365	2.344012	2.780589	8.358995	3.223661	5.798944	76.8893	6.452522	4.433558	9.953453	13.42982	35.56897	0.06727783	39.50664	0.3249504	8.334834	12.40586
TCGA-91-8496	505	0	8.070977	66.38601	7.034641	1.452317	0.3463888	0	5.774515	0.329489	22.3796	11.42359	3.546534	35.74365	69.07603	0.1772212	8.671257	3.165805	1.961628	1.683989	0.3858156	16.26504	0.5302239	0.6882149	6.445467	25.65523	4.180691	13.90881	12.33111	5.246469	0.5798101	1.037714	10.63639	0.5398519	0.09481103	4.716906	0.1414271	1.619181	136.3201	3.476851	4.946493	11.05988	5.567062	0.4603628	0.02002039	14.49975	0.009669804	0.4847705	0.8872599
TCGA-18-3412	345	1	3.955625	99.85733	4.327375	3.514213	2.684805	4.727312	4.067705	0.4191814	172.1346	12.35824	2.508324	20.29376	125.7007	0.01693206	34.78229	0.9865357	1.976728	3.15627	3.967886	31.49977	0.52903	9.752715	297.8385	54.30954	12.6624	0.7351554	8.983966	4.992762	1.507294	11.1543	6.297013	1.352015	1.693927	5.018997	2.419101	1.602938	53.96391	1.941004	5.329438	7.357866	2.537402	20.00642	0.07714911	27.48886	0.08638204	0.1681268	26.52706
TCGA-63-A5MH	2026	0	15.93594	164.7945	11.27978	5.170935	3.456006	3.974548	6.14287	0.1769088	155.0192	115.2803	4.387252	6.753596	506.0924	0.004472268	32.50007	1.591544	0.5940323	4.589845	14.92881	15.19704	4.611181	8.720143	95.55326	126.9423	11.08479	4.314786	6.082143	8.2846	1.048137	24.71227	13.36931	7.57579	2.566068	3.24354	4.100544	5.616363	176.0677	0.820628	7.766785	8.098282	1.856896	20.61772	0.147273	21.43345	1.111278	0.04844439	10.39991
TCGA-55-6978	176	1	5.776682	44.11586	42.88222	5.800056	1.573156	0	11.48656	0.3057346	294.5664	60.43276	13.3123	26.34578	181.2958	0.06752385	18.86744	3.590449	1.473358	5.112442	7.620558	15.17161	1.772176	7.593342	27.21102	40.58872	12.58205	3.285987	16.40029	9.539137	1.635083	26.5561	6.504773	2.857036	1.765943	3.857208	2.784894	1.225002	350.4732	2.873073	10.19531	12.08621	3.196741	20.54852	0.2845598	6.236728	0.05814842	0.7579312	0.7710189
TCGA-85-A4QQ	553	0	14.79196	61.91173	8.915064	2.967535	1.595203	0.01593536	2.998468	0.2879498	140.2728	24.7658	2.038559	1.513578	162.3074	0	36.78058	0.3065571	0.1189157	5.077774	3.028243	14.03089	1.995791	9.392764	49.82283	73.73491	10.54787	9.932407	8.493056	2.85985	0.1034061	18.06728	8.389252	2.176708	1.766191	2.343504	2.337354	1.686977	32.00347	2.035518	6.551772	2.57281	4.566503	7.461093	0.02846508	31.8447	0.2003363	1.010242	31.82942
TCGA-46-3769	135	0	3.137251	102.4859	16.16118	4.611944	1.000091	0.0522505	3.956219	0.1336425	320.5284	12.48797	6.200172	26.59527	197.243	0.1716775	18.24374	0.5848904	0.6434525	3.551704	5.60048	38.72727	0.279691	2.817672	74.22001	40.23618	10.18835	0.5386111	12.27536	6.882337	0.7574998	11.42767	2.207413	2.491632	1.043802	0.8072379	0.5288896	0.6973611	97.40461	4.5356	3.490105	11.70981	0.6322218	17.55975	0.8038172	2.525085	0.215281	0.498118	1.996699
TCGA-50-5049	2146	0	12.14841	79.73217	27.88292	3.085141	2.000043	0	9.437262	0.4493916	71.70351	30.08731	10.92622	26.65543	247.1937	0.01439669	18.91594	1.685852	1.635636	3.058421	2.803244	17.76038	1.199504	3.709742	23.34283	36.22126	6.734556	1.693516	13.66897	11.04163	0.7413665	4.984747	6.999651	2.412039	1.28294	3.908926	0.6860532	2.822725	258.1367	1.395608	10.67623	16.27035	5.020871	3.25896	0.1848642	1.358259	0.1036904	0.3725412	0.8661762
TCGA-77-7142	1286	0	8.314765	134.1594	11.1856	2.355399	1.526322	3.040918	4.943868	0.5945383	245.8798	45.12868	6.038247	64.17395	276.2196	0.08898998	74.58662	2.16127	2.141779	4.036239	9.051802	32.08025	3.547442	26.39829	56.09078	51.68931	21.0569	4.661611	15.96387	8.62927	1.620159	16.59428	16.35853	4.07577	5.042159	18.8192	4.701918	4.539275	171.8154	2.443507	20.01271	11.43612	3.564944	36.80678	0.03050582	8.480353	0.1049815	3.246423	26.78504
TCGA-34-5929	151	1	14.02688	108.0809	8.197397	5.793465	0.978044	23.22763	3.525559	0.3894615	264.0228	262.3322	7.195117	55.82805	296.512	0.005187476	65.85907	1.343311	2.937046	6.92567	8.814138	32.09194	4.855884	7.141032	96.63861	156.0864	17.04874	3.077264	16.45455	3.413844	5.459516	11.14539	18.94008	4.881842	11.53941	11.49471	2.101213	4.971436	101.1388	0.8500919	9.014869	5.702032	4.184085	17.80481	0.1718994	1.814679	1.360605	2.818948	61.79664
TCGA-39-5016	2253	0	2.762036	119.8654	7.939934	6.73482	0.9431847	0.05653194	5.735951	0.07731722	160.9015	20.09526	5.663541	10.0519	196.5179	0	33.15907	0.6084229	4.507748	3.857371	4.068314	23.933	0.3627164	4.747083	115.901	49.71194	13.85666	3.380299	11.21481	6.22932	2.607375	14.03594	5.219012	9.093883	2.459433	19.04973	2.175934	1.148497	56.64626	1.10528	7.176774	11.17848	0.7900506	14.84993	0.07934307	64.63562	0.05748378	0.6025582	25.18606
TCGA-86-7953	591	0	5.788764	57.10934	13.50086	5.138482	1.348304	0	5.758431	0.2769934	216.9274	56.22738	8.6158	15.75312	194.4274	0.03568431	25.49802	3.148476	0.8358273	4.41375	8.892884	13.70923	0.8747914	7.016446	50.84897	79.03829	8.004518	1.808486	15.47502	5.306374	2.611813	10.16241	31.73799	56.77215	1.446902	2.518499	1.98275	0.8350031	161.3183	1.412831	9.043982	19.6922	8.32893	16.63947	0.1296185	6.215341	0.02471268	3.424336	0.6317627
TCGA-43-A56U	432	0	9.391207	57.10579	35.20984	3.451174	2.043332	0.02647493	7.729795	0.6364015	71.79154	17.01273	8.381025	15.0879	285.7729	0.01631019	46.45506	1.236014	2.677359	4.034275	2.682948	12.14618	1.596746	4.01552	25.03174	51.91601	10.14125	2.75851	8.064038	5.299376	1.083284	7.654654	5.394003	7.976948	4.394654	2.882963	2.635596	1.456252	163.4767	1.43052	13.3243	14.93254	16.55634	5.9437	0.06755963	4.11496	0.1566295	0.8146671	9.345729
TCGA-97-7552	1932	0	9.463044	54.98996	41.45599	2.066044	0.4220111	0	9.102147	0.3821315	60.23078	25.03333	12.61562	28.18724	203.3115	0.6027886	13.80778	2.389146	6.814262	3.098215	1.034246	15.08311	0.7302388	1.702014	8.941368	33.00622	5.099363	10.98366	13.91008	8.16623	1.572715	2.180655	11.65395	0.8779612	1.049274	5.020444	0.7731463	1.652575	138.6995	6.222378	11.49412	19.55125	3.950494	1.860902	0.09650421	33.17657	0.1131989	0.1936154	9.33421
TCGA-37-3783	122	0	12.60442	98.85603	6.237788	5.405003	4.837674	9.140436	2.824306	0.1120252	105.165	4.959653	2.811221	9.772453	138.1693	0	21.95377	1.756392	0.7435949	3.636354	5.865445	20.70196	0.6024361	9.958452	186.1825	27.79484	6.072382	4.303069	4.272263	8.418355	0.1923255	22.56056	3.491288	7.412212	1.224947	2.229256	2.196198	0.6144158	72.81604	0.6658635	2.182413	6.58245	10.83455	7.691933	0.05218601	0.8477749	0.1643851	2.703055	5.04636
TCGA-43-5668	349	0	30.77202	45.31505	19.88332	8.077028	1.501064	0.005688238	13.85788	2.100977	103.1543	29.76682	8.288129	76.74579	99.5496	3.254331	11.99918	1.309129	2.41806	2.794664	5.051106	16.76782	0.5693452	7.861323	40.47697	109.7308	8.041351	0.4352189	20.24804	5.233703	1.397511	14.72962	9.329753	7.040388	1.614434	7.1435	1.043389	11.00273	156.2129	4.014457	17.40416	8.096711	4.631577	17.28537	1.143817	0.08172489	0.08413109	2.020275	24.79391
TCGA-56-8083	150	0	9.771832	78.0548	8.16977	6.144397	1.009352	19.1111	6.29138	19.0468	169.8088	26.80839	4.74453	10.57443	248.3271	0.03719941	41.34379	1.994751	16.84789	9.11861	10.24847	10.69766	5.538209	9.771366	62.12634	104.135	14.83117	3.211463	9.71553	7.017706	2.457092	10.30964	8.637183	4.644489	1.600802	8.846164	7.954582	2.772653	150.6063	2.446991	14.96467	19.0805	2.000983	30.30446	0.2080167	14.78758	2.319219	2.300176	3.739049
TCGA-77-6845	708	1	3.219432	152.6233	9.323976	8.878506	1.429776	0.2853017	3.526342	0.6357585	259.7346	9.350174	2.142233	5.352954	190.3019	0.01090006	23.67669	0.6101795	8.246361	11.02682	16.96676	38.91626	0.5619313	8.565121	80.606	42.38581	13.31798	0.4993973	15.6881	5.709397	6.464179	27.01752	6.943105	14.55916	4.078952	10.31865	4.876944	6.495807	31.64922	2.764262	3.16547	8.746954	0.827969	13.53649	0.2285716	5.147618	0.1913592	1.530008	27.01798
TCGA-60-2719	932	0	5.798507	124.6067	5.96938	12.8452	4.484477	13.52405	4.974596	0.1124181	245.6504	27.81528	5.59132	17.58894	252.9963	0.03941177	62.54927	0.9530401	7.23667	14.33641	9.206603	29.378	0.5221103	12.02021	212.594	134.4239	27.65129	1.38884	16.03745	3.874611	3.571287	17.34059	10.85519	9.547794	3.432602	14.96451	3.487919	7.592983	51.574	2.104338	13.96003	14.94822	1.257092	21.561	0.1681479	22.68588	0.2176248	0.8443434	18.53556
TCGA-55-7903	567	0	1.900411	47.72228	8.448375	4.08168	1.585116	0	8.622566	1.189866	105.4189	33.32459	5.990207	19.19417	154.6693	0.2547993	22.43732	1.289764	0.7171568	3.483513	3.117931	13.7906	0.5486979	7.011306	3.380963	44.12721	14.00372	3.366355	27.21912	5.554172	0.7070914	12.15495	8.282653	2.800311	1.314909	3.332307	2.795699	2.14746	210.5107	4.840498	5.955573	7.571444	2.495277	8.226288	0.119344	52.47045	0.05646648	0.5944681	3.451587
TCGA-70-6723	375	0	2.379323	85.89019	2.659265	4.161268	1.960725	5.546216	3.473166	1.881424	361.3277	34.14119	3.468396	6.555894	181.5085	0.004053157	60.73075	0.1342839	5.070013	8.732977	10.16727	31.53655	0.9776448	17.82492	50.46125	105.78	17.46731	0.5831886	7.11012	6.388162	3.496353	33.86485	16.74543	1.183317	3.176607	36.7244	4.457997	8.109685	19.19185	1.12728	14.33631	9.365531	1.281664	27.05369	0.01510999	4.537191	0.886718	0.2085464	23.19166
TCGA-68-8251	406	0	12.53249	60.24168	35.333	7.273654	1.445403	11.19745	4.644463	0.2065654	288.7668	82.51358	13.07375	9.500832	248.826	0.003457805	43.19764	1.127819	0.491782	6.09799	7.511607	24.61673	2.104553	12.91246	35.10819	156.4107	22.63708	4.603428	8.392573	7.543329	2.282428	11.5029	8.554174	7.802394	2.276145	5.557474	3.703756	5.040511	135.2559	0.7063096	29.14315	15.36965	2.10124	25.44542	0.1160149	68.18882	0.3797923	1.73544	10.41844
TCGA-69-8254	409	0	6.737961	57.44299	17.19308	1.814004	0.7856904	0.009918124	6.784666	0.1298928	34.49922	15.10091	5.653854	104.3793	244.1053	0.09165263	14.27962	2.297747	4.955029	2.345004	0.8535465	12.85244	0.4378156	1.310656	5.670399	36.27831	8.14814	19.0547	31.56724	3.114136	2.371475	2.34102	49.82429	1.158748	0.7242868	6.114575	0.5889106	1.949161	68.99227	4.982986	16.02787	12.79787	62.75755	2.351359	0.06580446	49.52423	0.01833658	0.4853676	5.028008
TCGA-38-6178	448	0	16.01683	92.65017	21.05789	2.360522	1.011465	0	6.818462	0.6408136	140.9567	42.76802	6.663502	33.35761	255.8077	0.6350329	16.84666	0.6595326	2.418876	5.225225	1.314595	26.23555	1.226543	4.176401	11.69287	84.82966	11.19345	1.038315	39.38541	4.992216	1.871759	6.88038	23.15507	1.898426	1.055603	4.490686	1.283737	2.845947	154.2121	9.293925	12.90448	9.716549	3.025982	3.325995	0.04483665	33.96458	0.1039488	1.393997	1.454116
TCGA-55-8204	515	0	15.42223	101.2226	18.96729	4.019568	1.764683	0.1541348	4.677565	0.3308344	172.0336	47.70728	5.286483	51.28158	252.4616	0.05664075	21.45496	2.297154	3.611375	2.404548	5.468318	16.94098	0.7994876	5.008921	83.50524	63.96645	18.22596	8.41721	14.40214	6.940981	0.5819853	11.06563	7.086125	3.057119	2.949485	3.739979	3.341384	8.655319	94.37565	2.07248	24.08922	12.70918	3.66457	8.494215	0.05589377	22.66428	0.1379824	1.870703	5.008271
TCGA-51-4081	63	0	2.130932	76.17051	9.573677	5.772502	1.846087	2.032846	5.300472	1.523837	142.5603	25.00232	4.414688	5.106944	220.9639	0	30.17341	0.7983126	3.152239	9.488516	11.28218	25.12279	1.733019	5.902431	111.4567	57.96934	29.02772	1.407478	4.176865	7.435707	4.282404	14.6181	10.3879	6.583856	4.911773	5.014033	3.431706	7.182449	98.46441	2.295681	14.76497	10.06387	2.954501	38.28694	0.110516	7.572938	0.4967513	0.3145685	39.07284
TCGA-86-8056	139	0	11.39671	63.05702	15.89451	1.577153	0.6382806	0	10.10579	0.2897748	52.37864	42.76506	8.102889	86.68591	183.6164	1.561311	18.3109	0.8703432	2.458128	2.935146	0.850145	15.57753	0.5552682	0.7955478	20.53153	31.0206	7.606069	5.029803	38.45029	6.510164	1.639271	2.258952	29.10678	0.7838391	0.9084688	4.654167	0.7527799	1.8684	88.63565	6.775647	13.93769	19.55911	12.39965	1.70745	0.155962	14.77599	0.04519756	1.309668	1.567761
TCGA-33-6738	822	0	8.32533	134.5074	4.47866	6.235993	0.3715579	9.616871	3.546699	0.6257421	152.8435	67.54345	2.890112	90.44121	196.6153	0.1729355	24.73378	1.374157	1.35825	3.671978	6.262192	13.7617	0.5248865	9.880927	79.89992	102.942	14.72971	1.136565	11.50474	6.933739	4.906294	5.538587	11.09508	11.03031	0.9618827	4.01512	1.201626	3.017717	52.95692	9.415651	3.469138	35.03953	5.205225	20.38381	1.753727	4.98897	0.06116524	0.07247761	6.095924
TCGA-05-4403	578	0	6.487472	63.20464	11.07436	2.120427	0.2486255	0	5.030646	0.689594	93.25153	20.85459	4.398185	17.53786	129.4981	1.170801	9.813319	1.687476	3.837932	1.135583	1.268899	13.77454	0.3628818	1.79402	4.642146	27.2607	4.082828	11.89936	15.99049	3.846625	0.9709612	2.139563	6.199824	0.5569201	0.8480601	2.696737	0.2758598	0.622796	140.96	4.905226	18.45423	7.829849	2.593496	1.787276	0.1385063	17.50869	0.2259924	0.2367367	18.88808
TCGA-66-2778	578	0	8.280876	106.9912	2.437607	1.500304	2.364696	1.055605	2.089754	0.05273875	169.0689	21.65686	1.254146	6.748844	106.5565	0.008908465	19.3625	1.784432	0.4967516	3.184386	3.100959	24.19463	0.3006056	4.468313	145.8498	43.14245	5.957158	3.301184	11.7644	3.041802	0.02736842	5.484734	5.941773	4.655438	1.666367	4.918741	1.688504	2.825835	50.03508	1.439303	6.182863	9.347852	4.168313	5.67292	0.06457572	10.74669	0.10159	3.758063	5.929781
TCGA-97-8174	164	1	6.636443	35.05939	28.30022	2.202772	0.4154075	0	9.546902	1.350127	43.24903	10.68724	7.730962	14.03823	184.029	0.3927845	10.55624	0.6837258	3.82352	2.12411	0.7036918	12.64752	1.245312	1.173646	7.666332	30.41184	5.443841	4.436725	4.168053	6.455459	2.048677	0.8851948	5.812556	0.6720773	0.8550737	3.648453	0.4144233	1.919975	116.3424	2.128075	20.23841	49.37444	8.69427	1.357877	0.1798243	3.760519	0.06327985	0.3135049	1.638633
TCGA-L9-A7SV	565	0	3.187764	25.80204	5.563679	7.834816	1.77002	0	19.26276	0.2132334	75.33175	39.18423	3.580455	12.97894	138.1371	0.05153898	24.13673	1.661523	0.3007104	2.145443	3.311456	19.49658	1.082925	5.037917	21.31184	71.36769	4.910292	3.844448	18.15989	4.237322	1.948112	10.56965	8.085077	1.667271	1.718245	3.096326	4.469992	4.22733	102.0521	12.64653	3.252637	6.790037	5.367491	2.937023	0.04002813	14.37224	0.01740015	0.06396949	4.291341
TCGA-55-A492	596	0	4.344449	51.33246	5.097814	1.981263	0.2755031	0	3.483074	0.3403763	52.90493	13.00488	2.233151	42.4528	361.2674	0.01129372	10.77989	0.238694	0.5377705	1.045297	0.241477	13.98607	0.4375514	0.4876216	12.73102	10.69892	7.289358	2.22368	3.045714	2.96489	1.296983	0.40982	2.428439	0.3864844	0.1946384	2.31182	0.1881626	3.511516	80.21327	2.137481	3.578749	8.898746	7.302906	0.9178412	0.04678055	1.520444	0.06100622	0.8835345	1.110906
TCGA-55-7574	995	1	6.371646	45.14526	50.13115	2.564349	0.7241024	0.04901291	9.396267	3.195947	42.43095	18.08862	9.27467	39.37659	189.5311	0.3422097	16.38032	2.426211	4.662298	3.830686	1.738855	14.46478	1.358525	4.734034	5.340507	30.03274	8.237487	19.80733	9.926758	7.756276	1.602027	3.719285	9.041951	2.267536	5.720023	3.209666	1.244159	1.878586	200.4578	3.531086	23.62482	27.76916	17.26032	3.720139	0.1417492	26.67369	0.1449837	0.1453676	1.384136
TCGA-22-4607	587	1	29.85305	89.75819	8.333984	6.838736	7.537786	0.04403652	5.828271	0.2628112	402.5154	40.29574	3.176954	20.00887	157.1718	0.02712921	18.63277	3.188881	1.108611	4.05145	4.792617	19.77347	0.4709069	5.158882	63.33817	66.64179	8.071076	4.451345	13.43638	3.338608	0.2751736	15.05113	5.660507	11.68873	1.569906	3.174906	2.106069	3.258036	76.132	2.556839	6.901816	10.83268	2.954861	10.82597	0.1123739	13.83286	0.3473685	2.726445	5.956047
TCGA-55-7725	442	0	9.254361	41.09942	16.9425	1.529789	0.7203582	0	4.342856	0.06876173	17.22319	29.90395	7.752233	92.84262	225.2865	0.05420341	12.67627	3.180242	2.294754	2.979516	0.8940485	21.999	0.4258059	6.338031	3.781255	28.07633	10.43416	12.74824	35.8382	4.593311	0.4995682	1.671867	14.419	1.209	0.4491749	8.981222	1.256812	2.334653	165.603	7.24721	6.306328	12.04808	29.64877	1.327569	0.1250897	17.87789	0.111541	0.1677545	1.257131
TCGA-MP-A4TF	336	1	2.84703	119.457	7.619229	3.348151	1.541817	0.5393769	4.379941	0.2632837	270.884	53.22991	4.046012	10.35129	697.8344	0.8184164	25.90921	0.6467601	0.7672239	2.905399	3.920827	11.10912	0.6306188	5.876182	65.96147	62.40468	16.5837	5.582664	6.479917	2.952646	2.811397	9.601682	3.212037	2.684898	8.497004	3.285479	1.865248	5.47482	71.25255	3.34476	8.178966	7.447469	37.50363	7.604197	0.06117334	11.27188	0.1107997	0.3443886	2.033301
TCGA-73-7498	1189	0	4.722938	70.01698	22.79871	1.94826	0.4048935	0	7.852317	1.206528	86.44191	38.59084	6.577601	27.43911	179.5941	0.559584	12.90802	1.379801	2.771199	1.938039	0.5463907	12.58639	1.780433	0.8996041	3.404634	31.3568	7.854577	7.186385	13.38127	4.391631	1.276055	0.795313	8.985525	0.3440948	0.6703752	3.492483	0.3533766	2.391414	137.8612	2.271004	13.92346	24.12198	5.468724	1.17068	0.07822893	4.167172	0.06717225	0.362007	1.830328
TCGA-MP-A4T7	167	1	3.905248	59.06978	8.783744	2.314066	0.3870516	0	5.576659	0.9847171	161.4968	35.15861	5.605767	17.79692	237.2375	1.053135	12.61182	5.209562	1.368531	3.225353	3.523972	12.32717	0.9926724	6.444833	19.22695	24.2422	14.03312	11.65949	7.645592	3.529817	1.878381	7.752482	3.006088	3.807205	0.7020309	2.994923	1.444546	3.498463	124.9835	5.033315	14.24196	7.203793	49.70617	9.166372	0.05507914	8.604053	0.01276949	0.65937	2.587164
TCGA-38-4632	1357	1	2.381268	100.9033	9.684235	5.4883	1.74778	0	4.274091	0.1753863	213.0496	24.20911	5.856924	47.67154	159.4949	0.06207292	8.976691	0.4928556	0.3150167	2.585339	4.735499	28.77491	0.50425	5.191946	39.38546	21.33347	7.83704	2.105922	24.56788	9.984057	0.5285094	15.80668	0.5400186	10.72725	1.823842	1.583575	1.35445	0.9691831	214.0304	5.69496	4.817863	15.56952	4.352365	12.27306	0.3663914	22.66183	0.178829	0.190509	1.39307
TCGA-18-3407	136	1	6.604044	67.74181	12.21559	2.570718	1.766061	0.3058837	5.497593	0.2304953	105.8762	45.39404	3.818612	15.43863	132.5503	0.01522773	32.62238	0.7393617	1.712561	4.401377	2.855444	18.31685	1.05623	5.990744	87.5125	64.63911	6.746762	2.144916	4.429313	6.632498	0.9724049	9.020792	6.130604	4.266596	5.64562	9.986089	1.38311	4.14543	112.0952	1.282861	12.17447	18.693	4.768114	5.670732	0.03548021	8.353634	0.1713686	0.3024074	18.63254
TCGA-55-8096	719	1	5.094924	61.5037	14.34032	2.373584	0.5908097	0.005977978	4.909401	0.5470434	37.64004	36.6384	9.799087	17.247	225.9876	0.9698047	15.96721	0.3253703	3.447271	3.213232	1.304	14.98577	1.469783	1.955485	13.72544	44.56633	9.785161	4.466036	11.70698	6.622091	0.7273439	3.178391	42.90786	1.853689	0.6161257	3.093768	1.380237	0.912099	282.9221	3.145079	13.74362	16.82574	1.026157	2.391679	0.6666351	7.058406	0.1282039	0.1728686	1.078569
TCGA-50-6673	22	1	4.127849	107.9636	18.17321	2.041358	0.380811	0	4.532303	0.3492331	125.9892	59.77647	6.657305	28.68703	321.2391	0.1023363	14.90257	0.983131	4.208434	2.374445	2.637662	10.46958	1.139445	6.255991	15.07456	37.15126	6.565804	3.1422	54.0018	5.870705	2.213019	12.71459	8.257227	1.621696	0.709776	4.950262	0.6275023	4.276351	115.8287	4.337502	13.45486	14.69123	4.521466	5.033625	0.2138741	15.16288	0.05025439	0.193152	1.705851
TCGA-50-6594	370	1	0.8614598	75.84936	7.844123	4.030665	1.074871	0	4.017694	0.2728769	302.6524	11.40031	5.745813	14.5092	244.4371	0.1474993	24.01533	0.6424398	0.4851718	2.813495	4.052581	11.54778	0.3763614	8.053756	71.95911	44.8358	7.194436	0.2047827	17.00032	3.55495	0.1942048	12.50559	0.4436617	11.29137	2.278531	2.704607	1.935579	3.689429	72.87812	2.673877	3.092217	8.909286	1.326573	8.162567	0.5460523	19.447	0.07746268	3.106712	2.99918
TCGA-98-A539	173	0	3.212954	62.00185	12.50177	4.338372	1.123857	0.3979581	4.445675	1.563271	236.918	21.62771	5.491009	8.584009	190.4276	0.01421256	29.74275	0.359243	0.9461231	9.015386	8.840052	16.88895	2.473421	6.957381	53.59598	64.07788	22.80227	1.409956	6.036776	5.225187	1.130575	11.1367	7.18526	3.761772	6.30428	4.321874	1.823687	3.271253	100.8128	1.623787	21.37253	9.612427	4.127832	13.25545	0.03311488	6.305181	0.05757988	0.5516647	15.11691
TCGA-62-A46O	1454	1	3.076017	97.69082	2.516778	5.411454	1.810142	0.7291607	2.368847	0.07291127	146.3627	48.18257	1.450964	6.694095	257.4156	0.1758803	21.06908	1.363082	5.977358	6.849804	7.43987	22.29544	0.6891344	9.995613	80.70132	73.98819	16.0964	12.07371	7.606178	5.524589	7.545932	24.71826	4.337816	6.486512	0.6354047	3.798338	4.491269	4.440386	15.03326	3.829062	8.649252	6.964531	39.30356	10.58408	0.03839534	7.301527	12.66757	15.64468	3.418326
TCGA-44-6779	500	1	9.097758	81.92419	32.38344	2.53555	0.8262753	0	6.114722	0.3215495	271.6491	29.92685	9.19565	78.43612	125.252	0.02060229	13.16856	0.5295791	1.092885	2.461656	5.16276	21.99011	0.4463012	8.829078	32.81665	43.78219	6.432953	3.546833	13.6697	7.414221	2.860286	30.54586	6.870664	1.336628	1.749342	1.138791	1.823291	1.876446	117.3136	1.323525	10.06336	35.73315	8.157574	18.64721	0.1322743	13.08194	0.04946183	0.1611766	1.062459
TCGA-43-2576	556	0	7.073251	47.60539	8.262315	4.538444	0.3850552	2.757229	4.314748	0.9741829	159.4638	63.54259	6.731691	30.81602	243.4531	0.1093065	19.26263	0.5194838	0.6711481	3.160669	4.210591	13.99516	0.7813981	4.41018	26.83402	36.24338	10.53674	1.165496	9.623867	4.628391	1.951532	5.628394	2.978259	9.557224	1.031042	1.517782	0.6626584	1.506578	239.0634	2.926546	4.863541	9.162286	1.496781	6.887634	1.116522	14.32169	0.1574533	1.444513	2.012593
TCGA-64-5781	1202	0	1.807945	57.23729	8.055876	2.998147	0.3892392	0	2.064506	0.1773297	138.554	35.72053	2.495037	72.16861	241.1339	0.01569018	25.48486	0.4839766	0.8781885	2.244047	3.149039	23.12666	0.6667103	6.824894	99.19811	40.71309	14.76446	23.87492	7.226895	2.460276	0.83552	10.31958	2.352456	3.85923	2.064334	1.806027	1.169323	0.3590232	114.6275	1.84089	5.008277	9.718703	8.973753	5.863322	0.1787265	44.55848	0.1789271	0.2738224	6.283335
TCGA-55-A493	28	0	1.684686	66.18695	16.69739	6.301431	1.231723	0.009828477	5.490429	0.3845268	289.7437	9.478341	14.40597	25.78881	231.6307	0.2664177	17.42235	0.8093362	0.8523057	5.208036	6.642368	15.22695	0.5398005	12.47079	34.04127	50.80279	18.06074	1.106598	12.59156	5.53944	0.8361996	28.47551	2.947643	17.21548	3.405448	1.765382	2.045811	1.722361	162.837	5.785783	11.73208	5.314443	1.093297	60.28165	0.3135081	0.3209299	0.05087835	5.582289	2.729326
TCGA-56-A4ZK	570	0	6.73864	63.58508	5.502236	3.981403	6.823677	0.9418723	6.338072	1.300184	131.3173	17.28737	5.337608	7.025001	179.9387	0	47.19364	0.5417944	4.110896	6.285827	6.610523	15.29438	0.6322093	4.679524	84.65478	58.13065	10.52629	4.371649	8.125101	7.565381	3.911355	11.41874	7.184437	15.33817	11.60903	21.4184	4.096078	6.283202	109.0363	2.519713	16.81952	8.067004	1.257997	12.369	0.2287949	11.91165	0.3080813	0.1477334	45.87281
TCGA-50-6591	119	1	1.613945	107.1547	10.29514	4.044333	4.525688	16.27841	14.45657	8.645514	222.7497	86.0797	7.280612	0.6154426	289.2179	0.7348584	28.31786	1.441292	5.18692	6.165781	7.414492	14.74002	8.361977	37.84902	58.4583	126.035	12.40214	1.875757	14.35356	20.18302	4.228806	21.34222	14.22059	4.803126	8.262412	5.215924	5.153638	5.00094	371.3616	3.107566	3.270707	18.08048	1.080966	21.61983	1.005768	0.163425	0.4163859	2.653371	2.723727
TCGA-78-7540	881	0	7.00317	41.14878	10.53744	2.054609	0.2622972	0	3.717056	0.2369864	85.09599	40.66601	3.91628	11.49314	135.7427	0.4030241	19.22245	3.478805	5.944879	1.31159	1.363869	10.5073	0.2269704	1.12785	6.736907	32.29337	4.382905	17.44196	27.30628	2.193706	2.257955	2.667655	5.657178	0.6544795	0.7152862	2.717776	0.2781083	0.6194888	77.00009	7.952747	5.381822	8.042006	3.782893	1.772571	0.03091474	28.96455	0.1657424	0.2110952	26.83285
TCGA-55-7815	773	0	10.68299	71.53065	25.02017	2.04067	0.928094	0.03835366	3.249667	0.0445075	14.38023	43.82241	6.690627	28.42778	456.3719	0.007876072	12.58276	1.493656	1.973859	3.105998	2.391315	20.79517	1.732418	5.589285	42.99356	15.981	5.865565	10.33046	12.76444	6.277209	0.9229321	6.630615	19.60833	0.7412032	1.062729	2.978079	0.8592912	4.081465	152.2541	2.472293	6.761396	21.44554	3.974007	4.59461	0.02936165	0.6762767	0.04254483	3.24197	0.8198589
TCGA-05-4402	244	1	13.42716	114.2444	9.286257	3.282077	1.135971	0.05174759	6.17215	0.1653338	79.22514	55.37015	5.956892	22.65524	319.6463	0.45018	20.8652	0.6964058	1.423587	3.496376	2.460502	17.90168	0.869287	4.619225	39.02621	71.67468	8.954901	5.460519	20.79004	6.492013	1.663712	7.493118	24.50867	1.388496	1.057424	3.517258	0.8504502	1.791823	158.6426	2.323376	11.99812	13.40635	1.848811	7.147733	0.08403262	5.990815	0.09393121	9.508687	1.014836
TCGA-78-7633	994	0	6.859446	214.186	14.64262	2.529382	0.4392267	0	6.817599	0.3612727	76.6909	30.6202	6.04303	94.68805	410.5446	0.09124136	12.38817	1.309175	1.670065	2.624732	0.674447	10.1454	0.3801026	2.27208	26.9722	25.37946	5.384461	4.102994	3.138541	4.314194	2.578089	1.748084	2.513224	0.5064586	0.2712106	5.876667	0.5183942	3.7048	67.39118	2.950804	14.455	25.27019	17.34392	2.362897	0.03914353	3.039808	0.02346981	1.427606	2.601615
TCGA-97-8171	568	0	2.921765	42.95484	2.788104	1.824455	0.772509	0	6.222504	0.2513856	61.62165	18.50663	2.565575	1.976611	172.847	0.09731167	17.19772	0.4669248	0.846796	4.15656	1.270597	22.27075	0.8432132	2.902356	11.6056	44.98709	18.304	1.329751	28.12607	2.448744	3.482162	3.213383	6.772694	1.341298	0.3408721	7.079263	1.444635	3.690773	37.40642	3.845709	6.11833	4.330778	2.354673	3.825463	0.0214977	1.059069	0.01946876	0.01171219	2.063103
TCGA-93-A4JN	718	0	6.846517	73.78588	15.60105	3.272007	4.274865	0	8.899962	0.9509974	143.7885	75.70085	6.510063	33.87076	233.0794	0.4269857	12.51871	2.057927	4.160925	6.314916	4.268091	10.3737	2.153596	5.452957	36.43555	93.47131	9.879518	5.185178	27.46083	5.629156	1.484116	5.419516	26.33222	15.68828	1.639377	5.967562	8.988716	3.007036	126.1674	7.835752	13.49127	14.7783	5.660725	8.938433	0.05921816	9.008141	0.09610351	0.48179	1.831329
TCGA-NJ-A55R	603	0	2.572856	99.19469	10.77191	1.291292	0.8721846	0	5.008585	1.260076	65.62126	19.46472	4.150957	12.48986	508.2845	0.08106051	15.41821	0.3628888	2.3374	2.565296	1.270474	11.79953	1.408875	3.314598	46.55662	24.51261	11.00758	6.015856	8.107537	2.000889	3.12325	1.638334	4.660081	1.177331	1.514291	3.521058	0.7051554	9.043245	92.2787	0.9920354	11.74028	12.44632	15.91078	6.600385	0.3326433	1.564705	0.04752091	2.293851	2.054138
TCGA-85-8049	579	0	5.275379	75.81384	22.97355	4.121209	0.8899627	0	9.61151	1.543434	155.7887	26.3587	10.64237	23.90753	238.9213	0.01266151	15.09669	0.5761889	2.982769	4.525935	5.829556	13.30388	2.610958	5.501672	15.85207	44.79873	19.61028	2.314008	9.165174	6.036955	4.966036	7.983006	7.07394	5.804304	8.366538	4.452985	1.558316	1.76105	163.263	0.6916303	34.68084	15.57219	23.6627	21.14387	0.08129156	15.70367	0.2583801	0.1219126	13.84503
TCGA-85-A510	482	0	3.861115	69.53904	11.69907	3.405491	5.236095	0.6104612	5.113429	0.7683044	175.7996	143.0158	4.056849	15.58752	440.306	0.03581731	53.88184	6.254771	1.022662	7.915194	12.60335	39.41714	6.804041	13.97455	98.33902	98.60042	22.11943	2.208675	10.58579	5.117639	2.036812	6.772458	4.238348	4.508863	3.574651	7.212131	8.786187	16.06776	101.4706	1.570717	5.065875	8.652903	13.26751	14.41766	0.2384381	0.178994	0.05527923	0.8960475	2.760872
TCGA-85-8287	23	1	12.2916	90.92849	23.76924	4.158384	1.264323	4.484279	8.411523	0.9782473	160.156	55.84172	8.226058	43.85254	309.403	0.0174986	21.98848	0.842124	2.68332	2.395359	3.827523	18.58556	5.057263	7.896853	19.86429	62.41249	12.45145	4.253735	10.09542	9.764638	1.777883	12.90199	13.02081	1.871321	1.881165	9.310964	2.696755	4.5752	150.2202	1.231841	10.483	23.66074	10.81399	20.74239	0.06795211	13.17481	3.205927	0.7897831	2.24765
TCGA-NC-A5HH	37	0	1.912771	54.58635	2.405523	12.81923	2.074851	12.10646	4.246352	1.161321	101.2384	64.89953	1.272452	3.482767	360.0743	0.08363698	68.67763	0.3702566	1.448905	6.493993	9.409963	33.47165	4.139272	13.17298	38.87935	88.10247	27.88324	0.4940319	3.469235	5.29617	2.59701	9.651207	10.84077	3.085762	1.935368	4.675105	7.010006	7.159805	81.83707	1.047248	3.386386	9.695259	1.644324	32.30989	0.2650258	15.99871	2.665554	0.1132463	3.901808
TCGA-77-8130	2522	0	11.30104	44.23994	18.74807	1.242744	0.5439502	0.02053356	4.375831	1.228853	66.16625	45.90477	2.841307	18.12758	219.8801	0.02951652	13.34706	0.532307	0.179648	1.019423	2.63623	8.038138	2.424127	3.875541	14.42029	67.27045	10.66221	10.41629	7.272371	5.419687	0.1998664	9.368113	8.847028	4.563443	4.041195	2.643224	0.9858052	4.012659	184.3188	0.6082731	17.39546	4.263647	2.243526	5.370329	0.02881903	34.62377	0.03036988	0.1903144	7.796066
TCGA-91-6835	79	0	7.722867	87.62636	38.90987	3.839894	2.374463	1.092565	12.43411	1.415757	66.36432	58.37092	15.42291	22.06736	133.1933	0.7451305	11.66979	2.029398	3.332442	5.784395	2.535041	12.64921	1.363421	6.580382	25.72272	53.04631	7.12815	3.117567	26.23801	10.82172	2.65595	7.674706	19.88854	5.837706	3.286143	5.217462	1.694795	6.693702	169.0217	2.731763	12.79774	14.93025	7.810625	4.532708	0.4118122	12.12316	0.05930067	7.536264	1.690539
TCGA-56-8308	517	0	4.94062	76.5195	10.78655	4.312928	1.165292	5.924381	5.474492	0.4777956	264.7658	68.14789	5.753216	9.71218	237.0572	0.02348638	18.34004	1.269141	2.98716	2.428656	6.014045	27.69993	1.138881	4.233146	70.00526	65.89769	11.3528	10.49374	11.15362	7.571514	5.129149	7.542504	12.11607	3.38572	9.210974	9.924881	2.047395	5.759837	84.22003	1.778039	21.95404	10.96293	3.41629	11.65116	0.03794102	9.560423	0.08457889	0.5342581	27.39088
TCGA-98-A53I	565	0	2.742063	84.78679	17.00537	5.170511	1.447821	2.0169	7.952669	0.7507875	189.3574	28.53449	7.452417	6.266449	167.7463	0.01129577	42.8704	0.4108002	1.288053	4.643855	9.209993	23.10714	2.263445	13.25119	70.23332	53.62378	15.33058	0.5474668	5.971651	4.15964	3.785894	10.6026	8.276312	3.487044	4.681667	13.22848	3.197322	7.272641	103.9194	2.181322	9.024886	9.152881	4.255194	18.03739	0.1333488	1.748229	0.3118662	0.01359531	21.55332
TCGA-60-2725	816	0	13.55175	65.157	18.05227	6.189146	1.21959	7.321699	5.179748	0.2625226	102.6169	51.20725	11.18945	38.28226	197.6386	0.1185998	24.8971	2.799459	4.487189	3.880592	6.131836	11.5644	1.81214	5.108405	30.38901	110.2212	11.1831	13.39104	9.005701	11.4169	1.606878	12.6195	13.2355	2.201149	1.693395	4.423461	3.11097	1.828084	199.2537	2.666739	14.35709	15.64351	5.480786	17.30094	0.06418086	31.81595	0.2893259	1.781994	7.964925
TCGA-05-4430	761	0	4.792237	63.35244	14.9976	3.189681	0.5557132	0	7.326149	0.6235762	260.4853	52.59081	7.799983	45.45346	172.1667	0.1184406	15.74819	1.700213	2.368183	2.052358	1.924655	12.42213	1.158446	2.142985	18.86407	39.02479	5.728631	3.907532	12.10199	5.942859	1.269028	3.333212	8.614494	2.00456	2.474154	2.78935	0.7043609	1.545693	172.5146	4.37096	8.399792	16.3117	4.396603	3.995887	0.286362	21.73994	0.09272324	1.808243	1.273724
TCGA-85-6561	395	0	5.078667	66.6547	24.1337	3.51319	1.61406	0.4836704	7.90356	0.4846968	211.1778	19.66948	8.79681	25.80907	203.1286	0.0245519	24.57745	0.9358174	2.325578	6.381821	9.832923	17.88878	0.9567905	7.984292	9.8554	49.05305	12.51871	3.106704	4.844087	6.823988	1.780882	27.99327	7.678274	3.475351	4.137507	6.590977	1.638618	2.851046	142.3011	0.9324431	27.81909	13.95344	4.084354	25.78777	0.0443774	3.534864	0.1085106	0.503694	22.14466
TCGA-56-8626	302	1	8.475371	102.7086	19.85411	2.98968	0.7970477	2.918959	5.426061	1.130392	79.38324	35.96102	6.154123	51.56841	361.5851	0.02877214	33.80979	5.111345	1.174746	3.096338	2.866796	12.00048	5.459711	2.927278	34.47141	57.16326	11.51172	8.533963	5.450006	5.467798	1.125961	6.864739	11.16189	3.630773	1.729481	4.107023	1.438102	3.640371	113.049	2.495852	26.55414	12.21108	1.648215	5.952555	0.2770916	38.06418	0.8289111	4.527797	5.293972
TCGA-67-4679	448	0	7.280022	33.62597	14.01613	1.910681	0.4822383	0	7.150071	0.3795451	45.39132	38.9622	8.322754	128.7057	96.55115	0.6283757	11.97115	0.8211725	1.736247	1.993784	0.7578083	11.8769	0.7062281	5.41332	6.142457	32.34062	7.201587	29.56509	15.21033	4.676204	1.107102	1.56252	15.28804	0.9088818	0.3078416	4.098322	0.6317025	2.30616	144.0765	6.119614	17.8479	19.24051	12.82203	1.414225	0.08426464	28.75316	0.07325933	0.1142607	1.334031
TCGA-22-4593	1067	1	2.840448	77.97206	9.510375	6.107005	0.5741297	2.767535	5.263922	0.8734504	172.9719	25.09726	10.46422	27.51639	242.044	0.2714675	30.10339	0.2599331	3.960883	5.566596	10.66003	16.13757	1.054428	14.1825	51.65446	57.06884	9.990353	1.759997	7.381185	5.440526	0.7877118	21.44687	13.37199	30.28419	1.847112	3.779514	3.09327	2.686579	234.8669	0.9736618	10.23281	15.00222	1.654004	27.04557	0.5327054	1.857057	0.0632982	1.435033	4.627354
TCGA-66-2786	790	0	6.14381	108.3189	11.2774	7.008411	2.124649	1.716886	5.216391	0.3111262	181.8635	14.26886	6.636901	43.45648	284.5602	0.07707988	18.91007	2.472175	1.754659	9.983748	8.897221	29.58055	0.5672896	9.881805	71.89873	75.19402	13.17499	4.578943	11.67302	7.827203	0.4034428	21.7495	8.153647	5.074033	0.5364047	2.577682	2.197126	0.8261548	79.66955	3.989724	18.24431	13.98543	2.51587	22.50503	0.1897932	8.406966	0.8584394	2.205898	10.33011
TCGA-21-1070	3636	0	9.943263	145.2152	20.11792	5.597158	6.405956	0.9318113	4.166132	0.2731757	221.5619	9.481644	8.882028	90.18034	342.7693	0.108768	15.74583	2.321834	1.38061	5.50122	5.912256	29.31557	0.4581514	9.747676	76.51573	71.63781	18.87726	1.92194	8.442873	6.568062	0.2634343	26.09346	14.36158	24.44396	2.204733	4.540308	7.244324	3.269642	73.95398	5.815887	11.12917	8.504149	2.204313	26.96722	0.1551846	22.36827	0.1015503	1.236376	12.86105
TCGA-49-AARR	4992	0	8.655569	33.94513	22.02289	2.306681	0.3644157	0	11.07549	1.660206	30.60027	12.95425	10.73317	45.06286	153.5696	0.1335413	11.6262	5.525313	6.141269	2.75969	0.8680166	9.849645	0.467309	1.134764	34.20772	26.44905	7.572896	8.488133	7.071264	5.875153	2.352176	0.9207155	5.829477	0.7045327	0.825165	1.889987	0.6387639	4.289959	205.4837	3.976096	11.89507	18.09124	14.47367	1.313252	0.08573847	1.288211	0.08015125	0.5786172	3.88122
TCGA-NC-A5HR	905	0	3.491864	67.11383	2.6685	7.255886	1.608397	4.393109	3.721372	0.1341084	175.2545	20.52644	4.872308	4.872189	198.6089	0	65.56197	0.6747934	4.516017	11.6919	9.807386	27.22297	0.5132731	9.410858	140.3172	46.48641	22.81577	0.1956943	5.801546	3.348832	5.555239	9.109262	8.47322	14.70582	1.210377	5.903012	3.90362	5.732915	30.5155	1.23016	4.269064	5.180182	1.528967	20.84207	0.06594404	4.31446	0.7561107	2.890826	12.40096
TCGA-69-7978	134	0	3.975316	48.76734	28.2957	4.227995	0.853963	0.007102897	8.451552	0.3037971	97.95856	20.72905	12.10508	42.0371	284.6953	0.1662812	23.43639	0.6398856	1.862468	2.92408	2.707054	16.12531	0.9151083	4.51025	8.769269	25.96734	9.88168	1.537587	16.27013	8.175104	0.6529612	8.937079	4.120042	8.479355	3.148989	3.532416	1.004989	0.7617559	268.7415	3.646013	16.61394	14.77274	1.656423	6.829916	0.2791314	23.14675	0.1103071	6.64122	1.699422
TCGA-85-A50Z	493	0	2.79257	133.8941	6.485233	3.98727	0.8406756	0.026333	5.476504	0.06111625	130.156	15.20938	2.4465	5.39935	280.0782	0.01802528	37.75529	0.9081409	5.621901	2.955552	4.594063	22.03408	0.1757142	7.833989	79.93963	46.38147	16.87649	1.605282	5.435167	2.257368	0.7341397	10.9364	1.75166	3.793604	1.372928	7.528439	1.896834	4.575824	24.28343	0.7363878	5.355897	9.351153	2.512886	19.0158	0.0156794	30.74834	0.05192993	1.086908	0.6851221
TCGA-37-A5EL	1143	1	3.651196	114.9058	5.74317	6.486873	1.577036	8.101978	4.598866	0.4272493	50.62978	10.4961	3.570647	45.08188	288.7975	0	65.13006	0.5889915	0.2000978	3.447408	8.116334	13.55086	2.01091	4.694226	50.91008	50.41449	26.16307	2.165192	12.44863	2.559804	3.44276	27.7588	4.582893	11.37814	1.668495	5.101981	4.155438	2.11662	13.94617	1.944634	20.66007	5.382186	2.709783	28.67784	0.1077212	15.39929	0.8269884	0.510686	44.4079
TCGA-67-3771	610	0	14.42196	94.23069	11.66401	2.485281	1.295652	0.1562919	4.648671	0.4286903	139.5616	25.38631	6.671176	17.12634	325.2531	0.1167096	42.48749	2.500004	0.6178881	5.276517	3.059398	17.74312	2.581728	5.218682	108.5439	54.15017	3.99956	2.404018	15.94708	8.317681	2.133392	9.089568	5.881435	4.79273	0.699084	5.524217	1.8598	6.58213	100.5763	4.485103	7.834062	22.6809	3.465879	3.625089	0.4060826	1.373281	0.05253668	1.190473	3.432894
TCGA-MP-A4TC	74	1	5.134592	55.70759	17.89481	6.049778	1.811039	0	7.745313	0.5170174	105.6461	28.71932	6.224272	62.18028	142.9104	0.003812153	13.49373	0.7360203	0.9721004	4.87279	3.534259	17.47716	1.353066	4.30223	15.5513	25.44261	8.486048	3.724106	28.46774	7.608859	0.3279255	22.02265	17.90897	3.840309	2.269036	1.667209	1.968922	0.6413957	219.8621	1.957725	9.718455	12.74	3.055567	8.08487	0.1610641	9.031869	0.02745656	10.38542	1.095821
TCGA-44-3918	197	0	5.300256	83.31859	13.4777	2.815622	2.578912	0.02239941	7.490188	0.1708137	85.16973	39.92993	8.462524	42.60162	179.3716	0.1287945	24.45288	0.8337923	0.5763892	1.159769	1.801788	17.46061	1.222557	3.841063	46.60119	28.00994	5.641573	8.429791	14.13366	8.695634	0.8519238	4.231297	7.628798	2.282456	1.191044	1.994917	0.5043178	0.6769206	175.6535	4.660745	7.424793	10.81138	2.622355	3.157894	0.2343543	0.711905	0.1380397	1.289937	1.071846
TCGA-55-8207	977	0	4.766328	62.52204	16.34377	1.899835	0.3856024	0.01974566	7.824371	0.8401743	24.44354	85.7089	7.841363	82.30566	164.1935	0.2243682	13.16068	0.2100027	3.416138	2.140174	0.3930346	12.61796	1.395287	0.6220696	4.564461	25.46331	7.433051	7.373759	27.88302	6.225718	1.221994	0.8951014	9.181802	0.8036611	0.4670171	3.283158	0.5709662	3.907808	283.1836	2.77648	7.577765	17.3708	105.0882	0.8486722	0.07390187	117.9474	0.06814391	0.1903322	1.678029
TCGA-34-8454	827	0	5.163651	135.4469	22.34329	6.593922	2.584443	0.008915856	9.176368	0.6207843	123.5453	29.09199	8.952386	20.68227	270.2204	0.02563268	28.54357	0.9538136	3.998892	7.702423	7.403586	29.01785	0.732228	12.02429	3.988498	81.89968	12.19085	8.424531	4.255763	8.42994	0.1816031	22.06434	8.703014	4.393734	2.52126	9.838959	4.965327	1.744797	111.4704	0.6761411	17.1612	26.1073	6.685701	25.83374	0.0750809	71.04737	4.041776	0.5949807	13.98461
TCGA-43-A56V	366	0	3.887979	127.4199	4.732212	3.740333	1.326205	9.449272	2.197633	3.814914	186.7595	18.29704	2.303255	20.4818	302.9093	0.01224255	37.47648	1.710998	2.216747	4.969598	4.205683	26.37683	0.7599192	9.334653	142.1016	59.61262	58.26604	1.421578	14.35933	4.792782	2.285337	9.866068	5.264925	5.699528	1.610735	4.99722	4.351381	10.09583	46.186	1.078469	7.728079	11.66743	3.759053	40.42507	0.03296201	21.49127	0.514357	2.247062	14.83668
TCGA-44-7667	557	0	0.9192691	124.8357	9.427041	7.826268	3.996493	0.007223666	5.35746	15.57506	193.7132	68.93316	4.701663	3.798168	306.7179	0.1542744	19.95574	4.031695	1.024209	9.821523	7.713702	26.1532	1.890998	19.69685	86.41319	87.59159	21.14199	5.769625	7.562823	12.30346	3.730474	14.87566	6.05724	5.419053	5.009567	7.590425	3.712002	28.25288	79.98276	1.023725	14.23771	3.627412	0.978937	39.0075	0.1235051	0.08491493	0.02671016	0.1874662	1.858649
TCGA-63-A5MB	3123	0	2.263064	64.65783	5.590578	6.513785	1.399669	5.696971	5.572279	0.6724918	259.1471	17.22551	3.561586	23.69762	164.9362	0.1227975	57.61956	1.101455	2.948563	5.870814	13.20747	21.23873	1.854068	6.164772	146.876	71.71967	24.66249	2.855145	7.279617	3.537243	5.130101	13.59081	7.153786	11.62014	7.060442	7.771401	3.920578	9.644642	48.88914	2.006968	7.181537	8.910109	4.321064	17.60591	0.1794017	3.440776	0.6095422	0.4553714	47.01636
TCGA-55-8302	478	0	5.904888	30.49481	7.491604	4.941467	0.609023	0.0111727	5.716795	0.3519171	172.381	44.42043	3.387127	22.84759	152.3873	0.05047588	15.35672	2.697176	0.4686247	2.594951	4.32093	9.761129	2.087483	3.414478	40.45039	37.71619	11.87	1.188446	26.1465	3.044781	0.7411189	8.267356	3.686291	7.360841	5.79813	2.596338	1.889099	2.081454	111.7715	4.766012	6.971559	4.904999	2.668606	9.864639	0.2223849	18.64975	0.05783692	4.954009	2.261226
TCGA-85-7710	42	0	36.89421	77.20793	14.92395	5.063707	3.825445	0.9405091	3.463403	0.2351118	57.01525	72.28162	2.551281	45.41284	175.4012	0	34.35905	1.805455	0.3092414	7.274023	6.090785	28.30266	1.122596	7.701075	66.17587	111.2057	18.06505	23.4203	8.814797	4.554531	0.8180461	13.69429	12.78768	7.527351	2.485795	5.675805	3.10249	4.621565	38.80829	2.756032	16.91386	10.02071	12.77088	14.75429	0.06666731	26.0698	0.816964	4.82621	31.12743
TCGA-78-7147	586	1	17.26832	89.85816	6.385402	4.760856	1.532024	0	8.445937	0.1538057	85.34408	88.35377	3.95079	22.79031	263.9549	0.01970925	12.94458	0.8612602	2.533514	4.538883	4.323707	19.32416	0.7143295	9.134388	78.20417	84.18561	5.890359	1.104496	25.77467	4.053936	1.469068	6.246064	16.83645	4.475415	1.101868	4.013527	2.944759	1.436971	92.15136	2.782508	2.861868	8.859568	1.987122	6.363205	0.2592043	14.42659	0.07689147	2.134941	2.600617
TCGA-94-7033	87	0	3.355116	42.03566	5.044564	5.940011	0.5560584	0.2433779	2.172215	0.8607325	369.6207	15.25245	1.288005	15.76549	114.8943	0.04543508	30.37855	0.7042019	1.011518	5.756873	6.007579	17.76497	0.181707	14.53343	64.79374	115.3371	28.59929	8.262391	16.0184	2.147778	0.1515492	8.309559	5.444123	6.109233	0.924367	3.223453	2.030024	1.414735	22.92863	1.020715	7.857144	2.075181	1.557487	22.1146	0.278536	54.4733	0.4472288	2.799848	32.54863
TCGA-22-5471	965	0	4.166404	162.8798	7.263432	12.63986	0.6769765	6.250604	3.868402	0.6527346	222.7408	10.21527	6.222764	10.84024	312.6864	0.005775414	40.71663	0.9418721	3.672785	4.874862	4.183745	25.44897	0.1984935	7.504714	149.4697	74.02214	55.16208	5.707628	8.069468	3.016065	1.566464	6.876676	11.39056	4.341936	1.795267	3.670335	3.9467	2.880163	76.264	0.8198033	7.036999	9.975313	0.8893118	46.69892	0.09329879	19.81781	0.4887613	0.2971614	22.17789
TCGA-05-4398	1431	0	4.94563	63.44169	13.01049	3.372861	1.504476	0	5.610691	0.1845832	153.0545	55.33479	8.129066	20.94079	192.1241	0.08752918	17.38758	0.722425	0.4611056	5.154542	3.950791	18.80827	0.8840613	12.05632	38.48584	35.81786	26.05977	2.218516	19.31531	8.124761	1.481724	18.6505	1.967354	5.490204	2.482375	3.401586	0.8832411	1.257489	183.7817	2.644873	8.024725	13.65908	2.743234	16.44836	0.1365153	13.09419	0.4052688	0.7546352	2.384882
TCGA-44-6775	370	0	36.15193	20.49519	41.3859	1.204296	3.587356	0	5.80224	0.04169205	11.64452	50.26857	14.81229	19.33737	117.3792	0.2169088	22.40594	5.498908	9.338358	5.433164	3.233238	17.02788	0.7487144	1.651031	18.71806	33.01414	2.812509	6.382782	22.32414	27.25895	1.763422	16.09819	24.30988	3.556793	1.823538	9.392188	12.06291	6.089444	94.78687	11.25256	9.573659	21.82608	14.00192	2.95528	0.08984738	3.810367	0.05579495	4.177055	1.094923
TCGA-49-6743	369	0	7.942347	217.9538	15.96123	5.664076	1.599017	0.04500049	5.78942	0.5035579	147.3247	68.28323	6.732492	23.46386	329.4312	0.189441	20.06068	2.523195	0.9784828	10.69505	8.883522	19.18009	1.37435	9.041028	56.53213	65.7186	6.215387	1.238669	13.24987	7.098097	0.4846597	13.4217	3.28848	13.62791	1.25273	3.679425	2.508108	4.210411	88.76181	2.367525	17.54029	16.08031	10.63405	11.28071	0.2382801	0.1616344	0.1830327	3.603614	4.858256
TCGA-56-A4BY	543	1	4.934359	74.38712	9.502627	5.451336	4.105785	7.305738	10.12815	0.1363059	151.5182	31.44172	4.855352	12.54631	153.8569	0.01407045	39.22545	1.599424	8.277894	3.216454	4.705257	11.20939	0.316527	3.858339	131.6909	73.70856	17.7033	1.017591	14.64063	4.919981	5.292216	9.318091	7.878472	12.54928	8.312785	10.55402	2.467136	6.737496	78.28971	3.584512	4.930329	11.60685	5.05379	9.316442	0.351879	1.409514	0.4180303	0.1714652	42.79433
TCGA-66-2734	1311	0	9.695532	83.38055	15.43061	4.358786	1.570416	0.006265532	6.331398	0.2555179	189.6416	51.43531	5.933046	26.44364	208.1209	0.136385	28.62395	2.467995	0.8948086	6.888042	7.718365	20.10166	1.141694	8.481864	70.82673	76.01781	13.37602	5.612357	7.009134	6.157595	0.1513368	16.12647	8.214151	4.551675	2.609011	4.224974	1.235028	3.356296	199.588	1.971879	16.26777	11.54963	3.944742	12.13541	0.02877947	4.550055	0.1343707	0.8780455	4.185125
TCGA-43-6770	310	0	8.38363	87.61111	8.49534	5.931879	1.003426	7.305353	5.443889	0.7619016	212.2976	50.52977	4.892304	23.60769	196.5767	0.04557516	48.94745	0.489211	5.214766	2.976176	4.493915	30.4619	1.454815	8.755527	89.55756	51.97555	26.11668	5.930587	8.057307	4.830225	3.241185	10.21225	11.10565	4.658599	2.001946	10.33273	2.515756	5.007225	125.8813	1.378444	16.76772	14.30498	1.636958	40.41517	0.07905173	5.272083	0.153867	0.2194125	5.727065
TCGA-49-4488	869	1	2.21023	63.15289	8.990788	3.846867	1.680489	0	4.082861	0.08989405	81.51594	32.75991	2.903726	76.57551	98.80245	0.2536394	23.62608	0.3321724	0.3410845	2.376698	2.243352	15.99575	0.3711116	3.350154	29.34615	32.12927	5.125463	6.071555	12.5364	5.657045	0.7493606	12.60488	0.6698807	1.548081	0.4134641	3.004267	0.6616384	1.548787	216.1074	4.097946	4.503957	11.73185	1.598982	3.863701	0.09609316	0.7082498	0.01113907	0.357394	0.5435303
TCGA-05-4427	791	0	2.356729	45.66256	10.85463	3.120121	0.8489811	0.01141441	8.180847	0.1135359	63.9372	118.8351	6.560817	11.31923	182.9267	0.1828315	33.46776	1.531741	1.527342	3.366463	5.28446	11.74849	1.792827	6.027088	17.54847	52.98944	5.929748	1.327762	29.632	7.550654	2.40725	10.05805	8.217604	55.03699	0.7330561	5.2922	1.36559	0.8897159	129.1495	9.494783	15.36434	9.582062	5.227094	10.78263	0.03495323	8.587367	0.2532349	0.3808583	1.660976
TCGA-55-1596	2065	0	4.354306	235.5451	6.415576	6.469913	3.016032	0.0245656	3.162675	0.2280572	187.7466	57.28877	5.248962	14.81922	480.5643	0.03531248	22.0366	1.527245	0.3919208	12.84505	8.469334	24.15817	0.3341462	5.283031	177.4459	63.14895	13.14917	0.8251749	10.18394	2.883148	2.444264	12.12753	6.139524	4.046098	0.6361496	3.134679	2.296404	5.058622	45.76712	3.609469	2.383195	16.29156	9.023197	23.25644	0.2162713	0.2245998	0.02725005	0.5373369	7.279435
TCGA-34-5240	365	0	5.283259	77.86453	4.44865	5.850439	4.599229	0.07716274	3.627891	0.08605479	128.8248	13.77955	2.472289	9.304146	110.4311	0.00288103	46.49418	0.7915815	3.84119	2.875743	6.241396	17.36247	0.4320753	4.422546	210.9261	48.1372	8.116388	0.3229026	7.181353	6.187366	1.550198	8.849749	8.313859	9.551124	1.929174	12.25341	2.867633	1.87689	74.56225	2.580067	6.528076	10.15141	1.501205	7.040282	0.3222107	2.14395	0.0466881	0.07281826	7.747891
TCGA-NK-A5D1	511	0	4.250694	95.22851	3.379438	17.56511	2.12439	17.73564	4.29595	2.573199	140.7061	49.8404	4.287471	9.714322	361.9502	0.132151	43.36913	1.545978	1.927525	5.067563	8.775156	17.57931	3.831678	20.86866	105.8332	131.6708	14.15361	0.9847539	8.00345	5.763358	5.0459	11.54737	11.40385	3.131737	1.97311	4.980002	6.929103	7.008297	54.23421	2.861046	7.893109	3.681479	1.489832	36.78056	0.7521174	1.294411	12.66848	0.7825441	5.492404
TCGA-78-7537	1622	1	5.444551	73.50265	8.226211	2.058721	0.3263733	0	5.486124	0.7844566	24.17957	51.26345	4.211052	34.45268	263.8401	0.1484942	15.02817	0.3467314	1.238861	1.328251	0.4277938	10.84206	1.211178	1.05182	11.73031	26.80546	7.139136	6.877395	5.63056	2.562251	0.5705372	0.550664	8.783598	0.8023651	0.2693875	3.406159	0.4732449	2.223154	86.32158	1.256702	6.405852	9.859432	4.341003	1.110813	0.08093272	18.177	0.08912592	0.08936194	6.145178
TCGA-60-2706	2500	0	22.69912	64.40844	11.3405	9.688513	6.817394	0	5.766913	0.1765829	418.812	42.91288	9.749845	12.43877	185.0917	0.08318186	28.1316	1.946358	0.5057228	6.067347	7.667549	17.6297	0.3542282	5.726855	158.2046	65.18696	15.3329	0.8818987	17.00451	4.781156	6.048011	9.069341	3.099368	8.697887	1.658906	5.414714	3.334717	6.543612	108.8134	2.410549	3.83236	6.853329	2.545612	40.44798	0.2890423	0.1175702	0.6656746	5.08921	2.144842
TCGA-22-5474	445	1	8.317791	118.5729	12.88489	5.99891	1.213725	1.228917	5.532408	0.4189881	218.487	25.88524	6.707207	9.838549	263.0444	0.01666548	41.46296	0.5657385	1.136635	6.020815	6.646126	21.95707	0.7676616	7.558603	191.0085	49.55053	15.30083	1.233212	15.79454	5.640099	4.781394	9.410299	5.991114	5.239743	2.338763	10.91321	2.070298	5.928395	85.24977	1.560592	12.76674	9.906857	2.602195	15.33048	0.1878637	11.33424	0.3815273	0.833846	18.99403
TCGA-97-A4M0	652	0	2.864351	49.13338	9.501614	3.614574	0.6576764	0.009027857	8.612815	1.44574	25.78421	25.60029	6.808421	25.93387	142.2254	0.4263982	17.27248	0.4405382	0.9780161	3.732069	0.6754541	16.57162	1.181648	3.029783	1.734188	40.96433	9.958032	5.84602	39.14013	7.041978	0.6964824	1.893748	15.51082	1.094389	0.6545979	7.074124	0.701447	1.332522	147.3364	3.774049	6.624023	11.20916	12.27515	2.493229	0.1036692	12.59331	0.1335252	1.265155	4.723635
TCGA-56-7580	925	0	61.36733	83.88245	6.552278	5.94456	0.4998581	16.59599	2.111569	0.06099789	299.6829	58.26545	2.456872	20.54701	347.3739	0.003148314	39.66029	0.5287229	0.2288139	2.788341	5.689529	16.22486	1.38107	9.470462	61.74039	109.014	15.95096	2.684593	10.32599	8.054547	3.182152	15.81997	6.442368	5.009864	1.57218	14.86176	2.788496	4.741916	61.5213	1.242584	6.199338	8.734878	1.333158	16.83092	0.1095433	13.53648	0.2267535	5.797525	6.1606
TCGA-L9-A743	664	0	5.776416	64.92686	33.86979	3.637747	1.185608	0	8.190528	0.6544188	55.32629	28.71059	10.95556	43.28194	188.2494	0.07259501	15.74666	1.098893	1.670252	4.52524	2.866381	11.25202	1.088725	4.118052	8.44683	33.51688	9.240599	3.92769	14.79713	6.73516	0.8000581	7.529667	5.882598	3.743682	2.990478	2.851507	1.978972	2.578538	222.559	3.206822	14.69536	12.001	12.66436	6.124298	0.2931836	12.95408	0.09440467	2.235306	2.168431
TCGA-33-AASB	211	1	4.381571	129.0287	2.177412	8.180368	1.800802	0.0642705	1.582399	1.688765	243.9517	21.92645	2.204336	3.824435	458.1121	0.03299549	41.23115	0.6766308	0.3059586	3.190818	7.534675	20.48818	0.5773152	8.897843	116.1928	68.53734	16.07599	2.808555	6.432195	3.165418	3.227851	10.26703	3.673659	5.13055	1.460464	2.570391	1.196997	1.216889	17.00262	1.542166	11.63249	5.378976	16.62576	17.59534	0.05125239	6.600187	0.1841756	4.116205	2.199444
TCGA-86-8280	701	0	7.563119	66.68306	20.71529	4.243103	0.714565	0	9.92176	0.9176175	78.78412	30.72405	8.912831	35.45137	225.6264	0.7278435	13.40737	1.146431	3.947003	4.411164	1.925765	11.26757	1.447679	2.675944	10.20896	45.18224	9.503869	2.157844	16.81659	5.708205	1.662438	3.725717	6.959812	2.113177	0.9568971	2.421229	1.030375	1.884318	180.0368	3.384866	9.500832	20.50004	4.113393	5.461765	0.4637744	9.041986	0.08922899	2.141575	1.543987
TCGA-18-4721	4694	0	6.438805	83.7732	17.54195	6.323444	1.663998	6.823943	6.631342	0.3242036	99.3333	17.86524	6.725463	9.045268	264.2865	0	14.91755	0.5417765	3.501213	9.428909	7.380988	27.02582	0.8649875	6.628911	82.47565	45.04385	22.32189	1.242389	14.7807	8.7581	2.88383	10.08481	5.424969	6.743661	2.122705	7.730758	2.860995	6.084092	118.3789	1.143863	7.855418	17.74705	2.290773	27.72941	0.09025326	2.853217	0.1846254	1.959127	30.77187
TCGA-78-7158	179	1	9.812096	45.97724	5.079266	2.610859	0.8934644	0	6.078175	0.1168419	120.355	74.15586	2.610538	4.772465	192.5099	0.188492	20.72339	0.7094698	3.188622	3.339608	1.753157	23.96265	1.207305	4.777288	5.534014	61.34236	14.32353	7.218718	33.68977	3.27455	1.963264	3.804688	46.29161	0.7343109	0.7173326	10.06519	1.114346	4.276835	50.30732	5.022556	14.2761	4.410588	3.595661	4.136963	0.03137008	46.17809	0.01818201	0.04861376	2.369056
TCGA-98-8021	937	0	9.04688	139.7991	8.72014	4.379169	1.129465	8.199854	3.82085	2.56727	130.7004	43.3863	4.488756	30.39829	253.1754	0.07778755	47.3941	0.886061	2.892669	5.125936	6.574598	14.27692	4.363311	6.639401	68.28824	73.54361	10.61712	7.443162	12.93344	6.15999	3.5204	8.870782	15.96545	8.201252	3.138984	11.27735	1.669805	2.802324	107.6755	1.837646	25.89236	16.91593	2.302477	11.83363	0.1791106	18.85894	0.3213229	5.741302	7.28887
TCGA-60-2710	1714	0	7.262358	79.0924	14.02361	5.934214	4.55881	3.299301	7.1577	0.2886698	206.3359	39.92819	8.000182	15.55181	176.1535	0.1263636	39.72695	1.988826	12.38949	8.126579	10.93846	15.48423	0.8837113	7.628163	88.84242	135.1564	12.19825	5.8923	6.463429	6.989844	0.6230272	18.29774	14.63868	10.56926	7.445359	18.13225	2.606727	1.364305	107.0868	2.165714	19.44024	14.67188	3.119749	23.01751	0.17039	14.1933	0.08229796	0.509657	21.32905
TCGA-44-A479	392	0	6.625945	104.7585	27.61407	2.594646	1.091514	1.188948	5.760113	0.7144952	60.34836	48.43848	10.10669	19.89983	663.8818	0.4883102	23.77664	2.042597	1.198281	5.259863	4.237232	18.51086	3.509086	4.640042	43.88739	40.49705	9.659728	6.486773	10.92832	7.572859	2.732466	5.948037	6.473005	4.253792	1.988453	5.060875	2.304554	10.03701	116.6901	3.31074	9.169732	10.62766	2.272798	5.628837	0.3476457	0.194114	0.06411187	1.533577	1.010394
TCGA-44-6145	328	0	10.71639	89.91952	31.94427	3.812795	1.018784	0	7.164021	0.3315269	78.95271	26.34723	5.776218	21.44445	232.4138	0.03285362	16.28093	1.426263	2.212779	3.440546	3.043996	15.98553	0.6158925	2.655914	39.36137	41.6691	8.289521	14.32242	10.05544	7.938842	4.933666	7.908083	5.756904	6.616912	2.513404	5.158589	1.912846	0.936012	130.7758	1.870446	13.80045	15.80766	6.700002	8.967107	0.07144483	5.607107	0.0492967	0.3558762	1.709947
TCGA-68-7756	202	0	4.913773	90.28114	15.71896	2.726093	1.138136	0.00605447	4.741264	0.144533	324.5733	21.3316	3.878612	26.37438	298.3325	0.04475912	34.30548	1.879194	1.168468	5.112912	5.367809	18.45875	0.5407402	4.670294	96.05375	76.30687	13.96132	9.392852	12.00048	3.18826	1.04659	13.16048	9.348192	2.377341	5.239797	4.311479	2.376159	3.678345	131.389	3.810908	21.01831	7.671286	11.80822	12.19446	0.02935501	12.23349	0.1119347	1.616129	16.07209
TCGA-44-2661	446	0	9.668948	68.85053	10.89735	2.504485	0.7656108	0	6.893566	0.175531	41.55875	24.15175	7.799678	37.01373	119.2146	0.4033059	11.86755	1.786917	1.322755	1.725101	1.238755	14.45788	0.8239957	1.681726	21.90178	19.13649	3.538148	3.234789	13.0247	6.68043	0.4956115	1.702106	9.169251	1.095127	0.3582208	2.080157	0.5597935	1.82681	170.4846	4.12413	9.867523	11.0508	2.126318	1.151772	0.2832694	4.34963	0.06314698	0.1646169	0.8071546
TCGA-49-6742	445	0	3.878944	97.9501	8.250094	4.193777	0.803084	5.041675	2.531645	0.4473304	146.5934	71.88885	3.739984	12.8871	240.3088	0.4607936	18.02114	1.55263	1.713952	2.774934	6.470205	15.68444	0.5175688	9.138589	34.97499	80.30937	15.20364	6.546204	5.408159	2.628431	0.9676537	11.76821	2.132334	4.204208	0.4339707	5.803372	1.068977	3.383782	79.43774	3.554141	9.017248	8.26902	22.58213	14.42883	0.1413395	22.3335	2.457599	1.516374	11.02929
TCGA-86-8279	482	0	12.1659	70.31404	9.514161	3.265573	1.379192	0.01845873	8.621127	0.1917639	191.4864	81.54324	4.380716	19.72758	228.8992	0.01010819	13.24351	0.4489279	0.6998132	7.546058	2.33635	27.28291	2.504477	6.250536	13.75848	85.42757	10.10385	0.5664573	20.59752	5.147812	0.9238625	8.929294	23.27101	1.994412	1.188643	3.992464	1.947589	1.95241	116.2867	4.963574	10.07212	13.54786	1.212528	4.32128	0.1523017	1.526926	0.03185132	0.1003692	1.60245
TCGA-38-4628	1492	1	8.988938	87.04379	4.928169	3.18499	2.112995	0	5.696191	0.2144632	81.39823	40.10604	2.63277	25.55427	76.75475	0.009321429	12.97072	0.6176511	0.2263084	2.062514	2.066807	31.02988	0.599957	4.100651	37.56771	53.04157	6.142016	3.370683	38.44353	6.413428	1.563791	7.050412	136.8505	2.357538	0.5701029	3.550072	0.5147532	1.797309	155.1283	5.384037	8.092701	4.919445	0.4229114	4.433761	0.1042496	10.2938	0.0755285	1.173792	1.38648
TCGA-21-5786	661	0	7.094214	171.9835	12.51069	8.063601	0.8168648	2.661873	4.674878	5.045319	117.0507	18.48647	3.425487	23.09734	254.695	0.140561	29.11509	0.3940212	3.702058	6.271203	8.39956	23.85175	0.6961698	8.812832	63.69925	62.1921	34.9843	2.061886	7.39082	3.701202	1.5868	7.147918	21.06974	8.178389	2.747423	2.336069	4.63336	3.594712	63.5833	2.000629	10.64184	7.452843	0.3578689	48.57697	0.2474469	1.680421	0.8202097	1.607169	2.987985
TCGA-44-3396	411	0	20.51235	74.69987	29.44801	3.363367	2.695691	0.004784355	6.596534	0.2776002	76.23453	38.00114	9.059052	23.68983	231.5598	0.3143954	18.83116	1.168449	0.8839487	3.187806	4.29216	17.69511	0.7097158	6.43613	27.65535	30.53527	4.783416	0.9702103	11.4765	6.467319	1.180616	12.49242	8.765607	4.656622	2.661274	2.519004	1.041281	2.800902	198.6619	0.7188478	8.328449	13.23299	4.838434	5.208628	0.08057861	4.255537	0.08137668	4.796201	1.428052
TCGA-33-4566	5287	1	25.48415	88.67642	7.947465	12.60081	1.551015	0	2.655985	0.306926	182.2995	19.0037	4.306299	133.7152	119.9766	0	15.97566	0.2364801	0.6616862	4.798086	11.77828	22.58835	0.3378906	16.64835	15.43138	57.5607	38.1852	2.405723	7.47563	4.857909	1.501757	19.56017	2.893185	6.360823	1.28917	4.126092	2.73809	0.5344896	109.2459	1.111532	11.26407	6.721065	13.86925	40.10704	0.05774415	9.081622	0.09127731	0.06101268	4.106922
TCGA-56-7579	951	1	4.289749	94.55258	5.454621	6.455	1.020194	0	6.19399	0.6917656	187.7504	8.41555	6.8519	4.007475	175.071	0	63.19217	1.072926	6.886007	9.168411	6.478126	27.60228	0.5354684	6.50489	69.25805	78.18745	8.582478	1.257295	11.56445	6.0149	0.5506912	20.56916	6.70216	18.9741	10.55026	13.13681	3.096315	3.923613	63.60938	4.118969	12.16946	11.11491	0.8888431	12.22718	0.04753736	13.58907	0.04132878	0.1726593	30.71717
TCGA-67-3774	385	0	6.730633	84.09121	15.85612	2.363611	0.7382503	0	6.150624	1.50625	39.92261	28.62021	6.12553	53.04675	159.9776	0.0991959	18.07009	0.6880457	2.355775	1.98152	0.8483839	12.57273	0.366013	1.490559	32.4354	28.69101	5.568062	7.597854	6.375438	6.873782	1.223137	0.9641688	6.492016	1.353799	1.030504	3.219248	1.264266	1.881966	97.22849	3.854031	13.07981	25.12413	8.169735	1.198994	0.2201178	5.467979	0.01701062	0.3155299	0.9834083
TCGA-86-8073	740	0	11.08378	50.02367	9.585515	2.505926	1.487453	0.005691599	8.72631	0.7623844	84.68042	56.89956	10.43135	42.09933	135.6314	1.313722	24.58343	3.935048	1.552456	2.821494	3.104826	13.81254	4.1689	3.359625	54.72141	37.74079	6.340589	2.694287	23.32797	13.65575	4.619744	7.386127	5.977598	5.539644	1.848263	5.707953	0.890734	1.991666	154.0764	10.03533	15.56216	12.64306	2.268949	4.257534	0.1190969	9.916855	0.1557345	5.271012	5.511772
TCGA-50-5936	257	1	5.355713	104.7668	12.50106	3.482793	0.6262679	0.1756186	4.350977	0.3970064	183.2993	55.90807	6.375792	27.58448	304.6207	0.3803109	18.79026	0.5880485	1.220151	3.719848	4.015342	15.70833	0.8194853	6.270607	46.95886	32.41666	14.48958	2.383494	11.67939	4.746211	1.968411	10.68944	4.254098	3.407941	0.9178311	4.648029	2.072158	3.053744	141.8753	2.141503	12.51625	9.884369	47.77026	7.416725	0.1222226	13.90873	2.278683	5.409927	1.327546
TCGA-33-4587	1656	1	2.803354	92.57121	5.589705	5.848406	8.931234	0.0246489	4.13853	8.918262	301.1891	237.3847	2.657674	3.090258	283.3139	0.1569142	34.93763	3.842627	0.3123799	5.708247	7.182003	54.42899	11.25084	11.2401	100.1628	180.2436	13.65024	0.4829844	15.28545	0.9839125	6.000313	23.54061	3.632963	6.024772	9.408643	14.79725	3.694324	6.523565	46.83143	4.214618	22.69659	11.76656	4.836579	29.35932	0.08491488	16.66065	0.009114154	0.7676163	2.745692
TCGA-69-7760	202	0	2.146831	43.0659	2.804613	4.855951	0.2602598	0.5853787	3.271436	0.03528845	112.504	23.23783	1.426593	13.03967	277.196	0.01311379	15.91101	0.4394632	2.629207	4.962272	4.011489	14.8694	0.3113955	5.288603	50.50247	27.41759	11.93316	2.456253	17.75576	5.190141	1.943414	13.4908	99.95531	7.142915	0.8103143	2.529061	1.644523	1.694515	73.97635	3.445476	1.416415	5.872271	6.869202	5.503988	0.282462	5.338133	0.03935437	27.45529	2.149895
TCGA-44-6778	1110	0	15.63495	61.93369	41.00693	3.82128	3.575892	0.01384474	11.33949	0.9364258	79.9894	108.6461	14.35993	30.5504	254.0912	0.2501903	18.07732	9.896757	5.600369	7.727535	2.655272	15.08739	2.771486	3.768792	33.38321	56.96597	8.244341	13.57269	9.127684	11.35817	5.714813	4.235035	5.457267	1.605338	5.026489	7.26347	2.563978	11.26604	189.846	3.720679	20.6034	25.2803	20.87286	10.50833	0.1095214	1.229639	0.04095374	0.1437177	1.553055
TCGA-05-4395	0	1	2.307026	90.62321	11.70922	2.00276	0.6409955	0	2.480414	0.0687485	320.4412	8.463218	4.005417	11.54981	177.2412	0.02903196	12.89263	0.1558859	0.4219982	2.685913	4.681264	28.60838	0.1959298	4.637928	78.14523	37.1226	29.49019	6.67776	44.64001	2.676688	1.591005	8.872183	4.850789	3.738073	2.848295	1.758161	0.7000592	0.6695205	42.27723	1.134672	4.497724	11.37079	16.33296	18.44233	0.02044342	13.23349	0.1463694	2.596201	1.589595
TCGA-50-5930	282	1	5.083345	121.5098	18.40641	2.122643	0.457283	0.1745376	5.276997	0.314147	57.46015	45.68584	4.855844	26.45994	465.8427	1.331273	16.18551	0.5732613	1.604022	3.039566	2.277172	19.10791	1.01107	4.967134	37.18057	38.78237	7.149823	11.36894	12.44079	4.502122	4.332611	6.168621	2.312557	6.286092	1.627134	4.021421	0.8750959	2.122708	147.1501	1.890886	12.83962	16.5147	7.828014	6.851821	0.1208918	11.13784	0.9957114	0.3327827	9.476558
TCGA-91-8499	36	0	4.25603	82.50705	6.407141	3.79074	11.58007	28.88993	3.264684	15.60619	115.4777	163.7318	2.832658	5.009254	181.0533	0.2662624	32.72692	1.023467	0.5769298	7.435714	5.294579	53.33332	7.81309	10.8083	55.03777	115.7881	14.6526	2.646495	19.96041	3.901952	4.664584	14.00986	4.374081	5.208444	5.910909	14.58624	1.83647	12.99909	65.98615	1.22271	8.061104	7.251588	2.295556	16.98896	0.244707	0.1411268	0.149822	3.925717	1.76407
TCGA-92-8065	70	0	2.916955	92.86693	8.00713	3.501532	0.6297086	2.343982	5.091358	1.265927	93.37399	10.69134	5.439693	2.215601	203.9784	0.2143493	35.87819	1.780756	0.9447958	5.007066	1.801084	21.73364	0.3947816	9.270366	56.09204	83.32683	13.4734	1.560593	6.514664	4.819246	0.3515407	7.19482	3.431649	3.104627	1.109665	2.638252	0.921609	4.191054	68.63465	1.939886	16.62978	5.637685	5.376919	5.57228	0.07009516	7.187414	0.6500313	0.7671673	19.0841
TCGA-46-3766	365	0	12.28678	106.5847	29.36443	2.513485	0.7591763	0.02384356	8.072218	0.4940939	66.04471	28.02839	8.535003	47.18834	245.5553	0.05386004	22.62648	2.855633	2.405118	2.048129	2.600544	18.48167	1.248345	2.23327	91.51047	40.67852	4.803101	3.322339	5.376169	8.53975	0.4835098	3.162643	9.090412	1.497562	1.376917	3.439591	0.8052487	2.510988	299.1259	2.610582	15.03971	18.9803	0.9424426	2.283998	0.08822497	3.846112	0.2556747	0.6894979	2.07148
TCGA-4B-A93V	254	0	3.047885	50.05831	7.142174	2.719822	0.7220338	0.009027475	2.397314	0.2364568	92.16575	39.45465	2.476979	1.939472	249.1503	0.3559348	14.74109	0.4659342	0.2160372	1.64852	2.562178	21.04062	0.7413949	6.01333	49.80143	42.17805	15.86833	5.991777	10.16553	5.757458	4.69943	5.206745	2.405448	3.076847	0.4161197	5.972551	1.815316	2.120967	78.1411	1.352097	6.221848	5.397768	48.65507	5.072929	0.0483769	0.4008936	0.05340784	3.634657	1.023293
TCGA-50-6593	336	1	7.206034	59.69018	15.0888	4.520866	0.8241784	0.01304692	7.838663	0.4412315	174.0193	28.08127	7.859196	37.56775	166.3674	0.1232448	18.62429	1.178431	1.040756	3.905658	3.235521	18.18931	0.8237138	5.611692	20.3896	45.1197	8.586081	6.273536	28.26171	7.18512	0.6773017	12.68268	4.721245	2.08587	2.89886	3.275984	1.880567	1.925741	217.3429	3.407327	11.50181	14.56832	2.313255	7.200387	0.1065394	40.50616	0.08683588	0.2805455	2.522846
TCGA-85-7950	576	0	11.27201	86.22857	54.68457	2.268453	1.799455	4.058527	2.401864	0.1409392	71.09188	58.15589	17.44819	61.93631	529.5252	0.04572457	32.05159	1.151599	2.958568	7.524686	9.897485	19.48666	4.020946	8.786615	3.473155	196.99	16.74573	32.55543	12.35779	10.93871	0.5272342	19.41672	21.52848	1.760342	2.400775	3.302568	3.578937	4.531976	121.369	1.112926	13.34868	12.97389	7.778001	25.48008	0.07489873	5.248056	0.411657	1.073142	7.2368
TCGA-39-5019	1361	0	4.508359	126.2869	9.308172	4.255856	1.703538	10.33026	5.15458	0.6234541	219.6124	32.55265	4.655053	18.488	207.3986	0.07586703	15.11376	1.314547	4.142724	4.421296	6.117597	19.45191	1.419815	9.633984	311.4506	65.71799	17.33953	4.319311	7.80677	6.210787	3.181121	11.77092	7.770494	3.008166	4.297854	10.94825	3.281818	7.381239	120.5041	1.465963	10.94574	9.066226	3.254858	25.10467	0.0580162	6.98447	0.3222494	0.7726371	10.83079
TCGA-55-A491	626	0	10.8971	102.7173	6.772999	2.743029	1.83446	0.0314036	7.475569	0.2568315	185.5588	50.43068	9.573991	10.30364	382.5909	0.02149617	19.50028	0.5206306	0.4417548	3.29569	0.8493796	11.70359	0.7844664	1.01304	25.56789	48.5498	5.643134	0.4362726	28.06365	3.075461	1.503828	3.291772	31.65662	14.6757	1.577659	3.180721	2.564772	2.459381	228.7847	1.017106	7.974671	9.29759	1.454049	3.192454	0.4113688	11.44373	0.2012706	4.99852	2.0652
TCGA-55-7573	487	0	11.42464	76.85905	18.11109	1.707781	0.399321	0.02702916	10.73696	0.6049155	40.61506	50.92699	8.380658	20.66824	216.177	0.7604244	11.91017	1.480659	5.748502	3.148835	0.6456142	10.03375	1.297202	1.514398	9.847415	39.35593	5.315639	4.026827	14.66232	6.557218	1.420211	1.017145	33.86346	0.4392504	0.944927	6.751421	0.8800193	1.882703	149.0037	5.29099	16.47638	24.39681	5.91412	1.322382	0.1276018	23.44146	0.07995421	0.5110579	1.643237
TCGA-97-A4M6	568	0	7.364094	60.47559	16.72114	2.876715	0.4812235	0.009943325	11.78754	0.570343	74.82098	39.23574	7.302832	18.30415	123.9366	0.1061788	11.75062	2.174118	2.845219	2.331412	1.117669	13.52777	1.05649	2.577326	14.09547	55.29395	7.11388	2.869951	18.53378	7.457265	1.082556	1.963526	17.78291	0.908391	1.153564	3.914341	1.367374	1.539105	187.116	3.760874	7.970385	15.27006	1.330656	2.155016	0.08373326	16.59764	0.1029458	3.52417	2.429716
TCGA-66-2757	1338	1	5.181414	72.1417	9.832104	8.534695	9.74542	3.661744	7.04073	2.240326	314.0112	223.437	4.615507	5.25452	133.8356	0.03034789	38.43588	1.074788	0.3253517	5.49061	7.752003	40.8587	3.556795	8.856216	32.68113	175.2521	15.13015	0.7354285	11.58791	4.886782	2.705272	11.04306	2.546565	9.837286	5.162186	9.499568	2.19646	2.459976	72.75579	4.51404	23.08968	8.986661	2.985553	22.86183	0.2283663	7.592245	0.02428633	0.7974834	2.321797
TCGA-53-7813	424	0	1.937559	91.90435	5.919259	2.762646	2.203087	0	2.622809	0.01886622	65.96671	63.74098	2.071247	6.241109	886.8288	0.01558002	24.05144	1.900066	0.4978341	3.118677	2.451798	17.28336	0.6425582	10.98128	52.73788	41.02451	14.63059	6.937571	21.80859	3.067616	1.152171	4.134187	9.365392	2.066021	1.453881	4.421856	3.278193	1.048537	69.74155	2.732959	4.894847	4.24385	8.696552	4.986705	0	10.35537	0.09818656	1.209486	1.77803
TCGA-60-2716	1356	0	16.12578	47.04794	2.760001	3.802479	0.7305879	0	4.27127	0.1479295	202.22	115.4239	2.133305	2.389161	136.2009	0.002617769	19.50358	1.223171	0.3329459	6.345994	2.883672	24.73967	4.635873	5.537058	24.34199	57.93281	14.63676	0.4004467	7.97741	3.345731	1.989885	3.412591	57.0293	2.155594	2.182035	8.770076	1.881037	2.568648	28.24694	1.317162	18.38494	5.685536	2.468928	9.139345	0.05692708	6.077223	0.009427079	0.4915063	52.11931
TCGA-95-7562	87	1	10.48428	74.2855	11.44048	4.555717	6.941735	0.03338132	7.086831	0.1660172	86.76629	126.4911	5.213925	5.680722	174.8324	0.02467794	20.30336	1.370494	0.3057967	7.876145	3.365247	21.0742	1.576357	6.944664	49.85088	126.6231	9.999667	0.5980271	21.84595	4.720312	2.353879	9.402738	8.620662	8.21636	1.690847	4.436983	3.380605	2.83817	305.184	2.256199	5.54071	12.01818	6.250343	14.80525	0.06473953	1.639363	0.296233	14.07863	0.3587483
TCGA-99-7458	392	0	9.551308	77.42919	29.39713	2.273395	0.8827528	0	7.825532	0.6889764	35.32146	24.39494	8.904521	25.92306	161.9271	0.497615	14.09168	5.765931	2.924405	3.40038	1.150759	16.34732	0.8512104	2.172015	8.621166	28.01253	7.608481	4.029437	27.63213	9.135767	1.300608	3.649263	8.050535	0.8324218	1.630131	4.273011	0.9039211	1.451837	218.14	3.50015	14.89931	15.71842	3.386313	1.773384	0.08636346	26.60196	0.1451625	0.7578475	2.514163
TCGA-38-4631	354	1	1.600559	128.7969	4.29591	9.078122	3.348906	0.2130373	1.847463	0.06558875	218.1238	14.79719	3.365405	9.033385	259.113	0.07499664	8.684791	0.8353705	1.397897	3.003186	3.362094	16.07059	1.359065	3.883975	189.7419	41.98374	9.701448	1.098021	4.438319	4.186169	0.5266361	17.23575	1.741028	11.46893	0.2285533	1.90189	1.279735	3.751812	49.53965	5.207379	3.452432	9.562901	4.468038	13.49802	0.2174544	5.982436	5.525326	2.786903	1.480182
TCGA-85-8048	765	0	8.152817	106.2763	27.31829	5.396839	1.080233	1.006913	9.537346	0.5263033	129.6537	41.12466	13.417	42.90357	402.5945	0.1264967	18.87656	3.879663	2.130735	4.038205	7.003073	23.95788	2.912539	12.87201	20.12503	109.7226	19.68479	5.482401	8.378523	8.580216	1.281167	7.348796	12.4638	12.60158	0.9571047	4.472758	2.837071	1.722294	145.732	2.318875	23.69519	23.61354	5.47826	21.7524	0.1481226	32.97162	0.2803313	0.254723	2.811021
TCGA-35-4123	182	0	1.300015	62.7653	19.34032	4.940593	1.118599	0	4.931049	0.1032054	275.7149	12.27437	6.009626	7.710082	91.16069	0.0207313	17.0244	0.7953954	0.3333822	2.650754	2.186783	22.23041	0.6693256	8.255887	76.29386	24.49452	8.12974	1.43913	13.81741	6.330049	0.0545917	9.309534	2.222485	5.387382	1.394294	2.228882	1.286895	1.651009	220.8043	6.734826	4.189948	6.962505	3.192255	6.781649	0.1760389	38.8103	0.04977155	4.996573	1.154905
TCGA-56-A4BX	405	0	2.87586	75.20288	1.811865	3.108556	1.848792	10.78355	4.402929	0.3755189	223.3625	29.42082	2.109864	31.88596	173.6699	0.009827413	88.64644	0.7840337	6.027931	3.150213	7.009774	32.77941	0.6918868	10.1248	57.06289	122.6604	18.29698	0.6102603	6.886515	6.448839	1.591529	15.79195	11.91487	6.361782	6.101372	20.40918	3.455994	18.3248	15.8727	1.856183	14.82808	5.140853	2.621162	14.21568	0.04477754	43.47278	0.253631	0.1005382	68.95911
TCGA-55-A4DG	608	0	12.6057	58.74671	17.07266	1.238229	1.454298	0	9.043005	0.8941235	40.17697	28.63566	4.630616	36.06233	132.3158	0.4495167	14.32771	1.177977	1.114941	4.700564	0.9314096	20.71748	1.042502	0.9897948	3.159361	45.59404	5.317056	7.362777	24.13225	8.596198	0.3579609	2.556077	25.09046	0.9317018	1.355786	3.622762	0.5653725	6.34991	98.91059	8.845676	12.01021	14.31096	18.57867	1.325913	0.04894886	27.515	0.05841011	0.2928239	3.761803
TCGA-63-A5MV	1100	0	4.957049	59.58878	13.32613	3.127886	1.192758	8.276058	8.214399	0.3138877	72.48368	26.83211	5.883202	57.1557	214.2689	0.0334469	21.66988	0.8263132	3.845371	6.064634	4.812931	28.85559	2.38788	2.350528	111.1883	40.50387	12.70747	3.729694	9.513985	4.576765	1.486277	4.551382	11.08586	6.429389	6.289778	5.687273	2.372818	6.105782	168.3522	1.264121	9.078316	13.02749	3.672989	4.482289	0.153263	6.461795	3.982332	0.535906	8.823911
TCGA-05-4389	1369	0	5.213693	112.3475	8.259584	5.174886	1.040332	0.1384486	7.310049	0.1377109	170.662	32.68475	5.496229	9.749129	238.5871	0.01421548	18.42314	0.5846509	0.6964894	3.836578	3.73492	17.85649	0.7888143	3.396643	91.91956	27.51362	11.74795	2.398494	13.83038	4.520273	1.416238	4.866979	6.409843	2.426271	0.8317799	3.087778	1.816803	3.673739	73.34936	3.487756	9.500849	21.14728	1.012381	10.08428	0.1360197	19.03244	0.08190818	2.576674	1.789286
TCGA-56-8309	428	0	10.57854	92.9955	88.48986	3.088116	0.9347597	1.567835	6.951389	0.1770838	36.72706	16.92189	16.24676	56.13594	300.918	0.0672226	23.53379	0.9822018	1.638146	4.230224	2.798995	14.37567	1.441484	4.655908	4.947514	83.98107	8.933911	27.30758	7.614977	11.61919	1.686322	6.4514	15.94992	1.884239	3.520203	3.10432	2.679214	3.633557	154.5035	1.629131	21.13604	16.08766	2.106214	6.853599	0.06594814	30.95304	0.1656345	26.33537	3.277453
TCGA-50-6592	777	1	3.239956	102.8085	24.82324	2.721757	1.737336	3.71635	4.371632	0.1246678	276.6471	23.59788	6.715268	9.091654	327.829	0.06105334	29.04397	0.6523646	4.257239	5.329891	6.007974	15.59907	0.3590715	8.798965	111.9155	55.79973	13.13067	3.769517	9.182578	6.251305	1.907193	10.75154	4.350897	9.255982	0.8106671	3.324548	2.528521	7.50236	125.2328	10.18327	8.13971	12.58393	4.350001	19.75927	0.3547948	7.74357	0.1357987	4.817411	6.451375
TCGA-55-6712	171	1	8.393901	40.03559	62.64549	3.395094	1.129691	0	8.362972	0.1677718	324.4329	36.40831	8.120161	19.7819	217.005	0.2017105	10.50182	1.4036	2.159932	5.131903	3.492125	14.16398	0.8785023	4.295603	27.49354	41.39281	8.094259	1.777493	44.52293	5.326513	0.3594747	23.26177	2.25718	2.117896	6.51329	2.756756	1.310757	1.349287	313.1352	3.943192	11.96159	12.43683	1.571481	10.63607	0.7063943	6.822959	0.0440241	5.065143	0.3444052
TCGA-05-4249	1523	0	2.379732	79.94621	9.736722	1.837304	0.4332919	0	10.44217	0.4241264	101.6535	133.5342	9.275788	19.7039	188.6555	0.136933	13.42943	0.7374908	1.048782	4.886504	0.8365245	14.97926	3.293472	1.509515	9.986712	47.08013	5.593203	1.045444	28.00312	9.212634	0.9505226	1.166181	56.12681	1.410584	0.7682409	8.853093	0.8215498	2.971561	104.3174	6.082401	11.5611	10.38012	1.698193	1.356457	0.06598042	10.80678	0.100637	0.1564005	0.7125677
TCGA-96-8170	531	0	7.350664	51.78175	7.604974	6.318941	2.643786	0.007984016	6.770634	0.4182509	188.3028	17.08642	4.721277	14.39041	155.6169	0.09837292	16.71267	2.234588	2.120217	6.795367	5.120988	17.71673	0.4057139	10.59135	14.61929	94.8738	12.24459	4.012894	9.415838	4.338215	0.4403769	15.69181	4.776807	4.320261	2.51826	5.332992	2.310424	3.932581	80.99938	1.657486	17.40331	11.82468	4.111517	13.1932	0.09779465	19.55269	0.2715989	0.7873546	53.83735
TCGA-22-1017	1485	1	3.690403	63.31982	12.54971	4.803205	0.5846855	0.4918742	4.29561	0.670458	202.5686	63.27195	4.619989	23.28464	337.1791	0.6381157	17.98131	2.410488	0.5946815	2.690299	3.000284	15.47795	2.805271	10.22025	28.13469	60.54977	15.04109	3.04513	22.72275	7.152428	1.313037	12.86356	18.49195	8.113459	1.702384	3.552698	1.208089	0.6258353	66.5105	4.029913	14.7435	6.990912	1.569456	8.485613	0.06973229	1.019759	0.07505948	9.656212	2.771392
TCGA-38-4625	2973	0	5.115445	122.0417	13.96646	9.075541	3.561002	0	4.984984	0.1017558	439.4787	9.085683	6.853062	112.2558	230.6519	0.04326999	17.45953	0.6813197	0.8663486	5.679711	9.089275	16.01436	0.1880959	11.97419	37.1411	30.19749	15.88679	2.071502	14.0078	3.871368	0.05614573	22.18699	3.536288	5.291267	1.058091	1.277008	2.595491	3.560328	71.65703	6.389555	3.517993	10.40816	2.552872	18.34724	0.09351225	7.317057	0.04742451	0.04415366	0.5371964
TCGA-93-A4JO	33	1	10.99579	42.70884	17.21095	2.07226	1.544111	0	12.26812	0.3759785	132.4181	34.19911	10.04389	36.17226	153.8095	0.04787915	17.86254	3.000985	2.088954	7.368733	1.507674	18.78159	1.120602	2.507087	10.19964	42.45006	15.57468	2.280982	18.76454	6.597758	0.37633	2.716679	17.97874	4.682704	1.525905	2.696753	2.851623	2.765295	156.6797	4.586126	6.259681	8.636167	6.65444	4.710074	0.1920135	2.283961	0.08621093	3.316123	1.966156
TCGA-NC-A5HP	730	0	7.052359	144.722	8.576166	4.314897	1.116255	2.399246	4.314815	0.4423882	116.2314	21.79631	3.450416	7.578205	507.2633	0.3066771	23.05549	0.9821558	0.9544222	5.755362	6.514227	20.65453	3.619132	7.052428	89.17861	45.56258	19.37006	2.573714	9.716748	6.281897	1.762979	16.68822	16.67624	6.139919	4.266735	4.223387	3.134326	10.11669	140.4575	1.717373	18.64522	9.518655	1.776387	16.33779	0.03748456	10.71217	0.4164139	2.205577	26.92542
TCGA-73-7499	715	0	8.342448	55.45375	8.022989	5.986533	4.989256	0	4.546504	0.2255655	96.70009	67.50071	4.55353	20.38138	263.5626	0.399162	28.21408	1.627633	0.648309	3.114452	3.421755	16.60415	1.285526	10.92026	108.9391	70.35022	4.058862	0.8789408	8.213494	4.332191	0.696699	8.228344	12.96118	4.038833	0.7937591	2.045039	1.240962	1.372112	158.4009	3.476132	3.814166	8.522089	1.076463	3.937912	1.19617	7.059844	0.07187288	2.089833	0.8327739
TCGA-63-A5MT	498	0	12.78089	78.2464	15.79789	2.383745	0.6717016	0.07428249	4.195921	0.2093456	213.8008	14.49645	10.17626	30.78392	236.714	0.007627098	19.48949	0.409534	2.508794	5.463357	8.369215	38.00183	0.5719275	5.244441	5.985787	63.98016	80.71132	2.922617	14.36886	6.785334	1.101296	18.14213	11.52721	3.115786	1.019516	1.514936	4.677132	1.190866	57.2991	1.654774	14.9345	16.81713	6.427954	40.93588	0.2559014	12.92819	0.7415987	0.1101574	19.18572
TCGA-37-4130	247	0	3.267477	64.70777	8.229108	4.386823	0.551394	0.05550549	2.022325	0.02760486	148.0197	16.48981	2.049594	3.906959	185.1414	0	19.09313	1.909866	2.006742	1.982623	2.742576	14.32312	0.5223248	5.115068	46.37161	26.62326	4.147062	7.699556	3.791154	6.958256	0.2951479	6.43514	1.70193	3.169254	0.2730998	4.437966	2.860819	0.7313062	73.39737	8.909691	3.376225	23.83859	2.930443	3.037034	0.1369194	20.66163	0.1436656	13.3757	0.7764872
TCGA-22-0940	669	1	4.509762	84.98483	11.20168	6.794745	1.006084	0.06978405	4.806975	0.1827855	106.3582	12.23066	6.423768	16.00644	273.8803	0.02292868	20.05458	0.6794224	1.524555	3.148965	6.488461	28.41402	0.8632498	9.877388	100.1424	41.53027	12.48663	5.907983	7.283963	6.009464	1.552219	11.95773	4.710974	8.57594	1.59027	5.982636	2.211965	2.465106	105.508	1.498334	5.781493	7.132706	9.949549	25.59962	0.3080738	23.99888	0.3251213	1.666132	14.83787
TCGA-94-7943	143	0	6.789724	89.4102	8.467473	6.341891	1.843558	0.2063958	4.254586	0.1893285	249.7464	63.1712	4.675883	7.102544	258.7504	0.0480354	28.69426	2.020782	0.8249826	7.275954	10.11362	26.71399	2.207105	8.429654	91.55142	66.62986	18.95865	1.091301	11.47017	5.222736	4.326755	10.15345	13.42863	12.48584	2.693787	3.874605	2.346257	1.479476	58.06475	4.819571	20.24102	24.15422	4.716112	16.44898	0.4336397	1.473694	0.1373701	3.326017	46.81823
TCGA-78-7220	807	1	3.246134	66.49661	9.771215	2.092487	1.703601	10.45766	1.952369	0.8200834	149.305	61.44056	3.568843	8.351279	255.8077	0.7720512	25.39478	1.411233	1.756661	5.237745	13.13313	14.67166	0.3402497	9.541166	60.65541	35.84797	25.0226	2.584841	5.578316	3.201537	6.623434	12.04677	3.956279	4.423696	0.7839944	3.702294	5.39198	1.804896	42.76159	3.620189	15.51971	13.58812	6.916177	21.18028	0.04544484	32.77123	0.3292463	0.4034778	6.139061
TCGA-56-A4ZJ	640	0	8.582206	72.18179	16.5596	2.582911	0.5446056	0.1503326	6.558693	0.7255047	101.21	41.04517	7.240234	44.31476	252.0519	0.1852282	23.60639	3.050737	2.265168	3.202168	2.217859	13.35067	1.401818	2.651647	63.22125	47.70417	7.017017	9.408576	7.122892	5.950212	0.6187342	3.97375	7.854017	1.364587	2.38771	3.865997	1.224098	1.689819	210.8904	1.824886	19.6863	15.32815	2.834268	4.387743	0.07459351	18.5117	0.2038183	1.027983	3.786816
TCGA-44-6148	362	0	14.19797	53.49549	16.50224	2.188314	0.2246451	0	14.91768	0.9409636	54.43136	22.03314	7.194341	140.9686	207.9183	0.1671768	14.54561	1.066356	12.17339	2.489933	0.3097897	13.36412	0.5687613	0.4287338	36.37853	21.77926	4.501309	13.20873	8.176057	5.837468	2.205209	0.3285976	14.98664	0.4370199	0.7905628	4.43418	0.9983165	2.98152	184.1623	3.263716	11.09297	68.77083	29.3176	0.4446105	0.07213286	11.53389	0.05853121	4.233791	1.729582
TCGA-77-A5G8	1290	0	3.877997	57.91363	5.313171	5.91422	0.5713709	0.2670406	2.62012	0.9783584	172.8192	9.737786	2.658187	8.922742	256.6342	0.01096756	29.74479	0.4604689	3.016623	5.48028	6.026734	19.78054	0.5825451	6.22654	65.45973	38.38964	22.4362	3.355472	7.218333	4.043371	2.65704	13.76032	7.460642	8.280563	4.273638	4.716617	3.524894	4.18513	55.40159	0.7530929	13.64623	7.751553	1.568182	19.79251	0.04429382	3.086771	0.5726959	0.6237135	25.61944
TCGA-55-6985	1233	0	9.916562	55.59132	17.16548	2.754603	1.313193	0	7.526741	1.507666	82.16347	86.63288	7.935578	38.0145	211.5996	0.02379085	16.2765	1.233273	2.373754	4.046844	4.573075	13.30189	1.523822	5.130546	16.26656	50.4665	10.38153	2.720501	36.90708	4.635718	1.879452	8.347114	17.60933	2.175309	2.310094	3.197277	1.582303	3.258292	152.8904	3.788876	8.79837	14.90615	34.42587	10.75335	0.08869123	7.849626	0.04283766	6.635945	2.294744
TCGA-78-7155	1171	1	1.492815	133.2032	4.396582	3.81738	2.09312	0.01245055	3.320038	0.09081751	498.0991	81.03178	3.602727	62.71206	494.8078	0	38.69263	4.834173	2.226653	11.5333	22.20817	22.50209	2.505174	32.58207	94.718	237.998	15.29832	3.516165	3.388473	8.048183	4.838592	25.10588	14.31139	18.64751	2.888873	11.1911	4.108633	4.583966	167.5713	11.9323	3.444286	12.7153	2.200487	24.05795	0.073075	0	2.458377	11.11507	2.441712
TCGA-MP-A4SY	1501	1	2.5305	50.51938	11.40346	2.321292	1.195743	0	5.572021	0.7232563	82.12041	29.90418	5.259544	28.32635	304.2026	0.5948875	18.47514	0.3705169	1.07325	3.225379	2.733948	12.9862	2.508102	3.619679	25.13046	47.59365	18.05238	7.788802	8.624406	4.925707	0.8068503	8.74531	7.479145	2.943289	2.752156	2.063584	1.02657	3.61771	205.6093	5.612134	12.51986	10.35316	2.069326	3.702392	0.03785256	8.057442	0.07097988	2.743197	2.580483
TCGA-97-8172	545	0	3.044827	39.98291	25.02147	1.752099	0.6752897	0	11.30322	0.8346769	35.6529	42.20163	10.77199	36.19315	154.8488	0.4254685	10.88525	0.5069778	4.417062	3.326342	0.6808202	12.92683	1.689555	0.8920316	7.028537	30.98397	7.016493	11.2286	12.9576	8.214742	0.8975132	1.072855	29.43349	1.051884	1.370178	4.147496	0.5815008	2.469304	151.6423	1.715889	15.92197	22.39561	4.292794	1.716414	0.08101191	10.03886	0.07413834	0.2147446	1.120662
TCGA-NK-A7XE	13	0	3.121704	76.80873	3.396957	7.022977	0.9394569	0.03523765	3.313081	0.08178305	67.90826	20.46494	2.648674	9.921328	155.5917	0.0192965	39.47131	1.625823	0.1360121	3.415147	13.43389	16.14629	0.3738011	10.94177	45.66908	44.96936	54.90066	2.243101	14.84357	1.316448	1.647202	12.14445	2.839582	16.21982	2.871373	2.755907	2.387882	7.207542	16.19981	2.711246	3.749894	8.914605	1.167304	32.62128	0.5844841	22.16856	0.1302944	0.6880342	50.23972
TCGA-66-2767	61	0	8.825441	72.49741	14.68445	6.322887	1.642471	0.0826688	6.626795	0.4784192	151.4226	22.18305	9.196392	21.88214	187.5266	0.03395272	20.54755	3.386975	3.823269	3.228713	6.760677	13.8209	1.145694	6.762672	43.48065	52.73492	20.84273	3.758633	5.073699	8.126405	0.9509722	9.428034	17.94848	2.838738	3.849525	4.91026	3.664479	2.825117	154.9915	2.821165	8.793809	12.36623	2.486752	36.69956	0.1438344	25.48224	0.439061	0.3900716	24.7254
TCGA-98-A538	826	0	7.276593	77.17351	4.380306	8.125582	2.510729	7.017824	5.373399	1.639343	198.5487	37.33913	2.760331	7.736965	161.012	0.1310125	53.05272	1.487382	5.376508	6.289679	8.137623	9.534749	0.9783201	14.3116	50.38145	106.7094	23.94638	1.255062	18.88565	3.982478	0.957361	12.58352	9.142453	1.933467	3.234026	19.6511	20.94936	7.640063	47.54619	2.188531	11.16543	15.24789	4.003201	28.54741	0.05494599	46.76813	0.1474377	1.283148	11.06033
TCGA-35-4122	225	0	5.698345	84.27678	9.018121	4.69206	1.672501	0.0651718	3.364559	0.05672146	269.3928	14.06267	4.348457	30.64686	104.6736	0.02007492	11.00096	1.632162	0.5764765	1.483634	2.661241	16.31282	0.3846988	3.70679	104.9478	19.14149	6.961299	4.251641	17.84851	5.580129	0.2966216	6.811168	3.802591	13.94012	0.5864708	1.560813	0.5304681	0.5764455	131.0335	3.417175	3.333881	7.373808	2.865785	7.762614	0.2723287	3.873067	0.07831804	0.2838996	0.3099398
TCGA-39-5040	519	1	4.330913	121.688	9.271576	6.0166	1.258336	0.777375	8.65293	0.6298105	208.2176	29.85947	2.990481	41.91959	240.8202	0.9089007	19.82043	1.85611	39.06847	6.794953	7.901197	20.65457	3.166411	13.99323	22.48906	92.38841	15.01365	0.9944294	4.007534	12.58023	11.33196	65.81384	1.510809	36.18113	1.211099	4.140615	2.279135	1.77789	53.33192	22.29452	7.972918	14.94615	16.46775	22.05472	0.02559654	0.3602844	0.4079813	7.521157	1.067172
TCGA-66-2780	366	1	12.99151	85.6766	11.98708	4.862645	1.188431	1.176615	3.31039	0.18942	196.7296	27.24867	3.560681	41.82835	286.5328	0.01117329	28.38721	1.080221	0.7508007	4.705498	5.392018	25.05179	1.431315	4.9769	28.88851	41.48764	13.32678	24.55926	9.244179	4.492892	0.2586737	10.97756	16.49896	3.202291	1.877488	2.96755	2.200846	1.376093	94.73486	3.626561	12.01749	12.41032	1.394057	10.24048	0.3071948	8.936553	0.1458596	0.5395966	5.159178
TCGA-21-1076	1852	0	11.94048	61.66568	26.36286	2.957195	2.564313	0.4347208	7.457886	0.5133221	76.4548	21.43135	12.0326	26.68206	185.3085	0.08457308	30.42273	3.524823	3.667956	3.593326	6.710809	13.89172	1.107861	5.602507	40.2561	82.25132	7.836589	4.829567	4.951757	10.48161	1.444841	14.17111	16.72719	11.49637	4.767654	10.99343	2.382097	4.410073	256.5386	3.860656	11.31171	16.41799	4.056694	9.34568	0.1595886	6.853428	0.1579219	0.1979251	16.43763
TCGA-55-A494	481	0	0.6306658	137.4149	4.021489	2.505901	2.155849	0	7.366129	1.107702	126.2905	89.26953	3.567084	8.678227	386.0832	0.2248779	17.8205	0.5508306	0.5779051	5.389701	4.247545	14.88922	3.081978	7.468507	21.17462	33.63544	18.38842	4.191056	25.08543	2.113737	3.260285	11.2065	67.89834	3.505405	2.033126	5.084103	1.712521	2.206018	33.18104	3.985148	5.17874	8.643915	6.104832	13.51912	0.02604996	0.3151514	0.08921832	1.431273	3.847448
TCGA-94-A5I4	491	0	1.799636	72.32064	3.507312	6.836977	2.385729	9.434648	5.278813	0.1628443	128.5761	19.64717	4.196704	4.429996	157.2296	0.004691141	57.12457	2.623397	6.210469	6.038444	7.233908	26.06466	1.348456	6.587067	36.08743	45.65825	35.47141	0.5328829	12.65719	6.378694	1.50297	22.28303	9.239082	5.337835	4.383548	22.65764	6.182066	4.217943	33.56774	3.367366	8.802234	11.08414	5.391849	29.19952	0.04372093	7.250464	0.96294	0.1778534	38.27295
TCGA-90-A59Q	322	1	9.747173	39.01403	12.47598	2.984521	1.285176	0.3371393	4.566894	0.4124331	72.32645	14.82977	3.79938	46.52826	242.6855	0.2769314	20.68419	0.7800331	0.3529983	2.717258	7.146297	11.68787	0.9666954	6.631994	35.92007	69.86792	18.29045	1.084745	3.188456	5.583664	1.007948	14.0298	6.964327	4.524004	2.209731	4.272029	2.974147	0.8419015	76.01485	2.903864	13.18523	7.956183	7.457196	9.031197	0.06526593	17.17346	0.8339343	1.043023	25.19754
TCGA-77-8136	1189	1	7.599025	199.0094	16.50229	7.117243	4.465218	2.349377	7.907112	0.2739174	98.77464	20.49925	6.244141	37.03099	471.3372	0.02120675	21.07873	0.7661917	1.498087	5.212642	11.35396	10.50954	1.928136	11.67429	56.56157	75.15483	10.67285	9.724121	6.692688	6.559576	0.521208	21.27293	7.649605	7.733454	2.453631	2.77271	2.732546	6.037126	158.036	1.119661	10.78988	13.22691	2.113806	25.48027	0.1317631	18.2597	0.353209	2.555582	9.184478
TCGA-46-6026	423	0	6.16662	73.93068	15.94056	4.868688	0.9620595	28.74212	4.009531	1.534378	594.9967	141.1645	1.3908	13.701	225.8481	0.006392388	49.68507	4.361053	5.01167	5.072392	6.682693	19.12008	2.785505	7.857191	74.2551	120.1428	25.39492	0.8842691	4.402819	4.834428	1.214786	12.07756	21.52309	6.38947	6.631565	12.02712	5.049131	3.550653	40.91468	2.404928	8.81267	2.570067	3.946048	14.16435	0.344219	7.264198	2.413284	0.60011	27.514
TCGA-98-8023	649	0	9.615429	135.8216	16.61938	3.580061	0.5484488	0	4.579639	0.3787113	177.1105	26.31772	17.36998	18.20798	387.8925	0.01617651	21.96753	0.6098618	0.6689214	5.066048	5.11439	32.86085	0.8962839	8.069241	7.600147	87.77051	58.05229	3.36475	4.784918	8.652663	1.490915	13.20269	7.116423	2.410376	1.679537	4.426564	5.688772	3.048306	97.94079	1.599256	18.18482	17.94243	0.8525391	24.41436	0.2211195	37.63995	1.155384	2.131926	13.02828
TCGA-49-6744	890	0	13.03022	74.86191	32.03128	2.679185	0.5674024	0	8.254516	0.7696248	70.17002	25.70357	7.718829	35.09837	204.5816	0.07695223	14.78598	2.295511	3.235653	2.023631	1.594167	15.90825	0.5503213	2.703963	19.14124	54.29032	9.516645	4.351209	20.76362	7.589148	2.032011	2.873843	36.55547	5.477098	0.932661	6.719179	0.8202601	1.363775	238.162	4.568579	10.94085	16.48389	5.107653	2.793795	0.1142186	19.31941	0.0846754	0.6328882	1.073761
TCGA-64-1676	1728	0	2.245736	44.87275	6.196591	2.33171	0.7431828	0	3.068118	0.074113	114.2908	25.08739	2.216956	7.176908	220.5885	0.004831871	17.32992	0.2152844	0.3057617	2.336322	1.248018	28.3272	0.7548414	2.570052	11.10044	33.84505	2.547028	14.72432	8.345848	6.157333	0.1187551	2.958797	4.552414	1.746534	0.4021502	2.861588	0.5479393	0.2991705	120.4171	8.598468	1.775727	7.542967	2.27857	1.065095	0.3152275	2.38176	0.07830215	0.2006354	0.5860329
TCGA-67-3772	573	0	11.35138	84.41433	13.61823	1.679735	0.5023176	0	5.634366	0.223684	90.91933	41.72251	3.784877	21.33051	149.896	0.2060359	8.78936	0.4626499	2.187836	1.764408	0.4982616	14.6279	1.118783	1.683886	21.53158	40.8855	3.546683	4.777711	19.9949	5.208397	0.9868869	1.488857	17.35911	0.5698376	0.4390055	6.431187	0.3894751	1.544412	169.7657	5.616385	6.352456	11.60783	2.290555	1.194344	0.09711517	8.608368	0.0447743	3.700455	0.3494259
TCGA-73-4666	800	0	5.208942	65.78439	26.00972	5.420075	2.477152	0	7.640298	0.1549155	804.8644	14.28312	7.091597	32.70999	253.0104	0.1695839	17.05068	0.7978992	0.3914492	17.021	6.765283	24.98111	0.5549508	14.18076	32.02375	36.93141	14.79755	1.588404	13.08684	4.317755	0.2174066	19.99568	2.709465	2.605785	3.019255	1.319454	2.637126	2.414753	171.5229	1.923592	9.641221	10.02184	6.773654	42.63804	0.1053669	31.81198	0.02008893	23.85231	0.6776432
TCGA-50-8459	589	0	7.079095	33.95402	28.32355	2.327572	0.3087645	0	9.2258	0.4019057	56.11263	23.37567	9.592147	17.08349	164.8096	0.04817905	10.43059	0.7912229	1.708021	1.590527	1.390691	9.222459	2.443635	2.013807	14.07416	33.20696	5.699766	3.235048	7.300845	6.528365	0.8968992	2.309205	5.343362	1.288081	4.374413	2.447268	0.634394	1.032182	435.6675	1.413183	21.65534	6.512047	1.611806	2.427083	0.1147505	21.32281	0.1084387	0.2391968	4.175494
TCGA-78-7159	1221	0	2.702734	139.8833	14.6977	3.236847	2.700909	0.07248471	5.598426	1.129543	100.1666	85.46233	5.939613	21.50319	596.0865	0.04252862	21.22665	1.938594	1.052506	3.962561	3.404519	14.45653	2.694757	6.99721	59.87574	48.35218	10.43211	2.711786	16.54843	11.11009	2.012097	5.513275	3.735306	2.683356	1.46947	3.754771	2.969102	4.774116	75.48104	2.341106	8.275691	16.81492	2.783179	9.829157	0.06606034	0.4192702	0.09954981	0.3147962	1.791112
TCGA-94-A4VJ	430	0	6.311004	96.89783	10.30886	2.7233	0.8139239	1.798596	6.312873	0.850098	185.3559	25.90216	3.16435	4.024225	121.1888	0	25.54094	1.15814	0.3372684	6.804768	4.916451	9.851677	2.052652	5.63636	116.4825	75.28576	14.39341	4.481214	15.40019	4.016289	1.058829	6.373417	5.883908	3.16829	1.967108	2.509604	4.094691	2.845356	50.98762	3.795383	16.51271	14.54213	1.285697	22.12561	0.03906144	16.39432	0.09904957	0.6029649	79.11231
TCGA-NC-A5HI	1380	0	3.718567	79.80971	2.58911	6.16132	1.331005	7.014413	3.570129	1.327281	225.6092	55.66444	1.812092	18.36661	324.9145	0.01818733	46.40032	0.793716	0.5674724	8.30206	4.80647	28.27626	0.695538	16.10958	156.1494	53.71751	21.36252	2.258785	12.43483	5.605062	0.7870364	12.17977	11.65143	4.068888	6.28418	10.06188	3.769127	4.680612	18.00871	1.175381	6.344434	5.344376	2.795528	16.58291	0.05198122	47.30066	0.1833889	2.561109	34.52588
TCGA-33-4538	2979	1	5.626281	75.76824	5.351479	7.591177	2.091758	5.30878	2.774787	0.3575333	189.0092	27.25661	4.839754	29.62037	260.59	0.02725446	20.01952	0.4573179	3.758836	7.698139	12.40949	27.01732	1.353958	10.0274	117.3017	50.6084	19.09213	1.011337	18.46698	8.215191	5.560613	22.76541	14.13182	11.60749	9.193703	13.29457	4.350396	2.737585	41.16577	2.079815	20.74312	10.4398	6.533935	28.8098	0.04021803	8.288198	0.153357	0.2644725	13.72651
TCGA-86-8278	476	0	6.011438	121.4403	13.17678	2.367941	0.7599372	0	5.686927	0.3239817	37.66979	40.92343	5.173834	19.69438	283.9687	0.006404105	20.63989	0.507263	1.071312	4.108273	1.509876	17.55527	1.323272	4.438802	9.936877	65.13231	14.09192	1.041082	8.303655	4.814463	0.6548822	2.864188	17.77516	1.570618	0.9906358	1.493746	1.046325	1.347584	116.633	3.485901	10.82969	9.691206	2.629651	3.438851	0.1339609	2.152026	0.01537492	2.717007	2.016213
TCGA-55-6970	464	1	6.131339	92.39068	17.62418	2.063075	1.008755	0	5.195625	0.997114	202.3523	56.3873	7.310672	17.91979	265.9003	1.737535	15.44606	4.147628	1.432956	3.702333	2.67061	14.21185	0.9990384	5.438739	6.411735	29.90585	8.801283	15.19706	9.342416	7.611812	2.347415	5.358301	2.345356	4.642383	1.449068	9.693409	1.315717	5.080938	89.51513	3.456226	13.52608	16.57012	37.89703	4.115961	0.05346143	2.259697	0.04497981	0.9370555	0.9940164
TCGA-NC-A5HQ	448	1	3.350373	67.69224	6.514645	6.439237	0.9181541	0.05224021	5.029842	0.7621071	126.69	16.30307	3.926689	26.5619	227.7626	0.01787955	50.80165	2.120248	3.17022	5.940351	4.865814	27.57264	0.4022161	9.859911	97.53774	68.27	27.53807	2.285552	13.72145	3.73149	0.4692525	8.395508	13.81394	4.183587	2.683073	19.75714	5.907791	8.971771	48.93626	2.389387	10.37646	9.345655	3.98713	21.15514	0.1821881	34.36624	0.3476932	0.1872186	18.0414
TCGA-49-AARQ	6732	0	2.545218	8.653796	4.107976	6.605184	2.025934	0.2232962	4.492982	0.05288247	25.7528	43.34998	2.175586	3.61903	75.31612	0.05677254	20.88872	0.793277	1.173812	3.227514	3.712617	6.966013	0.4148002	9.929292	27.28715	106.8243	19.95612	0.324103	8.322653	1.64978	0.8797444	8.398989	11.23617	9.471263	1.007802	2.765402	4.647237	1.399	65.83724	4.445135	1.688467	3.951687	1.338914	7.754671	1.481519	0.1527702	0.1808584	1.324551	3.449082
TCGA-98-A53H	618	0	10.14741	44.32318	30.37426	2.083787	0.8824148	0.3566156	9.810287	2.09451	94.13303	25.6378	11.6922	45.23492	162.6759	0.2057481	18.28312	4.424205	5.807447	3.522593	3.573053	10.6819	1.355423	3.402174	32.63171	37.78547	9.053233	5.725392	7.241471	7.245106	1.680487	8.190533	7.355411	2.573226	5.066003	3.339374	1.349432	2.97121	225.2652	1.879413	13.75371	19.18861	14.01891	5.792425	0.07800204	4.779827	0.1632575	0.5603229	7.290086
TCGA-55-7907	343	1	4.279126	61.95939	18.89711	2.363206	1.206774	0	7.385388	0.1989688	82.36329	59.79395	6.88565	45.69586	153.8582	0.03242992	20.97295	1.026262	0.9874806	3.256447	2.956663	13.16531	0.8024935	2.725933	31.59031	37.25217	10.15122	7.583771	21.46462	5.829226	2.82097	9.679167	26.00417	2.760603	1.300475	6.329127	1.75339	4.426185	147.2479	7.320423	14.11749	10.5334	2.398729	5.343371	0.09671787	39.23173	0.280287	0.3044484	8.733695
TCGA-55-8301	534	0	5.351218	61.27515	17.46419	5.448552	0.7883706	0.01748621	8.277014	0.1449419	94.86767	32.45124	8.641054	11.89309	301.0874	0.02513602	22.20782	1.431715	1.37913	4.69737	3.894184	15.32815	0.7674056	8.807605	16.66395	65.37519	11.93793	2.218966	8.780077	9.99863	0.7706482	7.091744	7.803245	19.27734	0.8286642	3.994777	1.457069	1.319492	199.6401	2.246049	13.82304	9.896015	0.9676259	12.10492	0.1472523	3.505806	0.06465682	2.165257	1.351132
TCGA-55-7728	704	0	6.257449	13.99598	7.002422	2.529016	0.4859911	0	8.527537	0.3273564	66.91448	30.7832	11.06946	11.88455	83.73774	0.03013882	10.26517	2.846879	1.532962	1.400224	0.9818527	8.379616	0.5204843	2.699473	2.132906	39.69448	6.867513	5.253628	5.76694	4.015473	0.7539629	1.824424	11.06109	1.711163	0.7497602	2.438971	0.9011969	1.139562	301.6034	2.915318	6.6895	4.848258	3.220718	1.955237	0.3557947	18.08018	0.1578699	0.286897	12.27445
TCGA-NJ-A4YG	1904	0	4.055647	42.65005	7.536102	2.043614	0.396852	0	4.436765	0.1686013	133.1132	56.44465	4.145889	6.361675	155.8353	0.2088504	17.87098	2.023012	0.6653983	1.997025	0.6916837	15.09443	1.238434	3.073835	6.206833	39.5663	11.90835	2.604596	17.23365	3.791337	0.8717537	1.233545	11.42068	1.159504	0.918989	4.295673	0.5779463	1.100528	122.0075	3.235849	8.229624	6.86811	2.639211	2.661506	0.07730633	43.5957	0.048007	0.1042906	4.031476
TCGA-77-A5GH	713	0	14.10578	80.66795	45.64666	4.439419	2.133388	2.157314	3.667843	0.04207487	86.58443	43.53989	14.32796	54.28306	339.8239	0.1563575	32.5946	0.7919207	3.533222	7.616389	7.595662	22.02503	2.331904	7.08131	6.015689	82.122	13.03935	37.41689	7.402618	14.28818	0.7182503	10.21286	13.51587	1.137031	0.4337808	1.681044	5.865549	3.11477	219.1276	2.405906	20.3201	24.59696	2.206993	19.32187	0.08419576	60.10023	1.801832	1.204403	2.36923
TCGA-38-4629	864	1	3.55305	55.64839	19.51694	2.776568	1.161111	0	6.319603	0.5125185	551.0323	32.11228	8.831761	9.437982	129.8056	0.5027977	9.293756	0.898682	0.5371327	2.774513	4.151607	17.38157	0.6341734	4.718971	59.36515	30.22377	5.322318	15.88328	13.77379	8.176157	0.4972688	15.91623	1.233048	5.064766	1.358675	1.165336	1.072189	2.335937	433.5492	1.76214	4.931827	7.848603	1.452618	9.492684	0.2188249	5.312755	0.1126453	3.179154	0.5930227
TCGA-66-2790	699	0	7.300375	182.0916	15.17418	5.769682	1.685767	6.409459	6.224523	3.963562	168.2641	27.31993	7.562724	17.99642	314.4873	0.009182841	37.86437	1.126016	7.276114	4.137883	4.615374	15.62556	2.306766	13.87686	107.1596	56.16458	13.17886	6.527554	15.47584	8.792246	3.89451	11.14349	16.57826	7.483022	1.532411	6.626446	3.599464	12.28596	99.27875	1.720308	7.210762	18.64303	3.686488	27.80356	0.6941738	24.77391	0.3692721	5.686376	9.965195
TCGA-18-3421	2645	0	7.415685	46.21429	3.628182	5.590038	2.210916	5.334867	2.022825	0.1413794	173.1354	14.41654	1.344821	9.423551	146.407	0.08561912	26.91612	1.787339	0.3584361	2.685242	6.101116	16.9085	0.9727662	13.12265	351.1444	42.09655	11.4303	1.774216	12.79443	2.912309	0.3621035	8.363909	3.594656	3.096464	1.148399	2.75871	2.127177	3.745414	67.7044	1.580928	1.775393	9.93025	1.455358	12.27013	0.2272979	0.9282402	0.08409016	1.524657	4.694122
TCGA-22-4594	1470	1	4.647751	92.73994	10.67626	4.772752	2.195304	0.222586	5.08798	0.2302559	97.31877	38.11153	4.166346	16.54593	354.741	0.2047759	15.22492	1.666849	0.4513395	4.157674	2.051603	22.50616	1.174503	4.071378	101.4694	40.77681	9.195295	8.268801	10.44849	5.445247	1.819921	3.93102	6.497865	1.243549	0.8392496	3.345052	0.9944339	4.48881	91.24697	1.987619	5.945594	10.30387	5.630691	6.798528	0.04998423	0.1744347	0.1580221	0.7789994	0.5622372
TCGA-22-5472	1975	1	16.15481	51.91026	11.44922	4.555475	1.329648	0.04423778	5.787299	0.6429188	158.9229	40.64926	5.8365	43.29362	136.0797	0.1090128	23.76233	4.403886	2.092651	5.086551	5.006169	17.13045	0.7833857	7.252104	17.71569	84.03419	8.809172	4.517552	17.16485	6.078228	0.4784386	12.68326	12.90295	2.156722	2.970869	6.602312	2.117322	3.753879	118.1062	2.897016	20.23663	13.18173	5.840977	8.350426	0.05644373	11.63303	0.1417634	2.727972	26.20896
TCGA-58-8387	403	1	8.25367	79.03536	5.754043	6.93604	2.764772	3.696295	4.212578	0.08753807	305.1636	38.10639	2.509589	13.91527	228.7091	0.006024194	40.34074	1.156221	5.053891	7.869711	12.18509	16.52815	0.4592606	13.87122	193.4967	38.03997	23.07698	2.490885	5.678425	4.542097	0.7297211	14.313	20.65136	4.586949	2.674057	10.09939	3.033704	6.243604	58.32015	1.717186	3.788789	5.631384	1.557076	23.07764	0.2545232	7.203405	0.06508278	2.370936	3.175711
TCGA-NK-A5CT	1992	0	33.82861	144.004	5.879919	5.519241	1.039246	0.009902832	2.11762	0.09850064	131.7976	19.28207	1.178998	171.4121	654.7151	0.02440302	19.8227	2.390619	0.6192199	2.521495	11.20074	10.86413	0.4066424	10.2393	51.85123	81.24565	23.78201	8.192868	7.307063	3.90822	0.1071007	20.14564	1.17819	6.002281	2.774716	1.700918	3.930218	1.445246	21.71323	2.853759	7.423977	14.05385	2.745533	14.75653	0.2198523	10.12757	0.1025265	2.232185	2.680059
TCGA-22-A5C4	671	0	12.87048	90.92972	13.98397	10.19344	1.616444	2.534087	4.436769	0.61408	115.5545	37.33846	3.6451	6.725164	169.6907	0.02653519	20.29064	1.071124	9.716544	11.41537	8.755041	23.89988	1.426005	7.235741	121.1681	103.5478	16.67386	3.264293	26.47745	4.692256	2.104016	14.44073	3.866591	10.86526	1.583866	4.558689	3.604922	5.174913	54.55652	2.310314	7.606923	14.12428	5.212831	16.0475	0.8939621	10.7921	1.040523	0.1277484	2.075153
TCGA-55-8507	418	0	4.110397	91.65109	9.926413	4.170035	1.544807	3.123573	7.087464	1.848282	182.1084	78.7415	5.35703	17.6211	291.2157	0.07959446	9.791877	3.270869	1.117649	5.082499	3.247533	12.3397	2.387396	6.638786	34.68857	22.84357	8.787968	11.84247	8.273423	11.73281	3.628887	3.555131	6.26153	6.068502	1.558716	4.551733	1.763951	4.008083	88.03543	2.571949	13.66757	11.55052	6.063701	11.15464	0.04072692	0.3424623	0.04215216	2.087831	1.936087
TCGA-52-7809	166	1	5.212237	104.1796	7.511268	9.353158	1.385206	11.89104	4.355727	5.629977	133.2598	49.2931	4.912789	52.14692	238.4545	0.1497681	81.65091	2.259647	6.615382	6.823134	13.79483	41.67859	2.783224	16.78822	72.47969	81.4873	20.26158	13.27975	9.064707	4.315611	5.351337	21.20419	14.82537	28.74592	3.600727	11.13613	6.234651	9.825235	58.91916	2.216844	14.78862	13.5716	5.953416	28.55521	0.1618345	10.2195	2.509119	0.728866	5.730466
TCGA-67-3773	427	0	7.683737	58.84108	6.461625	2.219289	0.5819559	0	5.243069	0.05481962	43.97109	18.65013	4.61011	82.142	77.29268	0.006173306	10.45497	1.071998	0.6962043	1.891446	0.5174193	13.7991	0.4474827	2.586013	7.311309	16.16547	4.10898	20.42032	18.36863	3.691051	0.1950739	1.232074	10.74124	0.5149409	0.2101893	3.026067	0.3185105	1.030351	112.0747	3.647617	9.046208	14.93012	8.979588	1.092755	0.1956174	14.01739	0.02223124	0.08916045	1.084772
TCGA-56-8305	105	0	3.837556	83.65244	5.816808	3.709901	1.138912	8.438384	3.324254	0.4541894	398.3912	25.32839	3.780275	4.950498	299.4461	0.1215249	47.464	0.8072979	0.3750589	5.244131	4.95041	37.04122	0.8437681	6.189725	128.7986	99.48317	25.60076	1.942846	7.820457	4.833847	1.920068	9.178969	5.165375	7.768728	2.241959	6.42202	1.862631	4.525512	62.33172	2.254305	8.53402	6.557286	1.435629	21.33108	0.1090651	9.475681	0.08104334	0.6013088	20.43448
TCGA-86-8074	24	0	9.986706	68.27101	11.26692	5.400494	1.863432	0	6.971442	0.2252554	114.1284	92.00349	6.987221	19.31897	270.9032	0.02009011	23.84928	0.3595768	1.187391	3.09508	3.172996	34.96753	2.321098	5.625911	12.04366	66.82755	6.117175	1.805398	15.96717	10.21887	0.8493912	11.80402	10.82968	10.60384	1.750891	4.429718	2.175065	2.208375	224.6062	3.227842	6.811258	21.85487	3.863834	4.744096	0.2080418	39.02263	0.09646436	2.571135	1.065891
TCGA-97-A4LX	614	0	4.413552	59.60034	25.43824	4.768934	1.584676	0	9.489584	0.6792595	52.09782	20.96447	14.33026	28.96745	261.3345	0.3743911	26.97418	1.514653	1.392909	4.716454	1.845289	10.54833	1.263821	5.696165	19.15379	52.33622	10.16386	3.057366	8.218095	8.069802	0.7571991	3.879624	2.686274	1.964743	1.747339	2.721906	1.15543	1.501403	226.3015	5.728173	17.24068	11.25418	1.602558	4.090707	0.1678693	2.172591	0.08339708	1.149747	2.130515
TCGA-69-7979	89	0	6.771805	31.14348	4.235132	6.238796	1.765016	0	9.116307	2.209245	69.75053	59.57411	4.204929	19.23351	125.4394	1.045752	23.16283	0.7697243	0.3797563	5.92174	3.751103	13.28261	3.371412	4.495102	81.95157	55.13196	10.05594	0.3388388	11.35833	3.067453	2.141827	8.125234	4.415509	5.536059	1.164555	3.242405	0.9269385	0.7878271	145.2623	2.632835	12.26682	7.754222	1.190967	8.520264	0.08404766	0.7693725	0.03747214	4.179816	2.419717
TCGA-85-8355	61	0	14.04874	61.71999	41.19598	3.659088	1.185067	4.486286	8.176886	0.6549722	158.898	24.90068	15.10966	17.36349	200.0622	0.01137378	27.1428	1.093648	5.734126	4.508038	4.182847	22.25807	1.355127	4.801074	48.15942	63.48594	16.22174	0.8957776	9.737477	10.32091	4.926867	5.867577	9.477349	2.878637	9.203295	21.49621	1.864401	5.409226	133.3607	1.28633	18.203	18.0058	5.207173	13.81457	0.1601814	14.58881	0.08191825	0.3832975	46.15605
TCGA-98-8022	933	1	16.61469	49.20282	14.14941	5.214472	0.5222053	3.934018	9.069353	2.369878	155.1444	74.29217	5.914162	13.74449	169.8844	0.05689196	20.52007	1.436402	1.315296	3.853926	4.301321	14.76439	2.204159	4.923227	13.94495	92.07137	15.72959	26.27243	18.44782	3.908981	1.298384	11.55583	6.813399	2.251114	1.442035	5.411651	1.972174	2.358562	111.6539	2.849456	12.3601	18.59032	9.425206	6.644068	0.1343241	7.54463	0.5429284	0.7395163	20.00496
TCGA-44-3919	190	0	7.35505	67.81411	17.49481	3.486259	2.935117	0	7.96465	0.3101209	36.86543	68.15373	8.562947	22.60697	181.2243	0.3414704	18.03224	0.7954563	1.47922	3.748412	1.569749	12.66457	0.8201789	5.532468	15.73413	48.16681	8.133258	0.72729	16.09493	7.128316	1.559539	5.326713	26.1591	5.563174	2.610561	3.932784	1.947052	2.987529	165.4667	2.653822	14.19417	10.71833	2.92684	5.437999	0.192274	18.8851	0.04323162	5.755399	2.397374
TCGA-22-4591	623	1	13.33865	145.0486	4.783323	4.077689	1.414021	3.818057	4.961472	0.07566794	199.2446	16.51328	3.540462	403.599	241.7514	0.01266644	34.25771	1.15765	0.7190006	11.61385	7.557182	24.27526	0.3799236	9.348342	240.1229	49.75768	9.813381	1.21245	29.56554	3.649041	4.88755	19.77569	16.04155	23.96495	1.166021	9.86732	3.317988	6.996933	37.22539	4.952443	4.124849	9.017616	2.702709	25.29792	1.112817	31.93518	0.1049128	11.74019	2.494286
TCGA-55-8090	598	1	4.206777	44.83161	12.32611	2.818035	0.7608238	0	4.946693	0.8327794	47.80087	92.05049	4.333195	20.93941	132.8209	0.0882887	11.74256	2.837474	1.291194	2.134204	2.326897	11.68936	2.119702	4.507788	7.514643	27.33364	6.510257	7.136437	22.85808	3.913592	1.742659	8.127457	34.66293	1.262206	3.04415	2.133833	1.435999	1.178986	261.3699	3.029852	14.89796	6.151289	13.99099	3.939391	0.08661484	4.95048	0.07111911	1.975635	1.122729
TCGA-55-8614	536	0	15.35234	101.1628	11.1291	4.011594	1.303998	2.977844	6.414063	0.4999648	125.1628	54.65882	5.085441	33.58576	226.0471	0.07286098	26.81935	0.7461796	1.67927	4.584383	5.145452	14.03156	1.476465	5.600894	89.94768	79.72579	9.695684	12.35173	10.43284	7.197465	1.288234	6.406826	9.980111	3.428409	1.109131	4.390928	2.841812	6.444667	125.5323	1.765776	11.99458	18.64918	16.6143	6.74995	1.44542	10.14562	0.4966594	3.51401	3.026824
TCGA-18-3417	1097	1	4.571452	331.413	11.93559	1.979871	0.6471838	0	3.463464	0.1320198	145.7065	21.32706	2.915229	9.958881	383.7758	0.00778743	16.61865	0.4003496	0.5659766	1.943284	4.862009	10.38693	0.8077978	4.592797	39.37362	33.99047	22.80854	9.990094	7.570471	4.030108	1.845596	8.859064	4.043298	4.280576	1.139151	1.738356	0.9458827	1.698067	136.0664	1.644624	10.50418	10.8793	1.445376	33.17877	0.09677066	13.64573	0.14022	0.2811827	4.61837
TCGA-05-5420	457	0	6.565064	109.8887	9.704755	2.734261	1.326719	0	4.019172	0.08688978	55.7512	12.89233	4.739507	19.56696	223.6805	0.1479946	11.17751	0.7224101	0.526841	1.710875	2.531481	34.58789	0.6137287	4.106448	24.01863	16.09488	7.757415	2.893567	5.304256	5.891651	0.4576187	3.478518	3.50518	2.963913	0.3562883	1.734555	1.088239	1.34008	94.74905	1.762262	4.913211	8.551098	15.14921	3.931789	0.1337497	0.6204006	0.02422529	0.2793286	0.4497014
TCGA-22-5473	1933	1	2.246077	112.4984	3.848758	4.266052	1.488721	0.9740934	3.103254	0.4549984	181.3251	17.59068	3.262914	5.036182	143.2756	0.03270994	32.7352	0.4139345	1.765634	4.64061	5.728529	21.20323	1.081746	7.846216	81.85975	42.0473	29.39321	4.485438	8.921454	7.315867	4.336567	11.92894	9.892352	6.76467	4.074088	5.726737	2.024384	2.817769	169.4309	1.080191	10.0914	8.83978	1.719276	39.4605	0.05784391	6.049356	0.1721614	0.1499045	23.27949
TCGA-78-8648	1209	1	8.289087	62.61061	32.15721	2.497697	1.015007	0.1720061	12.94932	2.048322	63.52571	25.67088	16.93543	69.58852	260.2253	0.2295938	12.64472	1.106354	4.63636	3.593368	1.938451	10.57208	1.920288	4.112849	15.97923	35.12715	7.994412	4.493844	6.161493	7.884603	0.9353042	4.13898	7.093901	2.845633	1.180379	1.81297	1.053597	1.148971	375.7098	1.100606	17.9154	33.5413	30.40003	7.582921	0.1572836	1.17947	0.1908024	0.6802051	0.9332683
TCGA-NJ-A7XG	617	0	2.488374	55.03474	5.057329	0.9398068	0.4739518	0	4.758075	0.3201016	78.72472	26.35006	1.681589	159.7665	136.442	0.2379105	15.15447	0.1956122	0.5736536	2.047114	0.5610993	12.59151	1.554244	1.35107	6.383804	35.98467	11.82456	3.199332	20.19704	3.313277	0.9650467	0.8142639	21.66176	0.5936567	0.650032	3.123407	0.6664426	0.9461282	59.92259	5.84477	10.24479	6.088444	20.2845	1.561086	0.07390999	49.66027	0.01298122	2.492487	1.394208
TCGA-44-2662	480	0	5.387256	88.6436	14.45411	3.863176	1.302525	0	6.040803	0.1395251	362.5077	32.56296	12.16082	17.01475	325.946	0.7070446	16.11157	0.5729075	0.2543086	7.672388	4.45692	19.49198	0.4745494	9.6779	46.38011	42.24805	8.187869	1.534921	23.84643	5.86242	0.1137803	18.01204	13.00991	61.59872	1.822851	2.345389	1.151254	0.7789705	229.5294	2.61409	6.680455	9.988964	1.2961	11.27074	0.1594515	0.1415738	0.1178797	0.6193252	1.085365
TCGA-49-AAR9	260	1	5.891679	150.8701	22.0029	9.462475	0.875091	0.01867127	3.064693	0.1300024	653.7393	69.78351	4.8728	6.592344	425.668	1.460837	21.17762	3.635696	0.04083871	7.831034	7.420959	15.0964	1.303395	4.253162	112.8448	77.06863	14.3621	7.984936	8.902419	1.990283	3.111448	9.843722	4.510254	6.158737	12.1071	1.533627	2.283238	4.474469	73.28614	5.017775	3.831649	6.875661	1.997878	19.61844	0.4454899	41.62855	0.7180025	2.374298	2.954971
TCGA-MP-A4TD	307	1	2.661594	46.79221	14.8419	2.611506	0.9544833	0.1793872	8.930227	0.9152865	99.14733	31.61035	6.887278	19.73189	225.7802	0.06958261	14.44452	0.6640073	1.746406	2.711475	1.144717	11.24451	1.232819	3.564579	30.69514	29.53053	14.66022	6.887441	6.076346	4.146498	2.189799	2.205639	6.405811	1.225617	1.827192	2.476272	1.44088	2.203725	173.2484	0.9494438	8.296962	12.39082	18.15949	6.014969	0.08138068	2.356033	0.1326601	1.07887	2.024811
TCGA-69-7980	411	0	6.614287	67.0442	10.83168	3.996292	0.6366228	0.006474904	5.213003	0.2039461	172.0572	69.46498	6.981319	33.35285	222.9462	1.273801	19.45561	0.6395155	1.067998	2.485727	4.173506	13.04456	0.8142593	3.693738	66.04282	98.70378	11.10296	18.35025	30.61607	6.235592	2.247871	3.153102	64.67266	3.236335	0.8551365	4.436424	1.712213	1.302907	99.47289	5.671391	7.48851	6.247658	9.22802	8.985301	0.2494955	5.573175	0.1197077	3.192657	1.297747
TCGA-39-5037	1086	0	1.892692	73.52391	0.6706167	7.505093	0.6878151	11.75239	1.238056	0.4247587	221.8367	17.06324	0.6804509	7.160578	197.3591	0.003150651	66.39933	1.142817	2.791233	2.435953	10.62762	27.27605	1.653789	8.669973	334.8015	69.05113	14.59529	3.330794	9.257404	4.647145	1.49892	11.45005	4.324344	4.359931	3.484408	7.053163	6.691939	5.156792	10.4071	1.887075	7.290588	8.728359	0.8879881	19.05319	0.05089712	7.534756	0.4708627	0.1422017	22.51537
TCGA-NC-A5HL	88	1	3.5996	69.2323	7.436549	4.614704	1.044832	3.030508	6.617004	0.1759222	119.7724	9.676158	6.299376	4.459355	251.0787	0.004190751	71.45182	0.5793086	3.759943	8.373643	7.680912	50.25213	0.7018222	7.882498	180.2463	35.53649	21.82253	1.459862	5.236458	5.544325	2.40206	14.4544	6.201819	29.13962	2.890735	11.9742	6.254642	1.032259	59.81322	0.6625732	7.192866	8.444659	1.999283	12.22831	0.07811469	5.637457	3.056066	0.0302633	31.48903
TCGA-49-4507	268	1	2.559449	23.39884	8.296913	4.1407	0.2312358	0	1.56364	0.1626972	164.7711	32.93931	2.800187	8.856991	172.096	0.04030739	17.00143	0.4964625	0.6502917	2.216094	5.037417	20.42117	0.5635703	9.015212	66.35834	55.96812	23.26997	30.71133	6.544755	3.401719	1.942608	9.786051	1.023547	2.952706	1.010231	2.006109	2.01737	1.288528	100.7252	1.09895	4.193926	6.300648	8.111561	11.81582	0.646449	7.474761	0.09979371	1.396264	2.109926
TCGA-53-7626	929	1	12.49041	66.21691	30.31885	1.993475	1.856603	0	10.67155	0.8946103	33.019	56.42381	13.81857	60.32929	153.0441	0.2281537	13.63407	7.792335	4.244415	4.160467	1.627521	11.54503	0.858553	3.26826	5.290795	68.84482	8.066803	6.178253	24.95932	11.36261	1.842003	4.33971	32.82221	1.490754	1.685165	3.696095	1.509172	3.050705	155.0649	5.239936	14.83683	16.50939	21.1886	4.778566	0.1697979	26.08858	0.0225721	2.005184	1.556333
TCGA-50-5051	478	1	2.774246	47.10284	7.472624	4.198653	0.7777426	0.02750751	3.450623	0.6657828	48.37729	48.07924	3.443038	8.911268	430.5029	0.3954142	17.71755	1.506863	0.7503026	2.88343	2.903537	12.08318	0.6636093	9.332817	55.08795	40.45565	9.498221	4.791089	6.913214	4.239527	2.025467	4.217453	9.426026	0.676577	0.87617	2.619693	1.645463	0.8211522	67.44344	1.760108	7.406593	8.987245	15.12851	5.615823	0.07019461	0.8443123	0.05085575	0.2753483	1.105888
TCGA-85-8070	510	0	8.394747	67.15467	0.9823187	10.13663	1.31366	0.8278803	6.351971	0.01799932	197.1156	10.27737	2.755445	82.4859	206.6	0	61.24755	0.2992962	4.651802	6.264296	7.317752	22.21804	1.295728	4.431857	116.1419	42.87507	22.22174	0.1097504	13.1496	2.889901	16.9092	6.320869	13.52123	8.702988	4.983631	9.50217	3.681774	4.674168	17.06489	6.355489	2.203569	7.154494	9.119489	14.17962	0.564518	0.2481702	1.88688	0.09056857	37.07615
TCGA-55-7913	561	1	1.768019	110.6248	3.965068	5.860478	0.8047153	0.06483486	2.503483	0.6878868	934.5403	82.86516	3.074132	3.588931	324.5457	0.3897397	28.33657	3.057315	0.3351872	4.522596	9.726588	18.4844	0.5143137	9.299956	43.70336	35.52835	16.5999	8.836044	15.81406	2.255442	4.327251	15.9544	10.89511	26.60222	1.242431	3.158423	2.077727	4.463906	30.10436	2.338275	10.84395	10.96731	11.78495	19.20177	0.08422798	6.197202	0.3138319	0.4851055	1.914177
TCGA-64-1678	1189	0	0.7051046	85.40213	2.569349	4.902878	1.526108	0.6212214	0.7342129	0.01373136	120.7154	32.43455	0.3319789	6.961972	268.8548	0.02267915	8.411013	5.781063	0.1953781	1.255378	25.69079	36.80863	3.883092	10.35195	91.74429	37.33097	6.630603	8.913661	7.878198	3.756769	0.8385819	6.388289	10.45285	2.061535	0.5147878	3.146027	1.41695	0.1221047	26.68161	2.329368	1.446076	3.135592	1.746094	5.453662	0.02113672	0	0.03062696	0.3377887	0.6876595
TCGA-56-7823	1011	0	4.246288	118.8241	3.045812	8.866202	2.079634	7.666902	2.671786	0.6936616	344.895	78.47389	2.569882	1.622787	246.4878	0.1519415	51.11065	1.104352	3.945746	7.913594	13.09354	33.04973	2.108456	15.68835	87.42932	63.27327	19.3267	0.761801	6.923514	6.916818	5.226688	29.90633	11.78805	5.87198	9.031832	13.29003	4.060488	9.689709	40.90926	2.092068	9.557553	8.627782	3.097417	44.51684	0.05859632	3.065823	0.254717	1.305334	40.87929
TCGA-67-6217	422	0	8.990723	66.186	15.76721	2.27326	0.4775374	0	9.077788	0.5382063	42.92691	22.72242	6.908615	22.63996	215.3283	1.657332	15.73242	0.6490124	1.985569	3.169203	0.505946	13.5672	0.6337078	1.099824	6.036879	35.73489	5.250232	1.144861	19.73997	4.557212	1.164212	1.49073	6.739465	0.5221715	0.7696748	3.182631	0.5954997	1.219658	123.4424	4.589229	6.185944	15.5596	5.757748	1.029696	0.2304526	10.48149	0.008453777	0.2288564	1.246472
TCGA-63-A5MI	1784	0	23.63894	83.84109	3.605408	4.242309	1.51501	14.74332	4.382462	0.08361944	339.3765	37.61553	1.578372	49.59085	190.3445	0.03021124	29.05306	0.7889023	6.392406	10.48324	13.40649	52.0449	1.46174	11.90027	76.00866	82.0951	20.73651	0.4706467	18.81114	5.071537	2.346879	23.58586	13.06961	7.966293	3.798875	7.18435	3.481656	8.161924	44.0862	0.9413556	5.556365	9.876886	2.504009	25.44639	0.4129627	4.227389	0.7382611	3.903666	6.141292
TCGA-49-4512	905	1	4.196332	17.13927	6.683638	5.057058	0.9061432	0.02715589	7.749322	0.297123	39.00178	46.21708	5.700729	10.78559	117.4413	0.1171079	12.56669	0.1911265	0.765169	2.222528	1.56437	9.46482	0.8851176	5.978412	5.464017	55.0426	11.92055	1.368277	14.82416	3.791317	0.6412347	3.293397	5.233395	1.526693	1.090003	1.97141	0.878151	2.146736	300.2989	7.26578	5.62455	6.127798	1.702052	5.326745	0.8211732	6.419873	0.0602468	0.7047407	1.736151
TCGA-56-5898	555	0	14.89889	73.9848	7.200368	4.063518	0.6292694	2.636246	5.017216	0.6294375	310.6987	44.89945	4.117903	10.90658	122.296	0.07831041	23.16321	0.9413253	1.126346	3.180539	2.550906	17.1908	1.953146	3.743983	44.97774	57.27558	12.97547	6.770931	9.894847	5.41975	1.888807	3.947468	6.680457	2.854649	6.929856	10.72121	1.266288	5.293213	105.5205	3.206293	26.44057	8.041284	2.588628	9.768182	0.1375069	21.13598	0.03065332	1.118736	19.30464
TCGA-77-8138	539	1	7.476101	183.1726	15.26021	3.910529	0.7605444	0	3.399251	0.7805521	275.2916	30.3227	6.772797	22.86068	216.5136	0.02829918	16.41826	1.021091	3.401294	3.728477	6.312997	12.10012	1.998263	8.299516	27.05502	73.10066	23.36396	8.472259	17.93469	5.318673	0.3581109	18.03073	10.78634	3.80311	0.9278466	2.48387	2.030438	2.818715	67.13614	3.309387	18.68397	22.5705	0.9337658	22.28989	0.2578842	31.64871	0.06794045	5.790231	5.184428
TCGA-97-7546	1285	0	8.10405	63.1488	31.18947	2.359603	0.8987892	0	8.048363	0.767158	30.38404	27.09126	10.63432	57.7933	160.6396	0.5266229	16.88283	0.8368595	7.050477	3.22961	1.161558	12.74473	0.8610487	3.448296	11.2623	47.46194	6.985017	20.73792	17.32928	12.67654	1.378066	3.010151	6.174854	1.211042	0.8738063	7.117928	1.034235	2.547544	218.8561	13.62171	21.94666	27.98509	3.505798	1.63983	0.1426907	25.17166	0.0356479	2.609188	0.4840175
TCGA-55-8513	791	0	12.30195	58.26483	16.56415	1.66053	0.5559922	0	12.50286	0.8178932	36.79905	16.81033	10.21998	39.75235	189.9687	0.3806965	13.39167	9.329782	3.497014	2.138534	0.5409076	9.911054	0.8057621	0.9307203	14.15495	27.68565	6.502026	9.662616	7.46741	7.940335	1.681592	0.9803835	7.677524	0.7617108	0.9678904	2.433632	0.4620084	1.429812	171.9642	3.394252	18.98149	25.13893	5.546327	1.654285	0.1487892	7.029763	0.1105613	0.3214767	8.713827
TCGA-05-5425	882	0	5.308312	250.8317	16.47581	4.412315	1.332114	0	4.632226	0.3445199	296.3481	41.20594	6.477718	53.95732	373.4146	0.1547609	13.30404	0.9322434	0.7727686	3.255453	6.196901	18.11387	0.7560795	6.003471	15.49536	30.67967	8.3331	68.44412	12.90632	5.208921	0.9756062	12.09966	6.258803	11.51501	0.5913933	2.734675	1.426588	0.6817369	91.52871	4.40548	8.94909	11.92758	20.12951	5.889307	0.1048985	12.63228	0.1182201	0.4487326	1.93927
TCGA-60-2709	1505	0	8.686919	66.14727	20.8875	6.917205	0.8240328	0.7758299	10.34379	0.5144639	191.0389	28.72399	12.10141	22.99506	184.8413	0.07815682	16.93349	1.174498	2.327868	4.713038	5.491532	14.25271	1.258545	5.036936	47.07814	48.64429	16.53132	6.214672	5.354302	6.808866	4.577959	11.11537	6.323706	3.902628	2.100063	5.25042	1.96616	2.395306	255.7901	1.40151	10.50361	19.00642	8.889696	19.8653	0.211053	2.781875	0.1353161	0.2713488	12.3012
TCGA-95-8494	84	0	1.726522	40.46322	5.613536	4.993047	1.293098	0	4.142801	0.0979623	85.2081	21.37865	5.241552	119.5588	170.5278	0.005515829	24.54786	0.7939883	1.911095	2.9509	5.778906	17.44597	0.6893523	12.89829	8.727665	46.43012	7.464672	10.55966	9.406797	4.953842	0.3147045	17.05823	2.419735	3.704379	2.448401	1.663479	2.842916	0.7275831	252.8151	6.562826	4.818321	4.928522	3.950949	7.946077	0.0239899	7.227016	0.03972708	6.811321	2.965666
TCGA-O2-A52W	261	1	5.932039	132.1737	3.737486	4.935276	1.809877	1.413436	2.571169	0.1266581	255.828	39.71021	1.630231	6.063561	144.6826	0.0666801	36.32215	2.038879	1.911936	4.260201	6.826694	13.63588	0.6666788	14.17162	32.72935	83.62069	35.51427	0.8435827	20.98958	5.228659	1.659485	14.72784	7.492655	4.144281	2.359363	11.2645	5.329164	14.36553	44.99975	1.643143	8.430605	16.39448	4.012113	26.89898	0.03655596	36.27377	0.3107534	0.0354064	10.33105
TCGA-85-8350	683	0	7.055916	205.8129	15.77773	5.143114	0.9425812	4.715731	5.745923	1.415675	134.5021	26.98251	5.337813	68.43444	528.9017	0.02338174	45.61671	2.272762	3.821081	4.309566	5.965917	14.25573	1.051985	17.14604	49.86039	78.9942	15.73984	12.51277	5.850229	4.213353	1.255366	5.942776	13.81708	4.100771	2.265455	3.319828	3.133226	3.755642	145.4775	1.565043	15.67225	19.15111	2.544908	15.70514	0.3510856	49.00193	0.2596229	2.814167	17.32028
TCGA-58-A46L	1723	0	3.428805	73.34277	9.08282	7.598055	1.532752	3.808073	4.839833	0.4288401	188.8904	17.0802	7.160465	7.557378	238.4415	0.02735869	60.70887	1.519804	2.249785	9.701766	14.32983	25.88179	0.4815386	9.327463	36.96017	44.35261	25.60923	3.553214	6.189447	7.097873	0.9976036	12.0581	11.86481	13.65359	4.266551	5.999149	5.51638	3.455398	69.14497	1.120844	21.17133	7.000594	3.156432	16.61236	0.1076582	6.054127	0.4803035	2.411993	35.99284
TCGA-33-A5GW	9	0	6.598091	64.28267	2.969788	3.958957	0.8242763	0.9111952	2.495712	0.2258791	168.7693	30.80572	1.829662	3.702436	146.8585	0.01748761	30.06422	0.3076692	0.8305123	5.504557	5.300575	25.83001	0.5769854	6.867754	73.19109	61.41512	17.47603	2.208964	12.05524	3.816635	1.011567	9.791576	6.606664	4.48835	4.595759	7.836055	1.862811	1.37464	19.97836	1.311793	9.721221	4.564981	2.279249	10.16658	0.03911583	34.66956	0.2393095	1.736431	81.0583
TCGA-73-4668	467	0	3.12894	133.6245	7.521521	4.591495	0.6524823	0.004851469	7.701593	0.1447685	354.9592	44.39783	3.150022	63.02864	278.1428	0.07571636	23.60459	0.6988391	0.9088325	5.091434	2.232421	17.04404	0.8267508	4.151426	36.33592	34.1137	5.787232	30.35659	45.94609	7.108039	2.346257	9.406749	6.188805	1.92628	1.650823	2.332855	1.003415	1.204199	130.7292	8.880549	12.54087	8.706578	5.621295	3.908586	0.03714043	109.6551	0.01793874	0.1978487	1.417638
TCGA-62-8399	2696	0	6.761999	128.5407	19.69655	3.028283	0.8958135	0	9.216668	0.4393784	164.698	104.3167	7.082928	19.16294	164.226	0.5686908	12.26394	2.156347	2.194667	6.54534	4.592254	19.53401	1.395304	4.749904	17.94428	90.68727	11.52182	61.99971	8.548695	5.131812	6.853738	9.286346	1.556375	4.574293	1.2407	5.17831	1.327567	6.067318	169.4472	6.289136	12.11196	19.53963	85.54414	7.706158	0.2449551	76.38014	0.03141047	0.04409111	2.788798
TCGA-55-8089	702	1	8.062242	88.02094	39.11341	4.738599	0.9515954	0.006671181	8.566728	0.1791621	233.6302	15.72497	10.0938	114.3879	339.9443	0.06575774	15.72656	1.115907	6.142177	5.886216	7.740035	16.39483	0.5992445	5.112033	41.93722	41.83875	10.28856	1.220043	8.923141	6.604439	1.412935	22.12684	3.278784	6.944307	3.323837	1.757465	2.261838	1.146943	159.3305	2.352502	12.16091	9.394073	1.857101	12.75943	0.2008802	30.8018	0.04440113	0.964572	0.873947
TCGA-77-A5GA	1280	0	5.826263	36.87367	4.556199	4.806005	1.071195	0.01480773	4.372245	0.1080114	139.9041	8.979695	2.124891	5.165439	104.7225	0.00608165	39.0067	0.5280411	0.5677459	3.559314	6.88145	16.28128	0.3724327	17.46459	189.2194	73.43716	16.1282	0.9671697	7.653857	3.204636	2.34083	14.10744	4.497248	4.656712	3.589188	7.170247	4.896298	5.263542	41.50006	1.045753	3.419517	4.549329	2.767594	14.42821	0.1284754	4.64177	0.5037268	0.131755	28.63329
TCGA-60-2697	372	1	9.515814	67.79759	53.89822	2.656542	0.8602937	0	10.01231	0.7209723	102.8565	29.35554	14.16893	52.44138	333.4197	0.1900182	19.46804	1.733054	4.611332	3.968503	2.348344	16.80999	0.902421	3.089702	15.84164	45.01942	10.86405	8.581166	9.386693	7.273848	1.615098	6.610841	7.052097	3.26487	2.056744	3.254854	1.358256	2.250731	227.2093	2.788624	19.3287	24.39607	11.71249	8.913099	0.1298696	1.279083	0.2908238	0.291594	2.265316
TCGA-94-8490	153	0	7.691614	100.6653	3.430102	6.937905	1.031898	6.564657	4.028868	2.594776	317.7692	17.35283	3.299386	2.14984	220.9501	0	34.95253	1.494735	1.767423	7.091866	7.622785	23.46686	0.1181478	6.721782	49.91101	77.9419	21.69314	4.450086	9.930739	5.068099	3.151586	11.68069	15.46529	8.467926	4.086629	11.19051	2.987497	4.199089	17.76604	1.98122	26.87747	6.823908	1.471278	29.37609	0.06343643	33.62355	0.06808811	0.2252858	36.25702
TCGA-33-AASL	826	1	4.69266	37.99946	3.024787	6.514693	1.171203	8.999914	3.209179	2.56854	193.7735	12.73929	1.181239	3.326485	161.4747	0.232699	50.5121	6.791809	0.4626169	3.569665	9.265838	10.10384	0.7494219	17.12405	104.6856	101.6131	27.11954	3.985295	3.994007	2.714961	1.044844	6.199068	7.719973	8.527934	7.832667	10.52344	1.914428	1.523903	38.28362	2.458213	4.360442	1.860734	2.891625	18.5976	0.1195582	16.49399	0.4431694	3.005374	48.33445
TCGA-44-5643	417	0	3.148514	68.09841	11.84392	5.740803	0.9696341	8.922663	3.708539	0.1527421	287.5821	36.5034	8.15347	29.30126	239.4565	0	62.18676	1.049491	3.812125	5.381129	9.896563	22.05828	0.50404	9.619155	45.21778	96.08566	60.73728	0.8823227	21.02395	3.983954	2.836437	6.770915	23.04545	6.975347	3.949383	14.24938	7.722903	4.007711	41.17966	4.142917	19.49893	7.397756	1.807201	58.6577	0.09280906	22.43729	0.1613756	0.7191243	63.23228
TCGA-95-7948	133	0	8.575901	117.5994	3.296999	3.453104	0.8816658	0.03461326	7.906989	1.586021	106.8146	26.90821	2.461647	140.7739	188.8759	0.008529559	22.14122	0.1656564	0.7410457	2.647409	1.61949	24.08745	1.197473	2.495652	7.3071	72.26456	9.657386	0.9086148	29.06372	4.234711	0.4479697	1.730709	2.947149	1.842565	1.821369	6.191297	0.7533329	0.466886	1038.474	5.810925	15.24634	5.828961	2.01701	2.858254	0.1501564	9.765176	0.03583598	1.108724	3.106235
TCGA-98-A53A	552	1	8.395559	66.3047	5.364315	5.752773	2.683612	10.17736	4.772492	0.8139027	192.2659	59.05366	3.87098	20.53804	217.7584	0.07355971	70.42988	0.7884687	11.72258	9.503055	10.19187	35.16826	6.072971	12.05027	156.7458	158.2083	15.26653	2.798407	5.162257	6.213805	1.988321	20.97357	7.312578	12.81787	7.229961	11.62637	4.820866	4.152659	44.16682	1.523044	14.51246	13.2285	1.588383	25.89751	0.4919962	14.11853	0.4908485	0.3046633	11.03743
TCGA-44-A47B	287	0	3.377003	42.01004	11.49098	2.129657	0.8246466	0.008845557	5.69731	0.214095	47.99819	43.97967	6.137403	10.02205	223.3645	0.4904467	24.5409	0.589358	1.012895	3.602357	2.224692	14.83465	0.8490438	2.447971	29.30636	38.63884	4.772789	7.389688	13.8843	9.376535	0.2742429	2.999132	19.52489	1.888162	0.7100989	4.650641	1.563959	3.383841	89.95937	5.76058	8.516103	22.71156	4.195564	3.187073	0.06997443	13.14775	0.0261658	0.3541737	1.717379
TCGA-55-7726	652	0	13.87594	53.89802	33.55102	1.620869	1.736431	0	4.844599	0.3220841	106.6025	53.82795	7.390528	18.78902	329.0514	0.461969	24.27582	2.163062	0.8902486	4.255677	7.979906	12.17923	1.408397	9.481166	8.11228	52.90527	13.9116	12.84883	16.17085	8.418466	0.6666186	47.5161	21.39716	4.1469	7.582127	3.845605	1.553652	1.064616	220.4872	2.875678	19.1993	14.55953	3.050571	16.05254	0.03044293	34.70292	0.1638431	1.541676	2.252692
TCGA-85-8584	383	1	4.837909	82.11984	12.73648	8.552224	1.359835	0.03656554	4.072763	0.4243248	245.2276	44.12879	4.511937	13.18943	205.8968	0.1601893	12.37518	1.066584	0.8750526	5.368188	6.683211	21.73717	0.5192686	9.94691	41.09626	55.49123	7.228955	5.951758	3.117871	3.263445	3.09559	11.47131	2.631544	17.55911	1.477163	1.842652	2.450962	1.56321	98.36515	2.177942	5.524872	8.021268	16.1391	59.92678	0.1772874	13.05415	0.3875858	0.9218243	5.043581
TCGA-85-A5B5	111	0	3.049976	35.32129	3.878897	7.278929	1.09906	1.268512	2.91055	0.1565679	100.6817	32.29669	2.339801	17.56306	186.4622	0	37.92852	0.4431389	2.856752	3.074457	4.423282	13.87075	0.9885547	7.561582	92.0607	96.41933	11.52307	0.961868	6.23147	3.188479	4.534667	8.214148	5.786121	5.579638	6.541094	6.798051	4.909244	7.319623	139.6536	3.291468	17.30187	6.544719	1.202507	7.281873	0.3142521	8.598597	2.643079	0.06178939	16.59687
TCGA-86-8585	353	0	8.26206	77.43156	17.02072	2.348862	0.8470818	0.04122586	4.450709	0.2414808	98.94678	36.61113	4.545244	10.75271	242.802	0.231401	13.42874	1.128371	0.7178335	5.32622	5.145614	15.18988	0.5219675	5.739539	10.36207	53.16344	17.66006	1.820761	1.96419	6.155331	2.011343	10.01489	1.681961	8.124026	2.469675	2.216343	1.926148	6.768691	157.4065	2.383877	6.278096	5.666073	15.15432	11.56759	0.9503206	0.4487168	0.1524363	1.334803	3.945439
TCGA-44-4112	370	0	11.68994	46.26771	9.240439	3.320186	1.614334	0.01592388	4.652161	0.2296659	42.59799	49.85865	4.786693	25.01006	148.4986	0.428374	18.55664	0.6294836	0.6761018	2.0136	2.628926	11.38363	1.614282	12.41853	12.53617	26.54031	8.318061	5.888784	23.04197	7.855585	1.994874	8.048181	16.48496	2.189128	0.9195719	3.232659	0.5817206	0.7658553	187.1768	2.317083	7.456891	11.52207	4.729557	4.685307	0.09549249	40.73393	0.05299198	2.024931	1.986149
TCGA-86-8055	124	1	8.613945	109.2973	15.71695	2.052118	1.191528	0.04624955	6.848598	0.326403	48.60356	55.70118	7.33481	26.00994	317.3855	1.0393	14.64937	1.030782	2.135396	3.289939	2.399726	11.07733	1.488803	4.038364	19.79911	50.31449	7.016274	6.300521	45.20455	7.438274	1.523217	8.894191	14.70442	3.052833	1.906016	2.771573	0.774411	2.480035	286.9801	2.073107	11.80811	13.40554	2.387675	6.25346	0.1163352	13.96278	0.1368095	8.142125	0.8655492
TCGA-55-7284	243	1	7.836657	42.83933	19.93144	2.446802	0.3577708	0	7.477276	0.6835892	92.10112	19.25948	9.524998	39.51573	172.8364	0.1667095	18.16875	11.07966	5.696646	2.234358	0.9007443	10.97507	0.65481	0.8532473	4.598191	22.91815	6.244646	14.39621	9.586403	6.936933	2.34944	1.860448	13.38163	1.143263	0.4571611	3.652673	0.7167784	1.820063	132.4834	6.400773	17.40494	17.74411	4.456652	2.112256	0.06412153	14.08725	0.1619998	0.3105257	7.123899
TCGA-O2-A5IB	340	1	1.529772	108.61	5.609639	6.413111	9.475713	0	5.001337	13.81204	88.18254	203.6191	1.938046	2.053436	267.435	0.3967812	19.8591	1.633881	0.3697501	7.940776	8.410764	15.40556	10.74628	25.17482	151.3462	294.5475	9.617055	0.1407304	13.68681	8.333975	9.223939	5.973418	13.04571	19.57255	5.136578	11.68297	2.878854	8.565374	52.5432	1.660619	14.71255	4.31416	24.74828	40.42686	0.02028416	2.843119	0.01808714	1.165176	3.786859
TCGA-MN-A4N5	84	0	3.412771	46.73353	9.761326	4.950991	1.639271	0.008004483	7.287107	1.003191	70.05584	25.67082	5.178317	19.23791	120.1099	0.2695752	17.86343	1.522964	0.8939274	2.311586	3.674857	7.543737	0.8422682	6.197144	8.355191	43.19984	8.102374	2.718634	13.95309	5.939171	0.4357345	12.12634	3.970593	2.78443	3.436764	3.303848	1.607838	3.982487	89.51298	6.172699	10.32659	9.06678	4.090418	5.087315	0.3656274	5.561972	0.1479865	2.231611	5.073533
TCGA-50-5939	460	1	4.696822	100.0621	30.49972	3.190366	0.7728717	0	6.24828	0.3545003	279.4343	19.7088	14.58757	20.63448	219.4021	1.163096	19.91639	2.08467	1.505778	4.666174	3.892723	21.0668	0.756467	5.936567	49.99628	48.46894	13.90027	11.747	15.73665	7.737169	3.268526	7.224505	2.026583	1.827666	1.691207	2.930469	1.237445	1.948924	197.4293	2.444832	20.23625	31.99756	5.882306	6.81784	0.09217624	17.51291	0.2884955	2.367642	1.048417
TCGA-43-3920	357	0	12.16758	137.9936	7.539764	4.233738	1.731002	25.18467	3.933764	0.128593	32.22131	11.74307	2.203745	26.9758	233.2679	0.006925704	31.4724	0.5063801	4.588711	1.798704	5.40796	13.67948	1.28102	4.361335	337.7206	48.30083	9.199411	10.62589	11.01076	6.210284	0.8586798	8.629562	6.172611	5.72517	0.6375523	3.628359	1.006853	2.666095	107.6163	2.493676	2.436825	18.03962	2.961265	7.089627	0.4927073	4.58119	1.265744	0.1812994	1.382335
TCGA-51-6867	1856	1	13.31786	155.0559	10.87694	6.886558	1.120549	8.483148	4.06284	0.2438209	229.2797	50.96767	3.975874	69.98929	301.202	0.03236001	90.60404	1.198422	1.11511	6.705089	11.93769	26.80811	0.9874735	9.241502	81.69146	61.89964	18.48573	11.32581	11.63935	4.925124	8.581717	6.490241	12.21933	3.927801	3.791677	18.16463	3.714589	7.230402	49.40755	3.778049	5.249039	11.63589	8.241758	26.45812	0.1910081	26.09639	0.1262457	1.937648	14.62264
TCGA-91-6836	417	0	1.414383	80.34787	8.045776	8.071052	1.579404	0.09842176	4.064898	1.879628	141.5257	58.14753	8.016194	10.76171	282.9595	0.06063387	12.75195	1.138344	1.392942	9.056616	7.726811	22.29613	0.6365389	18.86037	67.44042	50.49423	10.37177	3.661147	26.59385	11.68839	3.702502	19.20449	16.13923	3.977011	5.984407	4.647954	4.547031	2.867348	61.6502	4.524985	4.672194	7.811776	2.439728	16.23672	0.2084595	12.90651	0.0873416	1.74416	3.030377
TCGA-56-8629	481	0	7.766925	150.7734	9.602415	4.490231	0.7796003	15.33314	3.085355	0.4874889	169.5316	40.96467	4.420195	66.62567	314.3238	0.0205396	69.75477	0.7485405	5.129506	2.851583	5.691616	17.02788	1.873894	8.281434	59.18329	104.6	23.01645	4.821871	14.8133	2.872813	4.745223	5.783753	8.337564	4.357913	1.533355	2.56384	1.931811	6.270189	48.8208	3.560272	7.029265	16.02144	1.123901	18.42125	0.4875002	26.781	0.1257438	4.271779	19.22299
TCGA-66-2754	61	0	2.935437	67.87356	6.990396	6.856718	7.626701	4.469306	3.436175	0.04545492	541.3484	68.6617	3.07706	4.867609	301.3158	0.05630609	23.06704	2.952574	2.556466	12.09864	11.95242	25.3682	1.10715	19.79529	189.2731	64.42561	22.37298	1.193921	19.8173	2.443592	1.868211	11.56112	9.129946	3.773436	3.119454	3.868167	2.917206	11.08527	35.47811	1.217284	6.464552	5.619783	8.401783	30.26428	0.2029098	0.04775019	0.3176712	3.354546	0.6739458
TCGA-60-2726	358	1	3.908684	15.14459	6.366891	14.12798	1.254622	5.91246	4.814322	0.685041	232.4599	16.02127	4.658071	4.411782	176.1501	0.01515315	36.81384	0.869905	2.409103	3.71786	6.113834	366.1581	0.8711466	22.38397	38.6619	77.50251	23.95427	2.777029	6.849811	5.538872	0.3990278	10.93208	4.024979	3.881088	1.495259	11.33163	7.632963	9.514816	71.21395	4.826514	4.769518	4.057218	1.484365	15.22924	1.666464	2.807049	1.780326	0.3488009	32.78461
TCGA-66-2789	123	1	19.4401	270.9793	9.428589	4.483417	1.774519	4.370468	7.324435	0.6341144	78.98229	29.0484	4.323163	75.27104	368.4682	0.09258658	39.07958	2.147904	3.620876	5.604908	6.932581	38.3642	0.8995676	6.185641	298.1456	55.27533	7.322697	2.193917	12.23133	8.438192	1.770886	9.970808	14.30459	2.267721	1.386	5.597564	1.308214	1.668323	137.2399	2.795301	8.666602	15.09977	0.8951499	12.73815	0.192992	12.79396	0.3871994	0.8357617	1.651459
TCGA-NK-A5CX	111	0	11.51047	77.44029	6.946448	2.72676	1.257049	1.110384	3.512356	0.3807421	120.3437	44.02509	2.99686	15.89836	435.8291	0	37.22962	1.362618	0.4688864	3.12325	2.993609	17.65688	3.570709	7.100532	112.4792	90.49086	9.765271	10.10095	9.19522	4.755284	0.374639	6.810399	11.24799	2.642739	5.057833	6.580728	3.756082	6.615777	160.1826	2.478524	11.69688	10.014	3.022401	6.417945	0.125934	11.80071	0.9755527	2.871076	18.39238
TCGA-85-8666	475	0	3.830958	102.1299	10.12551	6.365549	2.695421	0.2796039	5.175161	1.016186	177.1423	26.16395	8.627423	9.867837	349.5262	0	27.98916	1.972933	1.317213	9.763506	8.707078	22.25291	1.059826	17.4368	87.95969	71.40863	29.3878	1.732585	9.205644	6.328759	3.624877	30.67615	5.060601	9.909534	5.781349	2.94975	2.53518	12.22283	138.2798	1.416997	14.87478	22.4575	5.914454	42.24786	0.02744242	22.65626	0.1192916	0.1833982	18.73632
TCGA-55-8512	607	1	8.510417	45.9775	8.532456	2.44746	0.4392148	0	9.321124	1.063236	51.11102	15.08652	4.824711	40.42165	167.6541	0.1554558	12.38368	2.668913	4.409998	2.367042	0.7866522	10.4628	0.4263457	0.64859	31.86306	25.54938	7.497102	7.684831	8.955912	3.540598	2.651374	0.9989432	10.14319	0.387908	0.8821623	2.533779	0.5175401	2.458615	76.35637	6.099683	12.11244	13.30845	44.81148	1.100899	0.06439249	10.51924	0.03110142	0.4599608	12.25621
TCGA-NJ-A4YF	2161	0	1.519002	73.38174	7.543134	3.592572	2.336917	0	4.634742	0.09530653	117.5071	12.54089	2.360858	2.74924	206.2463	0.02459551	24.54671	0.2809886	0.5547595	1.795651	2.961811	24.83065	0.5717409	6.229322	17.85206	32.27778	8.380061	1.214411	2.476309	1.662124	3.512548	3.07469	1.948536	3.198412	1.594219	1.810697	0.7455379	0.7614291	111.3949	2.406984	11.06627	8.547045	2.076238	8.280287	0.08557827	0.03128722	1.682889	0.9147187	1.648906
TCGA-97-7937	564	0	12.29397	44.19123	3.285986	1.840756	2.165928	0.008336472	6.396819	0.05528033	41.63263	55.10193	3.815586	41.58927	221.4634	0.3184184	17.0926	2.48774	0.6456959	7.058469	3.926835	17.73432	1.189571	3.75078	5.764961	52.45019	12.24727	0.2592849	20.99966	7.096177	1.651436	9.560486	14.44019	1.16436	1.485261	5.415559	1.383782	2.677546	64.743	9.605535	9.762559	11.61189	2.315971	7.783566	0.04892858	12.63061	0.03082486	4.555616	2.4883
TCGA-73-4658	1600	1	5.295899	45.19013	25.74436	2.489758	0.674461	0	7.757161	0.7341206	112.8752	28.49745	11.08651	51.87963	140.6378	0.09374976	15.85225	0.7390128	2.243778	2.27773	1.23478	12.84402	1.382555	2.499715	8.32367	26.11083	10.42913	7.404854	11.72633	7.526296	0.4649406	3.210578	21.87367	1.864782	1.199956	2.331907	0.5315661	1.110449	261.2476	10.5865	8.526382	15.5976	18.72144	3.365949	0.1368855	62.57972	0.01688053	6.431587	0.62224
TCGA-22-1011	53	1	30.20782	137.1195	19.08331	5.254776	1.824822	0.112578	5.66086	0.5191715	141.4019	37.6885	8.061266	26.443	355.1025	0.02101667	19.36117	1.063654	2.686213	4.230834	4.004772	14.71253	0.4517756	11.01071	27.81653	73.38106	17.32947	8.632679	7.945744	4.391491	0.332059	13.52543	12.11799	2.238557	2.517773	5.656565	2.80124	4.46958	118.8775	1.280617	18.16894	29.73829	2.99926	18.19866	0.1984847	25.2509	0.2497605	2.655989	7.75941
TCGA-56-7822	532	1	5.887291	113.3113	6.896778	1.444509	0.8234968	2.606307	2.951502	0.6634515	67.2458	19.48981	3.172267	27.71123	230.4583	0.3334128	23.91116	1.572062	1.128767	2.352246	2.358782	19.43875	0.3911034	3.312749	43.42984	48.15119	6.183758	29.04964	12.04882	6.517129	0.2143595	6.837352	5.470442	1.939162	2.29033	3.50947	1.103441	2.680836	46.76118	1.164442	29.52721	9.795213	0.9971994	8.273509	0.07995573	28.6749	0.0842584	0.8131347	20.72451
TCGA-86-7713	422	0	8.515221	145.111	6.917681	2.551583	0.9985017	0	6.662215	4.894211	175.1225	66.82979	3.30807	13.04886	366.9514	0.3384614	12.91177	2.080971	0.7293091	6.083106	6.104358	13.0323	0.5087423	8.521058	29.23122	60.20843	22.18858	7.675546	19.3156	5.527571	4.108072	10.6201	8.182538	3.242918	2.993463	10.90169	2.787566	10.43809	36.67218	3.789862	9.138827	8.206634	21.70078	12.11378	0.02273459	3.905465	0.01235335	2.45244	3.029193
TCGA-85-7697	1063	0	4.050373	83.0839	12.75715	4.554438	0.7990297	9.120699	4.213773	0.6691727	323.4645	16.04494	5.109947	16.3498	331.0506	0.004861702	38.44106	1.07196	5.175212	7.20498	8.049936	27.08738	0.8445659	9.693849	68.77901	113.5498	20.41151	3.239911	7.579489	4.89002	0.8172143	12.94472	9.586247	4.663648	3.598782	6.161606	2.734401	3.540229	61.5763	1.352156	21.45297	13.06975	2.402925	19.03568	0.04077948	15.49972	0.2713726	0.3423083	35.31406
TCGA-63-A5M9	0	0	11.27255	80.19685	7.633575	3.471375	1.456873	7.250987	3.164014	0.217614	143.2608	33.09329	2.488899	24.32752	322.913	0	33.25932	0.623252	3.649262	4.74527	12.49347	14.55991	0.5775305	9.564845	184.121	68.69876	26.13595	2.906533	5.625325	6.158283	3.84075	10.12239	7.938889	4.468256	1.351629	6.83897	4.701567	2.583027	62.51858	1.722092	5.602846	13.55557	2.020694	32.01446	0.1216274	3.531093	0.4622617	0.1969815	13.34361
TCGA-63-A5ML	1386	0	8.12954	58.43651	7.835688	6.351587	2.429685	0.02276535	7.001604	0.7736715	172.7388	8.728573	4.384153	12.38821	299.9945	0.009349906	53.27288	0.6222085	0.8787086	4.663575	12.19083	17.16285	0.5784194	10.5519	167.9405	60.67171	13.82299	1.678099	7.750619	5.216003	11.09796	11.22182	10.36243	14.40841	2.558562	6.678851	3.934628	4.555767	47.08122	1.623922	7.376274	13.20201	0.9576713	18.445	0.6477414	1.769193	1.085883	0.1350398	18.63514
TCGA-55-7281	872	0	7.441234	34.03193	10.52597	1.859123	0.2746373	0	5.152148	0.3045232	75.46775	70.40147	8.079973	13.17372	130.5645	0.02050109	16.21878	0.3372658	0.6833372	1.771538	1.111642	12.20398	0.4611901	2.485988	6.656772	39.28901	6.90392	2.496463	17.48674	7.152476	0.5794444	2.62236	13.85092	1.639924	1.101325	2.887786	0.5927806	1.622557	211.6136	3.936877	7.020842	9.679458	12.74561	2.597329	0.3897786	67.51808	0.02214849	2.324348	1.793393
TCGA-MP-A5C7	1862	0	3.488119	71.61809	7.134565	2.257182	0.6550205	0	4.910781	0.1115336	80.85339	45.95908	2.920487	8.735925	497.2218	0.003070208	19.42659	0.7488561	0.425115	3.375072	0.9216661	15.74211	1.204836	0.8799752	74.39317	32.92571	10.3642	4.650073	7.345367	2.903943	3.628716	1.345275	6.086476	0.4859308	0.236171	5.463217	0.679829	1.5001	41.02757	3.564406	10.137	18.40166	18.47554	3.530822	0.0362444	8.221118	0.005528198	0.2605134	1.026216
TCGA-34-5232	2062	0	5.238907	57.62308	18.27639	5.230061	1.129927	1.659612	4.99123	0.3736943	147.6727	23.69463	5.490931	8.058829	175.4136	0.002123413	30.73497	2.742444	3.992518	3.486782	5.092268	14.77649	0.5679089	10.37559	67.16362	130.8669	13.25142	1.382913	6.318201	4.794339	0.2823748	8.102144	6.55797	4.005697	5.454495	8.448821	4.880996	3.489763	104.2135	2.291224	10.89059	16.35945	10.40459	17.40592	0.2506731	17.62487	0.1070554	0.1993436	37.06316
TCGA-55-6975	118	1	4.501759	78.24539	25.33288	6.418831	0.9673604	0.03484177	5.162995	1.264948	138.8017	69.6421	10.32916	27.89312	244.4335	0.1645625	13.35351	0.7969672	1.4076	3.164125	9.136117	19.78333	1.654266	14.27615	31.5472	49.27501	12.38039	1.690518	7.81007	7.333623	3.557803	19.89435	2.661999	4.774553	1.254143	2.972668	2.303375	1.964622	212.1456	1.989947	8.029346	13.421	25.22168	20.9173	0.1244746	4.755546	0.8373988	7.311121	1.065935
TCGA-62-A470	1194	1	5.105607	61.79624	5.767041	2.124652	0.9889791	0	4.227284	0.8066071	108.9069	53.38906	4.853477	17.69993	405.2628	0.3431471	16.10228	3.407152	0.8410065	2.240688	2.520478	23.255	0.5928292	2.892704	43.85984	27.98935	15.3496	4.922087	13.16825	6.28477	2.830421	3.213695	7.005535	0.8202758	1.043624	4.726535	1.947289	2.689752	99.77914	3.202989	7.470745	13.71435	21.52118	7.528074	0.02508308	0.898691	0.1453809	0.2550902	1.783101
TCGA-55-7816	468	1	5.828483	54.8975	15.66169	1.490895	0.3011415	0.007676943	13.85958	0.7992384	17.11506	12.7437	13.37998	323.7706	229.4877	0.2995331	16.83992	0.1602928	6.33529	2.516999	0.9357275	15.3464	0.7408144	1.646644	15.22677	20.55977	5.760246	8.194651	6.32463	10.42791	1.596893	2.002237	8.33117	0.8024964	0.4890523	2.844034	0.6947679	3.280548	378.0323	5.381592	12.24891	8.819393	1.02736	1.909536	0.0822792	1.193216	0.2441212	1.440145	1.463391
TCGA-86-A4D0	116	1	2.239226	66.38492	5.006402	7.067884	6.676746	0.09354814	3.218534	0.1674894	238.292	72.36939	4.912314	3.903238	502.1549	0.1959468	18.0988	3.311769	0.2118347	9.587606	5.198442	25.92881	1.498142	16.11051	87.79689	70.92935	20.22157	7.617276	11.39265	6.658766	2.635578	10.00336	5.547168	0.8464089	1.390525	4.148249	4.50565	3.868257	29.73342	1.600651	4.81499	10.2554	3.97227	22.33209	0.04058229	0.1710595	0.006918053	2.712122	1.137451
TCGA-33-AASI	1344	1	16.98882	110.381	10.95814	8.631755	1.096805	0.02021567	3.284823	0.4122129	484.5797	31.10843	3.853287	97.44667	338.7394	0.004151366	36.60103	1.870987	0.7464819	5.301412	7.037094	25.96974	0.2334715	5.520236	41.01148	45.68918	22.04254	1.244939	9.905345	2.242254	1.978653	13.08329	2.935371	5.425093	0.8166663	6.660837	4.703231	3.782904	36.65058	1.763032	5.289205	5.234198	6.477983	27.9426	0.4539659	40.51715	0.5157699	1.169176	13.79664
TCGA-22-5492	506	1	15.65163	80.19054	14.66836	5.069668	2.811692	0.01198523	9.277949	0.302008	81.15801	47.89866	6.442411	71.08811	202.5975	0.034457	27.23803	1.431199	7.027078	8.477666	9.009317	20.98293	1.218078	7.525685	136.135	94.88169	12.87358	6.12089	30.684	5.574818	3.168183	6.01957	11.93829	2.816295	2.340183	12.94133	2.857181	4.127748	102.4103	2.559149	10.58868	26.44569	2.79162	23.23281	0.1376295	25.37543	0.881898	0.9953179	4.41886
TCGA-52-7622	862	0	6.44667	58.7238	18.36738	5.200458	1.07584	0.1477655	6.208072	0.5348372	173.7889	20.23343	8.422445	19.67422	206.657	0.177008	34.05253	2.234538	1.598572	6.74289	6.1031	15.57845	0.7553062	4.195277	47.7128	51.39204	19.76176	8.425768	8.244994	6.609065	4.636733	9.474166	6.761157	5.289427	4.846937	6.633074	2.116012	3.852893	116.7509	3.528113	15.55184	12.74	5.541611	15.41298	0.0989817	4.808914	0.08195645	0.3971718	27.77851
TCGA-39-5029	740	1	7.494856	72.20187	10.02308	5.493514	1.457154	1.576092	4.317003	0.4814368	123.9581	16.08207	4.263074	29.62005	206.5954	0.01198728	30.15804	0.7994298	3.253911	5.371106	3.165384	32.21592	1.089894	5.384901	86.68846	72.37048	7.316214	2.037976	16.10605	3.339889	1.755864	8.998806	10.8308	5.743065	1.806416	6.225497	1.758807	3.670691	108.2665	1.290004	11.10374	7.584837	1.260768	11.30347	0.1322022	14.98181	0.03237635	2.066753	9.910971
TCGA-18-4083	188	1	2.738941	71.33388	11.27971	10.123	1.302495	17.5123	5.840002	0.257996	180.9966	41.80768	5.788024	33.62358	247.6915	0.02458353	41.12846	0.5396363	6.235802	10.40087	10.86409	28.0095	1.795146	7.689699	59.90104	53.13562	23.37149	2.686145	6.512477	5.311264	4.355792	21.05292	5.675042	5.964054	3.635953	68.08881	8.652177	14.13393	74.11644	0.9645939	5.280655	7.210862	2.10999	27.07532	0.08291809	3.607444	1.353243	0.07608373	22.29668
TCGA-49-4490	385	1	12.69541	71.95625	10.90338	2.391925	0.343007	0.03284412	4.54773	0.5608196	155.3935	58.31849	4.227538	10.89078	159.2884	0.4721267	25.39157	0.5201121	1.348024	1.735542	0.997942	18.03222	0.9440802	2.890415	20.44584	136.0864	8.53905	2.788786	21.22935	4.102565	1.47414	3.616131	3.464433	1.630099	1.981734	2.888263	0.7539777	2.823362	204.1461	3.743924	6.982543	12.67935	1.270381	1.719506	0.1885787	25.78196	1.700217	7.488589	2.737489
TCGA-66-2770	700	0	4.582812	57.71427	8.907739	6.687233	2.672486	3.128442	6.960093	0.4959812	115.0477	20.43403	6.411636	13.68642	146.6554	0.01963783	31.28651	0.6986904	2.610168	6.659841	7.579559	23.05098	1.272719	9.648937	135.8113	41.73384	12.61727	5.115806	5.930049	7.031899	0.6230099	16.15326	8.957635	3.954175	4.67334	15.75566	2.074668	2.854717	95.66854	1.246458	22.41357	9.7489	5.835626	16.06899	0.05577828	5.906151	0.5051396	0.06584205	15.45875
TCGA-66-2795	122	0	6.092534	137.2436	7.007094	4.379598	1.993037	0.03233243	3.779158	0.1786675	233.5723	8.512051	4.066079	11.41879	252.4718	0.3319795	37.38305	0.5967119	1.614059	4.285827	4.910081	30.49237	0.5531977	8.89297	271.2696	33.42721	11.09986	1.240263	6.241446	4.981766	2.764418	10.2718	9.389518	6.276802	2.054125	4.553259	1.691431	3.550929	107.0932	1.358792	5.811521	9.513213	6.420301	11.7135	0.02750233	10.30415	0.1036118	0.5673783	20.48925
TCGA-58-8391	2167	0	6.849636	72.598	3.402982	8.55124	1.235859	1.16631	4.589367	0.2041767	129.5242	21.52539	2.460803	3.381392	155.9852	0.0114963	40.04319	1.175476	4.189658	5.971507	7.633172	5.525464	2.16474	7.144535	56.10265	49.93068	20.85122	3.790025	24.26636	3.955504	4.535933	17.52466	7.238666	3.688284	2.8608	12.62187	2.978104	1.50614	34.94324	0.6898948	12.97465	18.41723	31.94312	27.62386	0.01666688	1.754892	0.3450029	0.1106933	78.09332
TCGA-77-7139	2737	0	7.195694	49.41395	6.181474	6.19386	1.381922	0.07253046	4.299143	0.1587167	266.7355	47.74639	3.662826	22.71767	231.2192	0	62.00097	1.250672	4.175088	4.636601	5.65849	20.08563	2.989505	10.05677	109.1701	63.35709	27.99084	0.8843036	5.030509	5.943822	5.479233	12.63101	2.536412	8.040584	10.37167	22.23421	5.798777	14.89559	52.74245	2.34111	2.65226	6.021098	1.994505	24.62062	0.6329931	0.2747276	0.06972885	0.09142535	46.45038
TCGA-97-7554	775	0	5.8068	56.5804	17.06074	2.471709	0.8588988	0	8.408266	0.4808569	98.65024	48.02073	8.472584	22.04659	196.9956	0.748284	14.74574	2.164816	1.394819	5.008098	2.668168	15.96655	1.074763	3.236973	6.409984	34.66376	6.446048	2.86435	26.05074	9.091757	0.8692223	9.000441	12.23488	1.672109	0.6290776	3.371594	1.134457	1.503271	155.7758	5.142638	6.037954	9.848643	2.426061	3.721812	0.1017754	13.63873	0.06032937	18.06609	0.8639322
TCGA-44-6776	1938	0	9.250463	61.05437	11.06985	1.609768	0.2382019	0	5.367061	1.016806	93.11696	12.03563	2.38005	16.96536	126.6965	0.4744462	7.577793	0.6646264	1.093484	1.706889	0.623155	11.14941	0.2611799	1.307544	7.960972	22.33109	8.517906	6.544269	4.816246	3.547341	2.657365	1.239993	8.055435	0.4348957	0.2279222	4.245609	0.46748	1.870202	49.84658	3.943524	9.661589	11.06676	14.06303	1.25132	0.04562161	16.14799	0	0.1835459	7.093105
TCGA-95-7039	34	0	7.228228	49.65648	18.08265	2.927174	0.6921097	0	8.497299	0.9994248	349.9949	68.98597	4.876075	32.7162	132.8725	0.01743678	16.41411	2.031885	1.128894	4.629448	3.395193	18.83227	1.184031	4.669312	4.911667	56.30872	11.22048	8.054863	39.88073	7.990724	0.3112101	6.828274	9.591247	1.355022	2.074247	4.019437	1.518155	1.024854	207.7647	7.284442	11.55272	10.36279	32.62701	10.59257	0.06861486	96.52347	0.1674483	0.4931821	5.584007
TCGA-93-7347	297	0	4.939165	59.7044	22.27001	2.324963	0.575477	0	7.262143	0.8098099	50.42436	23.37082	9.219562	46.84229	178.5058	0.3667697	13.57672	0.4261743	2.038691	2.071013	1.042932	10.60378	0.7757168	2.95031	12.00774	30.97039	7.941201	4.586451	18.44169	5.21832	0.6975324	2.138561	17.61354	1.796873	1.213598	3.447413	0.7362473	1.358655	186.5083	2.886901	15.86875	16.07504	1.521371	3.643475	0.1188111	16.06032	0.107245	1.646892	3.813994
TCGA-O2-A52N	1006	1	1.693035	104.1846	9.224828	3.01786	0.8245235	4.894022	4.540728	1.367113	141.8044	12.19335	4.641092	10.64291	360.2534	0.0870478	30.82125	0.7255091	2.16915	1.818454	3.945776	11.52309	2.022501	11.26431	38.34203	30.73808	13.03913	3.421868	7.713292	3.881606	0.9603047	11.74836	13.97771	24.00874	1.302281	2.602859	2.090371	3.174147	76.52729	1.246577	10.59387	3.368038	1.61564	17.59785	0.07621077	48.89775	5.756551	2.121563	42.04895
TCGA-86-6851	179	0	11.04163	85.15729	23.72391	3.29831	1.39901	0	10.75491	0.1664826	83.83447	43.64644	10.5867	15.75393	364.543	0.7052421	17.60852	0.9947576	0.6603971	5.132933	3.601577	16.0238	0.8559357	4.157346	12.27528	58.95612	21.57393	0.354763	24.03138	6.888576	3.684056	5.848148	68.49396	2.297978	1.303507	3.39608	1.440859	1.172007	116.5743	3.320155	22.93702	8.910504	1.942694	14.15232	0.1328793	7.359924	0.146698	0.1287007	2.219894
TCGA-MP-A4TK	582	1	10.22119	79.85158	24.39816	3.215518	0.941151	0.0196535	6.700533	0.8177904	48.07244	41.17971	7.004145	38.92921	198.2293	0.01614369	18.77943	1.636831	1.403402	2.816096	4.293998	11.84003	2.330318	7.624644	8.836762	40.22537	8.880849	15.73415	13.118	7.064396	2.178696	14.04486	16.98799	1.519254	3.252166	2.430651	1.585604	0.9506628	390.89	3.488558	10.9463	12.67164	2.796574	9.588372	0.2833615	40.48139	0.05086941	19.11926	1.429946
TCGA-55-6979	237	1	13.53333	49.70402	26.2685	4.463056	1.954579	0	7.737303	0.4539638	107.3806	63.83481	11.9936	20.61145	158.5511	0.2718987	20.48941	2.163802	1.095689	4.759256	4.635032	17.791	1.714501	7.493357	14.68631	56.32155	6.744929	4.118121	13.72882	9.196158	1.07941	22.21084	6.256773	12.9922	1.924777	2.725073	1.909664	2.037822	234.5232	2.374762	7.38251	16.97906	3.109485	6.074671	0.3685914	6.013493	0.1780288	7.463541	1.085863
TCGA-46-3768	299	1	4.539208	95.03574	4.370556	8.936607	2.069011	5.031233	5.901876	0.1094229	307.73	9.514766	3.789	7.448284	234.0861	0.03319464	38.52575	0.9038274	0.6811232	5.528907	8.396368	15.1231	0.5842569	8.664141	97.83721	52.95795	17.33375	1.370019	8.195344	5.761851	7.030547	13.78455	9.339427	6.697429	3.139484	10.98883	2.01893	6.206804	59.69758	2.687944	4.452811	10.67447	1.095298	28.39084	0.2801521	5.586136	0.1095785	0.9588537	30.80266
TCGA-39-5034	1107	1	3.595796	67.6725	12.494	3.96089	5.179769	1.263638	3.480487	0.8340572	157.264	68.79417	3.929935	12.72734	425.3115	0.3315744	17.23508	2.206941	1.002588	6.291951	5.375741	18.66349	1.008954	11.79992	146.4112	63.50837	13.28613	6.979793	11.04632	3.419457	0.06959767	8.788578	6.733432	1.870588	0.8665567	1.663772	3.127597	5.129214	101.5571	1.269956	8.729765	15.2959	3.693147	21.20136	0.04478605	0.2445135	0.02595787	0.5205322	0.4589178
TCGA-50-5941	567	0	10.7289	87.76839	23.72681	3.281326	1.216602	0	10.22739	0.4220032	292.7989	26.82531	10.58889	17.44843	219.8655	0.05389128	19.97803	2.040961	1.830055	3.611957	2.581102	14.34411	0.7880155	5.458146	15.66165	58.65638	11.50733	3.281229	30.11206	7.796542	0.3831619	7.338298	14.08018	3.031442	1.590243	4.095085	1.590104	2.691151	144.1673	4.29752	11.35832	12.37746	2.207942	9.101475	0.1707687	37.03602	0.08733269	0.5059251	0.8337512
TCGA-37-4135	207	0	2.140888	96.78733	1.664241	5.375141	1.948218	0.05948828	2.016776	0.19442	251.4143	42.29555	1.005082	7.971009	117.6528	0.006980656	20.19391	1.457426	0.2011873	1.138332	4.355322	94.84132	3.145082	8.508117	476.4043	51.84448	6.262833	0.5497834	3.975784	7.877334	0.5361461	2.447608	3.340146	2.508306	0.2244737	3.638067	1.737048	0.2395974	71.44057	3.270723	2.723222	5.193014	3.570197	6.648505	0.1496356	0.4328943	0.01885399	0.6175281	1.059977
TCGA-44-8117	385	0	1.741758	61.22638	9.836178	3.234272	0.860685	0	7.597453	0.2024898	136.0335	48.45762	5.787337	40.24996	156.0929	0.02813035	13.77776	1.992505	0.4993662	4.958946	1.519714	20.89574	1.611339	2.471125	7.474164	27.49478	5.671116	23.44731	13.33615	4.615585	0.1954773	9.363511	8.472149	0.7520731	1.410072	2.409247	0.971366	3.035391	173.0733	5.794751	6.68545	8.912906	6.474806	2.643693	0.2039114	22.09648	0.02532567	0.1058031	3.306567
TCGA-34-5928	552	0	16.27337	240.4597	27.8661	3.850786	0.730657	2.456952	6.634139	0.6079253	155.9314	40.46697	6.258137	34.92535	355.6487	0.02175482	28.79801	1.141351	1.412297	2.846049	4.016045	18.55608	1.91993	8.483623	48.83733	54.96764	12.37313	5.249094	7.841858	5.354905	3.941048	10.67548	9.037156	4.903518	1.99422	2.65759	1.757403	3.403474	256.6861	1.548845	14.46893	17.19036	5.033992	9.337508	0.2807344	9.802862	0.3917161	3.794602	2.815925
TCGA-44-7662	218	0	5.168306	42.25381	24.75578	3.729654	1.647097	0	6.936726	0.5349796	534.1464	58.71906	7.575595	24.42756	177.0474	0.01750507	14.71908	1.91271	0.7739968	9.930666	5.562947	14.38149	1.934581	6.888395	27.65456	42.11679	8.270088	4.870784	33.91593	7.18071	0.4477905	26.03016	4.267814	3.251954	2.093934	1.510629	1.932678	1.359856	185.4073	3.194736	7.436266	16.0695	2.262271	10.23965	0.06059685	11.55533	0.05853628	10.23937	1.141555
TCGA-22-1002	131	1	10.96254	81.43281	17.80306	4.535646	1.125065	0.008833767	9.393214	0.6590021	98.58954	39.21003	6.968508	49.32426	239.2202	0.1306115	26.6247	3.141816	5.050905	4.439951	4.635837	17.0384	0.784432	5.989285	77.32134	49.12859	10.28434	10.11087	7.501318	6.102176	1.453779	6.128506	27.6483	3.515216	1.445756	4.049425	2.915108	4.185095	153.9371	3.99856	20.70036	12.81742	16.18127	10.4492	0.05861	9.576524	1.280415	2.410411	9.157542
TCGA-37-5819	103	0	1.131019	42.32722	6.472559	11.08241	1.989103	10.21293	2.708199	16.97045	139.2954	24.23123	2.916652	9.471538	521.2928	0.2422279	25.98037	1.169974	0.2497392	8.302745	6.076056	28.85359	1.337374	13.6386	127.6192	33.89168	15.27077	3.352943	8.383117	3.136992	0.9500589	9.30442	2.934244	7.167903	1.345567	3.835712	2.308712	6.070932	60.01727	1.213703	3.378709	10.57283	2.099323	16.84922	0.2800489	0.04875487	0.53001	4.505944	0.6002799
TCGA-66-2800	1492	0	7.469175	117.4802	7.779769	4.939424	2.115948	0	5.337186	1.14304	185.9386	46.44361	5.219505	17.8323	239.7078	0.0338915	50.17292	1.970364	2.508002	5.735115	5.349542	23.09211	1.976641	5.977782	115.7067	49.52375	11.30546	7.716814	4.831106	7.970277	3.953286	12.26077	10.47998	6.378938	3.390591	6.470954	2.230306	3.913012	175.3176	1.899114	8.868838	12.04087	2.573105	14.20782	0.1286858	2.155618	0.1695134	0.1563653	9.01223
TCGA-55-6980	2109	0	8.486449	59.60087	15.93869	3.440528	0.2635365	0	7.906022	0.6517651	54.49422	44.48784	7.192177	21.85733	157.9137	0.5169918	11.17078	0.4894957	3.780478	2.131743	0.7086721	11.07796	1.106372	1.346726	5.266115	57.76062	6.873011	3.496797	15.16105	5.20628	1.153144	2.152295	4.548822	2.620486	1.277103	2.452013	0.6166099	0.8388594	289.1284	4.143718	14.12593	18.53827	12.54093	1.340347	0.2332149	19.48175	0.1020156	2.173572	0.9603999
TCGA-L9-A443	193	1	3.164746	40.13305	11.12869	1.976645	0.9326174	0	5.616378	0.3859158	42.65259	38.6337	4.699982	31.93843	210.1234	0	12.03782	0.5090187	1.608056	1.230381	1.0519	13.42828	1.020876	2.200025	26.32854	43.30094	11.50349	29.46046	9.041662	5.507722	0.4684966	4.997775	10.72144	1.667685	2.147954	4.685414	0.8880031	1.999058	226.6247	4.413452	4.734936	11.53119	22.69052	3.580723	0.3864152	120.5729	0.1420675	0.6284279	4.764762
TCGA-78-7150	666	1	1.607042	148.2788	8.625308	3.633511	0.4948974	6.704016	2.314335	0.08929326	156.7049	45.6864	2.851457	11.52303	314.1332	0.01975173	24.03506	1.1779	1.188017	6.340157	7.098391	51.31996	0.6664987	7.5664	39.21349	47.57591	30.04926	4.050567	12.21587	4.047786	2.482716	25.9388	2.873667	7.35916	0.6874534	3.728836	3.868283	2.919128	91.34899	2.36605	12.19344	13.2059	11.60084	27.63185	0.03190789	21.24368	0.5832636	2.938304	10.9367
TCGA-93-8067	186	0	3.531021	39.5833	8.089552	2.618951	2.188424	0.2386533	3.523331	0.8236423	135.1757	72.26856	3.650019	7.000906	328.0943	0.05569134	22.39627	0.9874432	0.7662428	2.532838	3.305566	17.14494	0.5930041	5.611297	81.28946	81.48139	19.1667	34.45149	13.24815	3.566259	3.455119	5.149242	3.65334	4.955141	2.168673	7.209399	1.938337	3.421204	56.34587	2.863877	13.31565	8.295117	40.53448	9.952325	0.03183428	8.96876	0.1804995	0.623367	2.667769
TCGA-77-7337	3253	1	12.46218	158.2549	17.46659	3.845501	2.69982	2.781961	4.265812	0.1687011	179.1238	21.94099	5.811862	48.64223	330.1596	0.00271395	24.42571	1.283615	2.118684	10.20411	6.626842	31.58293	1.085381	14.36433	83.84577	75.93229	19.25792	6.330158	14.09089	9.397763	0.480016	14.48674	5.734379	3.384116	3.282082	7.138829	2.765507	7.444777	138.7948	1.143184	9.404363	16.60521	2.048458	31.15979	0.1028611	10.4692	0.07818755	2.077457	6.863138
TCGA-43-6647	379	0	8.002728	121.1478	28.07543	3.303246	0.8833084	0.8129581	7.049319	0.5748826	93.80373	43.53862	7.43137	22.07626	243.5939	0.6025638	13.70933	0.6049505	1.487232	2.894056	6.170807	15.02919	2.25594	4.295348	13.54024	55.97608	12.1445	9.24483	7.105008	6.001815	0.9387582	9.529472	11.29837	6.43273	2.756539	2.697524	1.188835	5.22795	211.8742	0.3973621	17.87683	14.85386	3.216892	14.85694	0.1523486	4.852862	0.07984649	0.5886613	2.486134
TCGA-22-5482	357	1	5.803899	59.06803	5.975723	3.981851	1.591307	0.005784539	2.976779	1.027997	243.4114	14.73344	2.777556	7.250501	179.9189	0.0475151	43.83816	0.6283265	1.382814	4.50963	4.720082	18.07034	1.448945	7.41824	82.44125	59.60515	12.04507	11.82391	8.402305	5.411835	1.273111	13.30867	7.548387	2.860784	3.235597	4.041331	2.617521	3.057069	85.7535	1.050079	19.55517	6.633113	2.900464	11.25934	0.03690296	12.27739	0.2823329	0.4632227	26.74513
TCGA-77-8143	803	1	21.17889	75.94726	3.432162	6.897411	2.726842	0.01911659	2.958986	0.05704418	174.413	24.14774	1.740881	44.93412	198.2991	0.003925666	32.7648	0.8655723	4.274737	6.342832	11.80486	32.07391	0.6328975	18.47325	39.86476	107.11	17.22622	2.408021	19.02603	2.598659	0.07925378	21.86999	13.56282	4.508816	4.732605	7.393196	2.489602	7.466227	27.31843	1.594694	4.56929	6.039193	2.88209	24.79764	0.007317355	8.87634	0.02120559	0.3614497	16.33068
TCGA-56-8625	315	1	9.027703	94.44583	18.98927	4.613906	4.857329	3.940408	8.513085	8.479176	83.56545	46.32729	10.18254	16.015	191.4929	0.1322037	21.22677	4.840919	1.165339	4.255753	8.012282	12.22596	1.999785	5.936314	161.0485	113.3075	15.20345	2.2578	9.677238	7.469905	1.754665	9.875889	9.61543	5.313946	2.851389	6.62083	2.592185	3.957775	195.1465	1.694037	15.27638	11.45335	3.491032	36.63281	0.2039378	20.22418	0.2216284	2.139851	9.834786
TCGA-18-3414	716	1	17.85107	46.73458	8.950086	4.425945	1.761945	6.083437	5.719976	0.6450326	170.8419	40.21639	4.193907	45.59822	153.7374	0.003170704	24.5734	1.361997	2.097809	3.84985	8.06212	23.98126	1.513733	7.83822	41.87524	69.14692	9.788431	6.71359	7.602087	6.690988	1.241279	15.25076	10.99264	3.438259	1.215509	4.310254	2.307326	3.115475	70.86132	3.644487	4.932985	20.17192	7.027059	15.28097	0.08077167	15.09484	2.289369	3.251385	16.8267
TCGA-96-7544	1517	0	13.39741	77.97374	13.34954	3.655195	0.8463014	1.861093	6.003977	0.3230241	168.8831	41.65028	6.977479	19.40936	247.4618	0.002564985	23.91388	4.316386	2.288448	5.757553	7.868915	36.17997	2.083668	9.723323	61.99268	103.0864	14.65801	0.6915073	18.71955	8.48403	2.537392	17.90097	18.36691	3.686625	5.754263	31.70874	3.866805	4.115349	114.4597	3.774126	14.87111	11.5467	4.778339	26.41686	0.04621706	11.86042	0.09698843	2.556161	35.10707
TCGA-66-2785	60	0	7.697373	125.1912	10.35492	3.926786	1.254921	0	3.774769	0.1996473	57.57987	18.44221	7.12461	30.87821	237.1909	0.003211791	17.64384	0.4990211	0.5654575	4.985668	5.318037	24.46368	1.356733	6.762542	2.61229	43.28755	41.41393	0.7394058	2.115912	5.005608	0.08316644	8.607042	4.411232	3.826286	0.6358811	2.531289	1.550095	1.482815	92.13681	3.88816	7.724358	20.08204	10.94212	24.21788	0.0718405	8.794303	0.7171084	2.667286	6.306282
TCGA-49-AAR0	4655	0	5.899017	42.96236	9.904039	4.433803	0.7859754	0.07618902	5.648492	0.6788897	86.12928	37.89684	5.038505	18.56535	178.4539	0.1760142	15.88915	4.082033	1.227777	3.618686	2.381848	12.42717	1.246539	6.020434	57.171	49.87334	8.934613	9.567529	7.484355	3.090375	3.079687	2.881293	7.25095	1.279975	1.149265	3.806142	1.061601	5.649118	176.683	1.963568	9.153047	9.875457	6.194991	5.704456	0.1336649	1.952927	0.01408579	0.7979545	1.748172
TCGA-05-4422	365	0	4.649758	137.3727	8.917239	2.624339	1.281278	0	4.68841	1.569571	71.87823	31.86687	6.563819	17.33203	348.4258	0.3236617	10.83278	0.848358	0.4070099	1.69784	1.639296	32.51474	0.8147435	3.536334	41.63101	41.37567	10.15557	5.931209	9.565766	11.03819	2.48335	2.673827	4.384909	2.120952	0.8278797	3.321246	1.66055	6.880787	96.45948	2.476881	10.64737	9.220289	5.440795	6.905024	0.1240826	0.2044002	0.02893251	2.034783	1.815121
TCGA-35-3615	14	0	5.5642	63.44112	6.323363	1.472249	0.3177047	0.005618354	3.645499	0.1173567	74.2235	55.30695	3.160675	11.29865	81.87303	0.08076255	14.9845	0.5127366	0.5566075	1.177869	0.424306	17.62245	1.297732	1.201913	11.61928	15.20523	10.3323	23.82469	4.287887	2.745566	1.935314	0.6489329	5.136127	0.2665083	0.4975848	3.891587	0.1761023	3.074842	48.59146	2.393994	9.519422	12.94462	7.540915	1.094358	0.04731245	10.2809	0.03323899	0.5082369	2.340289
TCGA-37-4141	12	0	2.76898	136.1793	6.215485	12.45639	2.948724	0.8509883	7.523551	1.235628	128.038	24.01037	3.875406	8.42382	191.4423	0.03012995	24.04843	2.786429	1.463007	8.454439	5.4991	22.89581	2.17649	12.04026	213.8997	82.17633	6.465164	2.172188	7.425169	6.660008	2.136922	11.59759	2.459494	3.55079	3.005412	2.791887	4.500095	3.337675	119.0912	2.068887	5.829838	7.939759	5.534238	10.06635	0.4848616	136.7714	0.7052737	0.2882961	1.57682
TCGA-50-5935	653	1	3.207539	66.96202	11.91254	3.147506	0.3376634	0	5.956329	0.4219413	67.98895	55.0846	5.137156	33.45648	237.4073	0.2940012	12.68126	0.559797	0.8425558	2.886657	0.782282	12.44153	1.109107	2.025622	9.685118	24.95861	3.649203	16.42618	12.93481	6.720843	1.765829	1.768213	11.68012	1.315857	0.535524	3.928791	0.5413296	1.106568	158.4763	6.119779	7.700463	13.57189	3.630363	0.878883	0.2266469	66.29667	0.009803276	4.432985	1.227073
TCGA-55-8203	547	0	2.668391	86.48484	15.4305	2.964708	0.9746481	0	5.786404	0.5019103	73.21968	78.27529	4.497438	11.43207	463.0793	0.2328174	14.73976	1.452308	0.6514358	4.311084	1.776238	18.78146	1.616858	5.778317	20.92261	35.65031	13.55199	5.557778	16.08739	3.908097	2.796006	5.529825	15.67081	1.646648	1.971738	3.495257	1.844197	2.888014	95.28917	1.868554	12.54463	7.471288	8.878783	6.020344	0.0394515	3.096218	0.02858248	0.3916616	1.879787
TCGA-69-8253	426	0	4.154694	75.14995	10.9142	1.321139	0.156708	0.01042744	3.675539	0.4598197	67.47264	15.53704	2.573349	9.285208	253.8155	0.008565257	13.48512	1.634141	1.502605	1.717083	0.7179021	12.79014	0.3586044	2.009402	19.70446	39.31593	11.51178	28.36819	5.722494	3.091151	1.317581	1.006251	5.378596	0.3801312	1.04771	4.073703	0.2255647	0.7061423	56.87647	3.224871	8.375817	10.44811	23.81083	1.120433	0.05055727	18.14119	0.01927819	0.1314389	1.912031
TCGA-69-7765	165	0	3.521973	76.01742	20.42907	1.796018	0.6007459	0	5.8738	0.3323354	64.78266	39.64251	8.832826	33.6352	245.3736	0.01937279	18.84262	0.7220635	2.1939	3.135924	1.636168	13.56404	0.907933	2.682857	7.225676	22.05501	5.996447	1.430404	16.91741	9.939009	1.296614	9.481559	14.00751	0.807982	1.190956	2.550577	1.038579	1.075627	236.7755	4.426686	10.74391	14.74152	4.254867	4.351243	0.07222091	18.92932	0.1133682	2.142213	1.142437
TCGA-MP-A4TE	896	1	0.5387968	89.25076	2.543054	2.95349	0.8355102	0.02523172	2.723996	0.5465628	129.1737	77.65131	1.482108	4.945298	801.2572	0.08981148	14.34896	0.5643223	0.173139	3.201961	1.613057	10.864	0.7986576	3.060616	53.87383	29.0038	19.49889	18.82922	10.44678	1.937337	3.180627	2.50381	8.487928	1.32986	1.141271	2.794794	0.8242826	1.153071	25.1044	1.73408	5.408225	6.187229	11.64005	11.35611	0.01931615	0.01098524	0.01243954	1.103815	1.237066
TCGA-96-A4JK	589	0	1.616883	148.5675	5.799817	6.009686	1.812608	9.1299	5.350388	5.652862	236.0155	21.81065	5.248745	4.973007	325.3959	0	28.26277	2.244724	3.103809	16.54081	8.49211	33.28755	0.4284609	13.49325	57.49374	76.30915	26.1601	2.73253	4.77687	4.87556	6.66551	17.23006	12.85827	4.848657	4.706933	9.530969	4.910353	11.96314	56.79081	0.5538986	29.5206	12.74745	1.502394	48.09525	0.01331314	3.257165	0.5478543	0.100577	24.52255
TCGA-05-4390	1126	0	1.200841	150.354	5.480128	4.528112	3.802982	0.0938157	4.404591	0.1466391	182.1	41.19104	3.465996	16.10921	547.397	0.07706166	12.3395	1.67587	0.2034739	2.809736	3.577854	13.33033	2.27703	14.75262	66.17716	30.52307	6.821504	1.759077	16.46314	14.06155	1.502621	12.05934	7.356246	3.99103	0.6316562	2.161554	1.677367	4.489817	75.42442	3.79233	8.222359	8.218014	0.9762319	9.210369	0.109441	10.71304	0.07928959	4.382413	1.030314
TCGA-85-8479	468	0	11.63481	29.55034	5.308142	12.84099	2.348471	0.543375	2.883503	2.923239	120.329	32.9285	1.551319	3.072085	84.28025	0	29.53955	0.3495364	0.3721098	5.079146	6.726528	10.41006	2.586658	9.428927	12.01866	79.18781	14.64308	12.08644	7.178689	2.477688	0.5544939	15.48781	10.03068	10.87052	6.418289	4.781639	2.996587	3.066834	30.21252	1.977285	21.69722	4.17441	8.081276	15.44802	0.254956	11.28675	0.08425584	3.444142	27.47944
TCGA-86-7954	605	0	5.273205	192.0259	15.96529	3.854795	1.421772	0.272138	9.019732	0.6872784	117.6606	87.51799	11.78985	14.99306	496.0021	0.4827477	13.9388	1.13562	0.9312163	5.853141	3.675201	19.92948	1.334446	7.513937	45.87753	85.64085	11.69429	1.746859	11.17733	6.685126	5.934442	4.323327	13.29572	2.182008	1.025603	3.200244	1.674288	2.163797	116.3876	4.994787	6.562873	8.285967	1.886483	10.82553	0.3664337	8.06937	0.1113303	11.56179	1.825926
TCGA-77-7141	15	0	9.357964	128.8482	5.399833	9.552887	1.783629	1.781513	5.785712	0.1968911	280.5064	19.5351	4.13833	7.760458	227.5043	0.01524336	51.02197	0.9578027	5.115895	16.11693	7.935218	30.1958	2.587721	3.423794	177.6133	56.06292	17.93	1.131276	13.70613	5.021361	10.30825	9.910464	11.8482	5.738102	7.884425	8.039196	3.106315	12.32765	46.99391	2.937775	7.528213	14.6793	3.866606	21.99911	0.2651907	2.423827	0.07319227	0.3577572	28.9401
TCGA-77-A5GB	0	1	9.797538	59.2737	15.76142	4.671967	6.101475	0	3.948784	0.3212508	96.14482	33.29187	3.395315	8.65823	234.2464	0	29.24808	0.5051367	0.2077705	6.33706	8.830022	18.48554	1.215708	14.59221	3.487594	85.61022	10.36744	25.07957	5.692374	4.59936	0.07762203	21.27932	3.744346	19.41039	10.09215	2.719308	3.897218	3.094747	119.3011	1.377721	19.94651	3.740916	1.990859	24.8216	0.1030213	5.589389	0.1194217	0.8780783	3.4203
TCGA-95-A4VP	605	0	5.327103	33.89595	17.69782	3.051782	0.5659439	1.796788	6.204263	0.8679838	51.3676	31.2913	6.744493	25.84961	340.9948	0.166635	10.64166	6.898652	2.187489	1.619226	1.784848	11.2906	0.9619422	5.915391	12.41082	39.19203	18.7902	7.48132	5.889895	3.185759	1.02909	1.60167	2.948568	2.028102	0.480305	2.302686	1.034173	1.42051	148.2112	1.359862	6.40722	10.04159	5.067404	6.550368	0.05916265	0.7065711	0.1571648	0.6733008	1.060908
TCGA-55-8085	904	0	5.60919	119.1448	11.56382	3.595253	1.389095	0	4.858176	0.1921134	146.6133	57.892	6.027767	10.27867	483.0355	0.2827708	26.26053	2.378083	0.636746	2.76274	3.831175	20.32403	0.8222644	11.14552	118.526	53.98771	13.34748	0.8014327	4.936472	4.642958	2.182253	6.301387	1.860443	4.814423	0.822618	7.509819	1.81466	4.209322	103.9965	3.531464	9.081605	15.86181	6.909246	10.53819	0.1409022	0.9259715	0.05041144	0.6166482	1.430441
TCGA-55-8621	515	0	11.96056	56.70322	24.4996	2.877413	0.546986	0.07368558	11.9422	1.532171	52.5495	21.2823	12.06773	54.12784	190.2999	0.4755652	11.85885	9.483121	5.368678	2.708758	1.334822	11.19918	0.7996675	2.484235	16.22454	28.11696	7.817872	5.919401	8.194766	9.359528	1.52933	3.455329	6.35399	1.183593	1.270288	2.887352	0.8388015	1.897058	271.284	3.642182	20.04085	15.13524	2.746074	2.960058	0.1584853	3.780951	0.2413209	0.6634385	2.146959
TCGA-55-A4DF	440	1	7.210872	113.7715	17.45593	3.653146	6.169395	1.184911	5.679475	0.2896552	111.8958	29.33999	5.399641	35.66442	511.8072	0.04536587	42.30785	3.333464	0.6511537	12.49295	5.386099	11.65807	3.23688	15.11672	162.9647	74.08699	12.61675	2.704684	11.18041	6.235887	3.862601	6.828033	9.240811	10.88496	1.482213	5.193057	9.661802	3.824736	100.2613	4.602401	6.275344	5.587137	6.186062	24.88075	0.1281227	0.1311558	0.05940766	1.950753	1.5518
TCGA-44-A47A	466	0	5.983841	71.52349	10.6691	3.918652	1.686409	0.02081969	6.842305	0.2174419	51.3859	23.2782	5.971097	6.35626	236.1252	0.08123269	14.81431	0.8547675	1.084872	4.001475	2.30365	16.346	2.105251	9.013802	2.833415	42.90613	18.88031	1.288612	23.81769	4.281511	1.161493	3.133897	26.79618	2.88961	0.5607117	5.683436	2.534471	1.530751	144.4217	2.792641	11.50166	8.094709	0.9522373	9.305328	0.05578483	16.38382	0.05388788	0.1080612	2.384476
TCGA-18-3411	3576	0	5.368064	103.4432	6.257952	5.694221	1.781777	14.74064	2.974649	0.1183791	133.0435	15.16693	3.085117	7.369947	173.8162	0	29.61162	0.5316386	3.067489	4.837089	5.374913	27.0028	1.716708	6.165012	189.9072	39.91448	8.719827	1.024363	11.88683	4.388697	2.563788	18.05119	8.605445	3.443583	1.135923	5.704184	2.024948	6.271735	75.86933	1.257118	3.663692	10.17412	1.872051	13.31333	0.06321962	6.205146	0.1508785	0.1242641	5.838815
TCGA-97-8552	626	0	8.843451	34.60124	11.74411	2.804147	0.4082807	0	9.594155	0.8010137	34.41427	13.84252	6.795148	27.95474	92.76519	0.1001776	11.00429	3.10641	3.610476	2.363674	0.591586	9.184328	1.240066	0.8874099	16.97191	28.43265	7.327321	6.885509	9.820137	4.49255	1.256178	0.8741756	14.13239	0.734613	0.6917959	2.912087	0.471741	1.701542	168.2939	7.310896	14.55312	12.61994	2.682424	0.9718739	0.5038713	10.66492	0.02576845	2.488934	1.904278
TCGA-68-A59J	448	0	4.806823	44.45058	10.45078	6.613748	1.726769	7.653585	5.089428	0.8108006	221.1647	15.87114	4.762317	10.05868	212.8605	0.1589174	24.23944	0.7552618	2.124772	5.0726	6.515807	16.43627	1.533272	9.052766	49.79194	82.27056	39.45524	2.869061	10.78368	7.651307	7.312188	10.40313	11.16622	9.231583	8.340701	10.25719	2.152319	3.537958	59.39888	2.072389	8.706966	12.2353	8.341811	23.09526	0.1797059	2.921126	0.1545187	0.5795451	20.883
TCGA-91-A4BC	44	0	2.861927	92.47026	27.39181	4.863123	1.372022	0.1077282	8.485603	0.5223766	111.2188	29.46277	9.231788	30.0497	422.5584	0.03318361	15.08785	0.9793474	1.593957	7.195119	3.779356	22.38645	0.877822	4.336346	21.36025	51.10902	14.13913	2.848022	8.054123	5.769488	2.742835	6.472294	2.211234	4.092827	1.178659	2.171841	3.920593	4.086866	151.3237	1.633931	9.922124	9.501115	2.72973	10.77502	0.1477612	0.5276484	3.445596	0.9385655	2.873255
TCGA-98-A53B	61	1	12.8884	62.72451	8.168654	5.414361	1.21605	5.255052	5.328428	0.5463301	107.7306	63.90854	5.481188	18.94425	255.4782	0.04389744	39.23564	2.104215	4.792458	6.724891	7.058229	19.68201	2.994537	4.113272	63.37465	59.34159	22.05422	0.8255364	6.915102	3.296895	2.677952	7.785421	13.74895	14.46671	3.856499	5.089503	4.930831	9.576862	59.69342	2.912919	17.71854	14.47098	1.212071	10.34019	0.5727671	49.62834	1.001192	2.397336	8.293572
TCGA-78-7143	4961	1	12.10972	48.49886	10.19502	4.828392	6.802823	0.009403928	7.409069	0.670357	76.27503	71.31286	6.094778	27.73727	133.34	0.4402983	23.0337	1.052357	1.977018	5.285845	3.650087	13.22513	0.7433499	9.180591	6.209217	61.06545	8.777374	2.620669	29.42227	6.11277	1.615414	23.51395	13.51893	8.888519	1.524458	4.405802	5.347154	2.432953	123.2238	4.969795	10.95665	9.344864	5.602058	11.7428	0.1607817	51.90661	0.03477187	5.933844	4.706476
TCGA-77-8007	198	1	4.69148	51.57335	71.85202	2.892414	2.660348	0	6.647193	0.2820347	550.5383	61.4049	10.82429	17.09992	183.787	0.05321424	16.02878	1.55289	0.3566001	7.147006	4.462162	18.2768	1.153728	8.078784	36.34484	44.70989	11.94026	10.60379	19.75556	6.719859	2.64925	30.88353	1.665936	2.711787	2.768824	2.559158	2.131305	3.603123	352.9682	2.213482	5.5657	10.0668	1.071971	18.33693	0.6756433	0.5518389	0.124979	11.15259	1.281537
TCGA-62-8395	1216	0	6.829497	79.06409	15.35721	1.756562	1.065384	0	8.376546	1.94017	34.27004	46.84634	7.373555	39.0011	197.4204	0.274206	9.207445	0.7532142	1.500724	1.754319	0.9484173	12.1555	1.028084	0.8723827	20.18363	41.99766	9.154729	10.92623	15.33343	4.530788	3.46521	1.335233	5.221129	1.336825	0.5441026	5.533137	0.5266341	4.499542	105.916	4.718755	19.60407	24.30207	6.259144	2.163828	0.4309392	10.22062	0.06534711	1.536084	2.148846
TCGA-50-8460	829	0	5.689758	75.41726	14.80133	2.026718	0.2650472	0	5.339408	0.6336747	43.23421	27.70252	4.721624	76.40031	298.6232	0.3401441	14.2778	0.7174037	2.152985	2.296451	0.7869544	13.7462	0.4959526	4.75318	3.519191	29.29469	6.926618	2.26545	12.57238	3.664543	0.7023981	2.183754	12.55588	1.585595	0.6434033	2.018415	0.8835771	2.066126	182.238	3.598288	11.43823	10.48814	1.025221	1.98078	0.2682398	30.84283	0.03926036	0.1574573	0.9245371
TCGA-77-A5G6	678	1	4.754751	112.275	4.768475	5.667292	1.999366	13.96023	4.518091	2.280715	214.1298	38.71832	1.921391	17.50987	251.9522	0.0262807	67.14096	1.233489	3.375493	68.6715	9.155576	24.92443	1.100303	15.9583	134.6543	105.5211	19.61796	2.102989	15.03549	4.646337	1.186096	13.2956	15.70855	3.485007	2.016079	9.793518	5.84517	4.156431	34.15212	1.566999	6.82221	11.33899	1.306768	27.42938	0.1632889	22.70515	0.4101143	1.715971	10.77543
TCGA-78-7160	678	0	11.69039	64.54806	27.01986	2.918709	0.6713148	0.0120895	6.726883	0.3928191	112.9536	63.63054	9.55585	27.08731	191.1461	0.8738839	13.55612	3.809077	2.513615	2.59692	3.592611	10.47953	1.092155	4.632006	21.39672	36.23637	10.97779	15.46166	22.9422	9.397397	4.234115	12.34657	4.576981	3.037261	1.139571	7.270016	1.531749	1.410163	152.0979	2.76764	13.86403	18.63255	39.62063	5.765448	0.05861574	4.910802	0.0625828	1.263935	1.313481
TCGA-44-6146	302	0	11.70246	87.94795	12.54043	1.188024	0.4484054	0.00862937	4.548372	0.3290299	72.45141	10.93516	3.898616	12.36287	174.2526	0.09214788	14.96792	2.087245	9.290734	2.28844	0.9336012	11.75278	0.4075024	0.9327917	2.730895	26.11817	5.753159	7.933748	14.70557	3.838579	4.199761	2.430692	16.67289	0.856575	0.4156463	4.782395	0.4704826	0.5772222	33.3726	9.178173	15.35454	9.657581	15.09546	2.426581	0.03082901	79.66353	0.03190787	0.06398474	10.82076
TCGA-68-7755	83	0	3.890128	105.4763	8.314699	7.464077	1.476917	2.989303	4.931676	1.858359	271.0905	10.70433	4.691003	3.128807	196.8333	0	22.96732	1.048931	1.5948	8.07218	7.467884	23.29972	0.7208946	7.241082	178.0188	54.95088	20.52132	11.26918	8.641002	6.472733	3.10524	15.69372	6.736808	8.800153	7.360705	10.31586	3.176894	8.437148	47.96422	2.510025	13.17497	7.914456	1.658833	32.05541	0.05425233	22.26516	0.3620882	0.09553869	35.29825
TCGA-05-5429	275	1	2.315661	66.38702	12.70329	2.769517	1.237475	0	2.116063	0.09587909	162.0372	23.85228	2.166037	8.060203	136.0736	0.5522699	18.48659	0.7564426	3.880602	2.530198	2.031548	31.69675	0.4304541	3.813236	6.665893	19.16117	6.17078	38.89073	31.05339	1.779025	0.7219332	7.482846	8.700176	1.53684	0.2171678	2.662024	0.7276758	0.8232872	64.52151	5.318039	4.619475	6.219027	5.48644	3.933626	0.02213804	37.01481	0.06415574	0.07504657	10.25345
TCGA-90-7767	89	0	5.570149	91.35716	17.49019	8.174749	1.570606	0.01358157	6.090022	0.2116441	147.6293	68.4654	12.94116	16.4361	361.7662	0.002789028	39.10812	1.096084	0.6063573	6.217062	10.05185	24.49982	2.48178	14.35817	30.31659	198.6324	21.55294	4.557915	12.24573	22.02003	0.9400758	19.08251	7.761844	3.38229	2.51471	6.942437	6.000302	4.369699	636.2881	5.539303	27.50622	8.932283	0.9739563	34.37847	0.1091724	9.925077	0.02510953	0.3977812	8.299525
TCGA-86-A4P8	431	0	23.72939	24.78023	41.34938	1.970848	0.5093822	0	15.06016	2.49846	34.49275	16.90229	15.46635	48.99685	87.09187	0.6645266	11.02079	42.46293	8.448634	2.399401	0.5779226	9.732853	1.143112	0.720211	5.060754	27.12714	5.829953	22.42524	5.345645	17.03895	0.7782781	0.6604245	3.707412	0.6387889	0.6967599	3.404904	0.6360428	1.748708	356.1337	8.224694	19.0435	31.29707	9.613535	1.24687	0.1438148	2.469487	0.1277209	0.2561182	3.964607
TCGA-22-5483	573	1	4.210899	109.0014	10.78932	5.204504	2.842117	15.0798	5.849505	0.7263505	109.3414	41.50491	7.395865	11.55389	229.9285	0.00381249	22.2408	1.267461	1.756863	9.447569	12.46067	22.74949	1.832042	9.558729	97.74372	70.44582	13.39344	4.480871	8.795668	7.98067	11.35794	19.70385	2.621659	4.468526	4.562512	4.388968	2.892173	9.326718	202.8679	0.7391617	9.257437	9.729906	4.33216	30.90349	0.07580158	29.52894	0.08237698	0.4852463	1.791335
TCGA-NC-A5HT	693	0	29.78611	120.9471	3.535658	3.703258	1.273272	0	4.117228	0.2427206	208.0695	61.52203	4.069539	63.61317	464.4306	0.01214803	30.69849	0.3226722	8.090689	7.431374	5.807864	45.91488	2.42157	9.181674	78.46638	100.4389	22.24297	0.3311848	19.19253	4.59206	2.69244	4.416473	15.68407	2.34492	5.698727	11.07945	1.242125	11.46224	45.57475	1.009392	6.156207	14.15416	12.08363	9.659704	0.7774325	8.518546	1.115557	0.2138331	18.34175
TCGA-50-5944	764	0	15.04517	89.633	12.60851	2.760145	0.5270374	0	12.68804	0.6032265	37.60258	50.56445	6.3099	63.08206	366.8781	0.322335	13.3183	0.4017249	4.926469	2.642032	1.871286	11.34607	0.8545194	2.792871	21.13118	40.65211	5.27958	2.544567	15.68592	6.283401	1.191755	4.749572	15.66646	0.6162976	0.2032387	4.213974	0.4750909	4.200588	208.5755	8.037194	11.36634	15.63627	1.960646	3.996304	0.06675837	26.71425	0.0791447	3.350514	0.4104395
TCGA-63-A5MP	769	0	3.881746	52.97181	23.28802	4.519138	1.239079	12.13917	5.522703	0.2523518	100.2994	26.52652	5.798808	37.28107	241.4695	0.01585623	29.69952	2.111663	6.010375	9.346353	10.19803	31.34572	1.324885	6.479903	38.91953	60.57663	13.30845	1.032667	7.743597	6.350696	2.26765	12.85978	4.698101	5.242085	6.387084	4.639557	6.923405	3.305041	73.60057	1.223402	18.72376	8.074913	1.812499	11.96843	0.1294819	1.851339	0.3915515	0.5929721	33.13652
TCGA-39-5031	833	0	11.24369	78.94862	9.398273	2.965027	2.68144	15.05839	5.159258	3.174732	137.444	51.20259	4.826758	46.20146	163.9449	0.04009464	49.9369	1.742523	4.976003	3.688991	4.363579	36.64445	1.231849	9.277255	123.3709	78.88984	10.59866	13.6584	6.775168	7.995127	1.21125	10.96958	10.67776	4.559327	2.734505	9.921283	3.129948	4.591732	166.2277	2.490916	9.294531	15.15137	6.513797	15.00544	0.1681549	8.957435	0.463246	2.497295	7.80804
TCGA-55-7994	603	0	2.616202	86.75362	22.37023	2.753258	3.712133	0.01350643	11.46615	0.1052366	223.4821	25.65238	11.38933	29.04407	286.1938	0.599097	24.32066	0.8903945	0.390996	8.446601	5.866327	25.74128	0.4852906	9.837648	41.44589	35.33224	9.501702	5.24264	15.2483	5.488923	0.3895312	51.65692	3.722118	2.942389	2.378381	3.388836	1.423579	6.324155	90.5743	5.396627	19.76552	8.651064	3.26415	18.67201	0.09133534	12.34873	0.01498237	6.053884	2.818305
TCGA-86-7701	474	0	3.345881	90.97415	24.93081	3.588457	1.570671	0.1541572	5.403957	1.80352	45.89604	37.74598	8.621081	16.28572	641.4095	0.02713437	11.32455	2.180287	1.303385	4.18934	3.40369	24.47178	1.661676	11.81534	62.46592	35.37769	12.64043	15.01416	11.04618	7.708568	6.351369	11.53666	8.178465	2.089283	1.34589	3.93093	3.427065	0.6695869	117.876	1.899728	12.67729	12.51455	4.700492	19.00107	0.05619764	0.1725841	0.130288	1.028735	0.596006
TCGA-85-A4QR	600	0	10.25477	88.09199	0.7530345	4.062361	1.219505	0.3514741	5.090518	0.1102346	337.986	55.47085	1.745116	71.86976	161.7851	0	39.2823	0.7844584	3.358595	8.696748	10.66758	30.83334	0.9166694	15.04221	140.9201	88.73921	25.84556	0.6972661	16.69909	2.353516	4.59232	19.29641	18.60644	6.416908	7.232207	16.9026	4.388624	19.46147	6.578529	2.552872	7.282023	9.403409	2.75166	33.30972	0.416939	9.814134	0.9272873	5.641849	17.78729
TCGA-77-8150	1655	1	2.746379	62.53251	11.85012	9.526947	1.369149	4.987234	5.111818	0.2296602	311.3036	31.52492	6.772137	3.681194	240.1513	0.02275884	40.47347	0.5135113	6.730363	7.613215	8.564491	17.97567	1.934147	4.86095	70.38057	49.56345	7.243153	1.568388	10.22942	6.521513	1.942757	16.56881	6.571786	11.95024	6.184811	13.36446	4.470666	8.761165	49.70069	1.3001	18.09989	8.524026	7.384398	14.65754	0.3535165	13.67927	0.2458766	0.2465277	19.9633
TCGA-49-4501	1421	1	8.916079	111.0168	13.42634	2.706992	0.4610625	0	8.480794	1.027624	62.89704	42.13197	4.83762	21.73656	132.9508	0.5004551	14.8735	0.4175356	2.490212	2.004419	0.6873181	16.80103	0.739645	1.642477	28.5874	59.21949	4.274606	5.667544	28.5448	5.535667	0.639785	1.124653	5.437005	1.447907	0.6520433	4.894665	0.5926213	3.672731	160.2882	11.24897	7.437688	12.02842	4.348114	1.109678	0.1883738	9.780345	0.07104239	1.893232	0.7952349
TCGA-92-7340	82	0	9.383801	52.99676	18.57553	4.722323	1.008471	7.162212	5.496118	0.4307246	170.9582	42.89549	6.359739	32.02139	233.3249	0.04799116	22.53806	1.123952	2.005727	2.733361	5.992566	22.50828	1.788754	8.099019	76.6075	76.17744	10.17029	1.633307	13.67467	7.130988	1.748188	12.43875	23.98728	4.987321	3.079339	25.53855	2.069481	2.747238	258.8288	1.661514	9.859186	16.2443	2.123013	13.38843	0.02981816	4.219502	0.106745	0.137607	13.35045
TCGA-21-1078	474	1	2.28908	37.3367	12.34758	2.100924	0.5604384	0.06286346	3.683488	0.03126425	148.1514	42.60404	1.985698	0.8218898	119.7769	0.01613657	18.74103	0.4405973	6.488694	3.64048	1.13168	26.66331	0.2097369	3.21528	47.37639	69.44722	8.742675	8.490495	23.87243	4.643673	0.8385168	2.409557	3.422981	2.250265	0.5901171	5.34875	1.333835	1.893971	21.49791	2.566149	5.855409	5.257888	1.033832	2.752185	0.04611992	65.69617	0.2033879	0.1165294	78.12769
TCGA-44-2656	582	0	19.77692	15.74163	48.86098	1.582315	3.140224	0	5.989509	0.01792762	25.68639	19.06522	14.21794	25.55666	93.2549	0.1887626	15.91552	11.21378	3.721922	7.734392	2.848965	23.65935	0.4856971	1.836063	8.555789	26.5223	3.256026	31.70082	20.67607	31.92554	0.8381937	15.2809	5.425999	0.9737016	0.8261295	6.636657	7.948881	1.853252	82.56338	19.86187	8.721236	12.56787	6.915415	3.127486	0.07588909	12.25315	0.03998646	0.1002309	1.134629
TCGA-55-7995	889	0	5.816583	82.09796	17.63531	5.589918	3.092548	4.786004	8.938169	0.2129429	142.3911	44.69336	8.681594	6.151922	115.2738	0.02029057	23.71426	1.211193	0.5959117	8.044262	5.538011	15.46885	0.5547186	6.378322	98.06217	45.28109	15.20844	0.3495728	24.65333	4.933337	3.796949	4.721476	15.88705	30.0802	1.410496	5.80269	4.0785	1.580633	114.4205	1.311305	16.57796	10.18771	2.214272	20.40092	0.2285029	0.5404183	0.1963761	0.8883219	1.598642
TCGA-66-2769	215	1	11.95019	112.2311	24.51984	4.458417	1.198127	1.21338	5.277511	0.3054536	102.706	26.09402	12.8268	63.6634	239.1416	0.0584478	31.2062	2.576032	1.227723	5.025547	6.790493	23.68666	4.667278	6.667802	38.28121	58.11977	28.53659	7.356797	7.620434	9.163535	1.602559	9.831582	12.39316	3.618697	0.8611853	2.550553	2.175731	3.001914	248.8491	1.952534	13.66958	20.02774	3.438413	33.94903	1.081809	4.754467	0.2049426	0.5275974	0.787322
TCGA-78-7542	321	1	4.89791	68.91753	18.04425	5.614079	1.606084	0	8.140429	0.03955136	853.5903	31.2854	4.353383	22.50989	259.0582	0.00233301	11.2239	1.30734	0.2791878	2.44321	7.286956	6.159839	0.2070167	9.294031	56.55258	66.80071	10.89718	1.469948	26.10761	3.892439	1.587074	66.05302	3.899538	2.839252	2.942021	1.615506	1.902116	0.9766136	216.5248	1.844288	4.351855	6.682271	1.157915	19.16817	0.0144956	35.59077	0.03780725	0.8423859	1.029347
TCGA-55-1594	1178	0	4.521664	200.799	12.69726	3.378995	2.398956	7.041934	4.414744	0.06875494	186.4089	110.9105	4.819895	16.99016	613.5852	0.716834	24.94061	1.516252	0.4424525	6.808271	8.580088	22.58308	4.093542	6.278727	94.69647	55.29125	12.21478	1.171698	10.0031	4.361675	3.300251	5.878468	16.37892	2.846252	0.9039566	5.606537	2.385938	1.475949	66.82668	5.839937	6.2986	9.450247	0.8879562	20.46467	0.03748311	0.4739882	0.2491998	5.202207	1.365763
TCGA-86-8673	455	0	2.398825	45.37215	6.044868	4.895389	0.7512028	0	4.426047	1.20189	61.27253	32.64839	5.23669	11.57425	186.4535	0.5097282	31.33603	0.441074	0.6735088	3.400649	3.189778	14.90156	1.00287	5.834701	69.06936	49.20669	12.02141	3.210396	12.47616	4.473975	1.495099	9.239206	2.681068	11.0641	1.113741	2.745175	1.52165	1.874874	127.2152	1.217265	7.559298	8.196152	7.001021	8.860469	1.517687	4.253184	0.2271816	0.6286817	3.754549
TCGA-18-3408	2304	1	7.659495	83.28115	9.03554	3.432616	2.211954	4.892006	2.49406	0.01552133	58.1879	34.76885	3.05894	16.40952	220.9307	0.0384533	21.99152	0.5601141	1.102227	3.095009	3.510752	22.51042	0.6307587	3.338209	396.952	30.37088	6.667147	2.795547	7.22208	9.907806	2.544132	11.52489	6.521631	1.675738	1.460796	11.32532	2.169989	3.273707	84.61308	2.651508	4.299136	11.51579	1.40759	11.50508	0.02389203	13.77271	0.1990615	0.3297551	26.29357
TCGA-62-8394	139	1	3.917664	88.52333	10.49992	8.870631	1.509423	0.0360233	6.798122	1.76768	81.84518	65.20125	5.520783	9.893042	180.047	1.039352	24.33468	3.380486	1.179561	6.051472	3.720167	21.13953	0.6332969	10.90201	41.92944	61.95169	8.504788	4.862595	6.531184	5.837732	2.342457	12.7105	23.30187	13.26675	0.8162505	2.830832	2.717438	1.63794	130.0217	3.000773	8.445279	15.71559	3.234197	16.14173	0.1424845	6.869423	0.665997	4.340444	3.369828
TCGA-78-8655	2360	0	5.045351	49.02257	13.17881	2.962772	0.3828767	0	10.31001	0.4666597	69.29504	64.91715	6.609918	33.48322	142.9389	0.1122452	18.87192	1.987614	1.336188	3.24094	1.267186	13.11825	2.32866	2.188585	2.85627	33.87345	10.86704	8.313205	25.54975	3.97596	0.9236719	5.228826	51.31842	1.116337	0.8280422	3.129446	0.8083642	1.541038	156.1041	1.606241	4.219386	10.53894	2.561702	3.44893	0.3452171	16.58076	0.08084319	8.764318	0.8521925
TCGA-60-2704	1154	1	10.58623	67.45946	33.68409	1.798931	2.609207	4.462576	8.078588	0.2562294	62.00734	23.93577	13.07953	47.60738	257.6956	0.1835926	39.35552	2.356945	4.316455	5.515621	6.142395	16.30247	2.068927	12.40055	41.84147	39.35183	11.75001	10.79272	7.065101	13.65199	2.197395	13.88597	15.7705	2.409277	2.782137	8.377976	2.123937	2.772726	272.0453	1.60162	21.28959	17.37918	21.50627	14.58801	0.03866809	7.332844	0.1848983	1.494339	7.877999
TCGA-39-5021	2086	1	5.06181	125.1937	7.200961	5.769279	2.86964	9.278446	4.345703	0.2912506	382.5875	49.18383	3.54094	8.96436	228.427	0.01352922	61.82696	1.59715	3.317156	5.308379	6.506766	20.43427	1.820473	11.14842	259.5033	97.04915	31.73303	2.6775	4.627336	4.983518	5.832844	11.63938	13.48133	10.68725	2.598942	9.446454	4.939583	9.014125	85.59845	0.7494373	6.911694	12.92157	1.605847	32.70947	0.1849332	6.396425	0.3248084	1.734185	8.251823
TCGA-33-6737	601	1	2.951271	85.24703	12.25612	5.106118	1.246557	0.02512243	3.361526	1.614261	236.5791	25.76823	4.983667	17.2544	338.5505	0.4354186	12.93845	0.907649	1.88766	2.131431	8.916338	19.58814	0.4668028	13.47852	33.74818	51.14873	24.85576	22.75348	4.584621	2.813712	2.059509	27.60358	2.7292	10.31032	2.420117	1.974205	1.035872	3.083139	92.00866	2.269545	12.69505	10.08806	36.29525	17.4302	0.05385094	47.80193	0.2749616	3.963971	9.29397
TCGA-66-2777	61	0	6.477025	125.783	8.644904	5.986614	1.213171	4.949383	6.828101	0.4095143	305.3882	16.30161	7.293288	17.3119	215.685	0.1094838	50.50379	1.484265	2.574622	5.619202	6.354849	23.57117	0.7844903	6.160333	93.64792	46.83218	12.39179	2.470747	7.756389	6.330641	2.633173	9.717018	6.282324	16.74291	3.902596	4.000118	2.881278	2.534686	151.2476	2.459592	12.278	8.60405	2.568926	17.6655	0.1814004	10.05073	0.5059823	0.8828724	12.04496
TCGA-21-5784	908	0	8.632231	62.82886	8.440377	2.849642	0.6264958	0.03133192	3.033968	0.3583971	73.72735	13.63846	2.66801	23.96283	203.4505	0.1672874	37.42479	1.743929	1.501628	1.447717	2.016799	23.05571	0.4945331	3.524247	86.32672	50.02232	4.728064	8.94591	5.234429	3.403503	0.4207508	7.231982	2.789833	3.213303	4.864162	3.661008	1.115204	2.45521	91.3799	1.551878	5.965485	10.93049	2.339745	4.136657	0.2098789	21.55636	0.156401	4.849654	21.54293
TCGA-85-A512	465	0	2.290581	49.47944	5.016074	5.66125	1.138954	0.09229981	3.513381	0.1802157	136.6991	13.58084	4.766712	1.791638	291.0458	0.01263608	29.76889	1.472466	3.747364	8.950514	11.6465	30.28134	1.063342	7.748396	47.35386	64.29042	44.61164	3.559733	5.073725	4.876741	1.822707	10.33605	19.85769	4.936813	5.94361	11.21372	6.648594	3.350614	68.14451	2.668609	14.12184	6.427578	4.412646	43.57206	0.06280902	5.773238	0.599148	0.3193779	52.75486
TCGA-86-7955	508	0	7.927323	123.0754	2.850283	3.593689	0.8031355	0.05721213	3.70268	0.09273777	100.484	55.24454	1.801861	4.564391	350.7804	0.05221659	15.25856	0.645757	0.1537633	8.51493	6.258933	28.28357	0.6525877	7.263637	49.91677	39.84358	17.17425	0.3242533	7.054352	1.897994	6.820092	17.02483	2.148122	3.841863	0.89223	3.741844	1.247426	3.095994	15.01955	3.904855	0.7884749	6.314283	27.22979	20.71538	0.9359957	0.01660579	0.6487441	32.04704	2.707767
TCGA-05-4432	761	0	4.143955	158.853	11.08379	3.511334	1.290034	0.6629288	7.047175	0.4158355	149.2854	57.77175	4.946713	15.05956	483.2068	0.2575527	16.16925	2.253023	0.6546855	6.501126	3.757258	22.56667	1.336576	4.464974	51.20593	42.58854	7.355486	7.809109	11.02813	10.37475	3.965932	4.837628	6.880839	2.533955	1.562058	2.462843	1.396071	2.945014	142.0522	2.79959	8.870813	16.80731	2.822638	6.499223	0.06553371	0.4836369	0.04416646	1.403784	0.9252878
TCGA-77-6843	2224	1	4.232086	157.2995	3.1374	4.276813	0.9241014	2.657454	5.096558	0.09021479	152.77	46.01132	3.582718	3.451014	495.2982	0.01117512	29.48933	0.721329	5.115851	8.961138	4.310498	21.14371	2.094951	7.032195	35.1048	61.45628	14.62501	2.533199	7.634784	6.650079	8.18573	5.420402	5.967697	6.317993	3.654598	12.01809	0.9149173	2.401664	62.13986	0.9887357	17.17682	26.55426	1.797592	12.95537	0.4328049	11.40797	2.635964	2.972471	17.99338
TCGA-55-8505	440	0	3.861939	100.3018	11.22725	3.245376	0.5422636	0.01195994	4.579831	0.5194677	96.85709	40.85159	6.968673	17.35078	274.3773	2.166209	14.84622	0.4377126	1.258727	4.253402	5.688256	9.847987	0.9331162	2.849595	38.54215	35.10783	16.44454	9.679013	9.253899	3.149799	4.283596	14.7186	4.541569	6.314096	1.040639	1.946836	0.8817448	1.930591	114.7745	2.494226	17.64188	13.99824	7.253022	10.96437	0.08240339	12.43443	0.3803173	1.356806	7.909013
TCGA-56-8504	510	0	3.835659	85.50494	6.91287	6.28244	2.396173	5.10635	4.308306	1.262246	245.5592	23.21527	3.472918	18.40176	177.7211	0.005336431	26.00887	0.8931434	1.293922	4.65921	7.302466	15.56655	0.48686	19.5969	93.62638	110.7129	28.51497	0.9456463	16.742	4.774288	2.887771	19.87769	9.309812	6.186216	2.294744	8.299708	4.542979	9.68966	68.48589	1.299436	4.930726	11.33142	2.03228	51.25289	0.08952291	9.96185	0.3651324	0.1252445	18.41798
TCGA-66-2781	121	0	11.3273	102.0655	4.251714	1.98094	0.9951018	11.18663	4.580814	0.5741499	236.7714	30.0054	2.965538	155.8436	185.2864	0.06258676	40.98921	0.9473949	1.884001	6.830096	8.369835	23.71637	1.194619	7.969599	194.2635	39.56799	19.36251	2.645575	11.05142	5.416424	2.296097	11.02264	35.4576	11.78594	1.521089	4.103166	3.171051	2.286019	43.87557	1.789277	8.819071	9.137489	2.057304	13.85941	0.3004888	11.20939	0.4200389	8.833903	5.830321
TCGA-85-A4JB	539	0	11.74434	151.0118	13.79269	4.235281	1.855919	6.866162	3.120304	0.7189026	145.2294	55.99051	3.534664	6.515898	332.6635	0.02807952	28.03407	1.395441	5.531692	8.164025	6.967873	30.77779	2.717198	8.042553	80.40148	119.6447	18.90924	12.49735	13.26998	6.441954	1.132013	14.55983	7.521591	7.429925	3.181788	9.162719	2.485739	7.801985	121.5163	2.050769	7.073306	13.74098	7.996732	17.74262	2.091092	24.55689	1.552909	1.050084	4.3097
TCGA-MP-A4T8	161	1	3.865957	79.20594	7.236028	3.333682	1.62659	0	4.748707	0.3596447	211.2739	66.43356	4.162437	13.23962	231.4723	0.1437098	15.06588	0.9481372	0.9589201	2.481066	2.322988	12.65215	1.140488	5.262584	30.22389	67.92654	19.00536	5.185748	5.841079	4.161984	3.421646	6.909689	3.650964	2.282222	2.876929	4.078711	1.573688	2.297025	80.4513	1.86578	8.559334	9.163532	14.79862	7.423558	0.0401808	5.449992	2.302991	2.490704	2.686527
TCGA-MF-A522	360	1	2.906842	131.0373	2.38862	4.667662	0.9848189	0.6639939	2.216593	0.3985028	430.6057	8.729808	1.56396	0.5037052	204.2997	0	52.57912	0.3174669	0.5861186	1.654659	7.956597	19.43807	0.2070816	12.27238	89.93257	55.94763	64.70006	2.614158	6.108745	2.946352	4.722321	15.80518	4.083	6.253573	0.9620357	4.925383	2.888638	3.517316	15.15274	2.306587	13.19643	3.9713	2.444162	56.39311	0.01930332	42.51756	0.2424099	0.1121778	31.62806
TCGA-73-4662	912	0	4.346644	84.57047	16.17718	3.056303	0.9062157	0	8.492625	0.2964811	82.00391	66.94653	5.957046	60.49411	177.021	0.03142317	13.60181	0.4397631	1.670999	2.744246	0.8650395	8.483724	1.617506	1.845668	3.10443	35.33507	5.786472	1.490252	28.48463	8.11062	1.172243	2.864918	6.221793	1.444985	1.421579	3.890164	0.6829186	2.236382	109.1891	4.537488	6.9933	7.728561	11.95883	1.784135	0.09639991	56.06763	0.03889901	0.06382148	2.029365
TCGA-18-5595	827	1	3.99366	41.26303	4.606142	8.557303	6.014662	4.425319	6.046266	0.5262745	253.67	21.38675	1.810916	7.987838	212.7565	0.02533921	37.97836	1.893494	1.300384	7.485251	8.335702	19.62522	2.259959	21.07061	124.6101	106.453	11.36276	7.103464	14.45396	7.298168	2.207003	17.18619	12.66598	4.517984	2.504014	8.70388	9.114459	3.850949	40.36054	1.27072	16.55613	10.31046	3.268384	21.98573	0.1717518	10.08022	0.2488671	2.965203	26.75741
TCGA-69-7764	414	0	6.549116	69.10395	18.18264	1.966508	1.03134	0	4.738693	0.1457267	95.91312	38.79826	3.271158	46.0691	249.6325	0.7220604	14.25205	1.09363	1.319492	2.317603	2.395346	18.38001	1.121176	2.238697	13.78966	31.77207	8.580442	20.72903	14.32352	5.218584	1.651722	3.597773	7.163656	2.141044	0.4414775	7.555744	1.711029	4.594411	149.9823	3.655103	10.04515	25.66895	13.93567	6.52833	0.06797499	5.618924	0.02954859	2.360271	0.8619588
TCGA-85-A50M	382	0	7.465814	96.97372	22.78184	1.365105	0.9208504	0.008446636	5.740891	0.2688521	85.09737	38.21604	4.375482	55.91613	282.015	1.803931	11.18061	2.173832	1.056329	2.09051	4.058836	10.03295	1.400392	3.279292	18.93696	59.92092	9.211969	16.162	20.65792	8.466711	2.536533	24.78354	3.178561	5.943252	10.26298	4.959273	2.475993	2.773632	231.6299	1.257094	13.0185	11.02083	17.68994	14.18938	0.08406221	22.18604	0.06871083	3.832944	1.507409
TCGA-55-A490	99	1	0.8741967	28.83226	6.124379	3.937931	0.8933656	0.01970369	9.633806	0.231918	133.3287	34.92959	5.04126	18.49223	164.2636	0.1456643	28.60141	0.2265058	1.589514	2.992782	3.26679	19.63161	0.8647231	9.829744	21.48436	37.89451	11.43663	1.752704	15.469	4.419218	6.726813	7.22023	30.57633	1.730834	5.561681	1.164973	0.5501812	0.6317631	139.9871	7.44321	9.38406	10.67503	2.286364	9.747999	0.2212345	0.3474284	0.1019987	0.1534031	5.81554
TCGA-34-2608	1000	1	7.308543	83.22787	16.35024	3.118337	0.6682319	0.006977146	6.656382	0.5551974	95.06236	27.46994	7.965685	45.32433	184.6553	0.06304249	22.48666	2.047721	1.536848	2.743701	2.504726	16.41161	1.726188	2.566631	76.43122	48.81066	6.775706	2.981669	7.654325	6.730069	1.500375	4.822261	8.359409	2.758025	2.670448	4.441129	0.9486938	2.730798	161.8785	1.898209	12.54922	14.36928	1.824083	5.305308	0.3204813	9.331719	0.09287504	1.210573	15.38251
TCGA-56-A4BW	585	0	12.13695	33.56316	15.68422	3.260566	2.028527	3.992982	4.239188	0.9120211	109.8977	30.9302	4.184596	13.21274	194.0609	0.009110825	31.11725	1.626337	0.4309739	3.437549	5.197353	19.25613	0.8369036	10.92863	32.24101	86.20556	16.69777	5.740412	6.622272	6.124043	0.9756552	29.39522	9.844491	3.721911	1.016787	2.710312	5.966476	3.016744	97.23413	2.297368	8.428732	17.61162	2.185778	22.56812	0.1585022	13.22664	0.4101225	5.2059	21.36924
TCGA-44-2666	97	1	6.811408	52.88408	10.3948	2.016065	1.562716	0	8.066495	1.041086	21.26279	27.12619	3.770742	183.5754	203.3302	0.5902482	14.67929	3.601107	3.477476	4.995488	1.853821	20.23025	1.091015	2.542553	3.428711	22.99373	5.009883	30.48539	17.7779	5.7771	3.459079	5.984605	23.64142	1.888351	0.5128975	7.271469	3.646771	3.25134	55.1887	20.45802	20.56014	16.71956	20.04878	0.877996	0.05239094	12.25631	0.008931072	0.9492006	2.496326
TCGA-96-7545	1344	0	11.27831	72.37589	25.91081	3.024336	0.5705501	0.3103502	5.793162	0.3467243	190.5746	25.81119	8.450028	35.82115	246.1746	0.07758631	61.34328	3.850985	5.416615	2.304878	3.737296	15.45498	0.9765771	3.566262	177.9126	40.93543	10.06976	7.038046	9.928054	9.380179	2.5502	7.636792	10.90433	4.07154	6.492348	17.57426	1.145218	2.994941	167.7708	5.237962	21.30138	12.23083	4.144851	6.478195	0.06025799	7.507886	0.09978676	0.0600306	27.01287
TCGA-56-8624	420	0	17.26063	33.80052	9.077931	2.349528	1.175645	0.0765597	4.031701	1.653581	126.8963	24.98063	4.272899	18.81645	74.18714	0.07636318	20.47501	2.591548	2.929761	2.284863	1.440672	12.70304	1.016118	3.305337	36.73441	64.85791	6.418797	1.462735	6.916512	3.956701	0.2523445	5.313845	6.169468	3.14165	1.070597	2.459733	1.965143	2.720779	78.19976	3.110339	23.61382	19.16918	3.452231	3.645611	0.04465547	14.51376	0.0485291	1.638139	34.82039
TCGA-66-2759	762	0	4.338004	77.45494	5.715042	8.948778	1.588977	0	4.385983	0.198596	190.8779	12.16761	3.8415	10.94404	169.784	0	32.21282	0.7180387	3.864564	2.725266	7.941279	41.39053	0.2812048	12.05061	140.0885	64.77532	12.14872	10.35541	9.635575	7.545268	0.9335254	18.27839	4.389769	4.061718	2.652028	10.05632	2.092861	2.697449	63.26124	1.260242	17.26318	10.803	3.798776	21.35224	0.1994502	16.67721	0.172861	0.1137404	10.06496
TCGA-18-3415	2803	1	6.966037	101.3821	7.388959	3.964243	1.81639	5.678753	4.014793	0.2982347	196.1033	16.32617	3.221364	13.89627	195.0694	0.01780388	25.18699	0.7703709	0.5242745	3.683688	5.580681	24.21743	0.6397095	8.279949	229.623	38.25493	9.498916	2.440367	12.85514	4.590109	1.971036	11.37464	8.267622	4.017371	2.323721	2.936105	0.8707442	3.732401	69.8198	0.8989054	3.968099	11.09072	2.741483	12.35334	0.1023236	4.572019	0.09617266	1.872298	12.30144
TCGA-34-8456	804	0	6.778639	107.3421	8.88776	5.505461	1.755544	3.44604	8.595967	0.5489163	208.8893	76.32596	3.693636	28.85689	184.9141	0.01511013	24.68774	1.427024	4.654631	7.574351	3.170468	27.53003	1.315599	4.303065	79.58375	71.57168	11.29989	2.814915	8.738463	6.456322	7.151052	9.66849	4.656837	5.235499	3.810896	12.89989	2.463332	7.620068	77.75204	2.185527	11.2345	7.509356	1.488806	24.25722	0.2409668	4.613073	1.133634	0.2818856	13.40562
TCGA-56-8307	818	0	6.731348	56.12185	94.6617	6.580648	1.426128	7.597026	4.939275	0.07681366	371.922	71.79103	23.43829	2.723347	261.4645	0.1268679	30.26127	0.8741617	0.2285262	9.131787	7.093526	39.40838	1.501325	18.90241	2.162305	223.6198	20.40511	11.46304	9.551409	6.785214	1.705205	8.21834	7.786205	8.657698	2.799747	5.125811	7.263792	5.016205	51.78208	2.132107	20.80721	13.40498	1.106498	17.68155	0.07389968	135.185	1.549092	1.030691	18.43506
TCGA-86-8672	19	1	1.36183	40.48503	12.43586	4.067072	0.601987	0	5.856678	0.2301769	361.7926	41.02051	5.240767	13.70401	186.8397	0.1455961	25.81462	0.869791	0.566332	4.694	4.114436	19.4615	1.372295	6.436778	43.23394	51.9155	12.69253	2.021404	4.900292	3.941525	2.350975	7.325085	2.655696	1.660823	2.295032	3.216917	1.476969	1.984223	164.8138	1.029147	16.93544	8.243511	4.528884	6.868582	0.177156	50.99019	0.04369325	2.749012	3.157461
TCGA-50-5931	434	1	22.28826	75.66677	6.719374	5.738581	1.748795	10.58996	4.987869	3.418893	188.6725	89.13804	7.153158	6.736601	280.4813	0	37.82242	0.6778595	1.31648	7.68448	6.089574	17.13971	1.136128	10.83146	133.005	168.7653	16.27923	12.35874	20.06297	3.181209	1.399996	21.5507	8.111198	9.62855	12.95333	4.974619	4.382551	4.191044	63.78501	1.300386	11.50768	9.48071	3.921612	19.58056	0.8049649	4.587513	17.96631	1.257925	4.101667
TCGA-69-7761	186	0	9.300884	72.34737	27.60987	2.585852	1.431432	0	6.039923	0.1011058	108.7885	16.78615	12.5841	15.17168	410.0016	0.02236466	29.81922	1.768077	1.171426	5.128543	4.854592	15.20461	0.7099479	5.276009	2.751571	41.02751	9.342799	6.402008	29.84082	6.190144	1.635258	11.00876	10.82123	2.181234	0.913769	4.776375	2.514541	1.390753	115.1472	5.642011	13.47203	10.41626	2.299942	8.560043	0.08337449	44.70826	0.09664725	0.7348491	6.189616
TCGA-85-8288	402	1	5.2834	119.1168	26.45997	6.275374	1.319683	0.008577702	6.50012	0.3981598	211.1647	94.46773	11.26061	16.33825	303.4328	0	26.55552	1.392556	4.485118	10.65058	7.201127	17.49014	2.549252	6.310831	48.06865	128.5935	13.98727	3.78305	4.917748	7.124511	1.068392	14.72694	9.957529	2.87834	2.923202	2.436262	5.882742	1.24237	145.0013	1.203419	14.0496	23.38691	3.874778	23.34788	0.09849993	53.74333	0.329855	0.3370886	11.40193
TCGA-68-A59I	492	0	10.4262	119.7738	11.59728	1.544953	1.149025	0.07711026	6.19761	0.8500847	91.20683	37.99713	4.578846	19.18765	259.528	0.01979361	43.70949	1.449492	9.921137	2.842775	2.83048	10.29234	2.077948	4.767666	128.6101	94.19189	14.74555	2.236433	11.05725	4.825874	3.374063	4.535807	15.18286	2.819514	3.749074	8.173224	2.404187	1.699775	98.25696	2.955839	6.01901	20.73312	22.24399	7.038299	0.3369731	13.86096	0.1995855	1.322182	1.644551
TCGA-44-A4SS	415	0	9.493683	83.2519	23.08885	3.086188	0.776645	0	4.881595	0.3652616	160.3234	28.08313	10.66015	14.53302	288.3278	0.05484343	12.88722	1.367972	0.6013246	2.986566	3.971328	8.440866	0.4912156	3.778626	34.4911	49.22438	12.63601	6.326763	12.73608	5.503944	3.050854	10.44402	4.817767	3.665638	1.901894	2.631715	1.292004	1.396416	126.9461	2.389258	7.094562	14.06174	4.580615	8.507213	0.04827384	21.72879	0.2304184	0.5775715	1.265739
TCGA-22-0944	223	1	6.652152	79.29398	5.599886	6.99343	0.9029004	8.879568	2.406177	0.3726938	394.7862	26.47616	1.915582	13.29542	192.5911	0.05129608	68.54719	0.6711393	1.325346	4.44516	6.150372	21.05113	3.736601	7.889725	70.23654	43.26042	17.78489	10.24424	15.88516	9.059764	0.9766346	22.28365	5.94565	4.749017	7.799336	2.655118	2.666303	3.130023	38.66023	4.310164	11.09651	5.219549	3.549709	17.92898	0.01517695	3.829683	0.2682938	2.385759	29.63057
TCGA-90-A4ED	615	0	12.9487	30.72312	4.456739	2.459135	0.8005472	0.01155464	7.632912	16.70326	129.9681	114.0754	2.755869	20.61054	109.5475	0.0237279	14.31781	0.8945529	0.8652243	4.109263	4.456464	16.4245	2.995099	8.017134	19.58485	43.77299	11.59103	5.203792	3.059327	7.169519	16.90364	5.26947	50.94787	1.207845	3.859918	9.30054	3.644654	2.088732	86.39977	0.8160129	13.37445	15.77622	1.422325	10.99962	0.08550803	4.225697	0.06835892	0.4369421	6.648481
TCGA-91-8497	434	1	6.791476	62.82456	22.58676	2.668624	0.366529	0	9.44452	1.867094	42.97976	26.01895	10.01458	17.79625	214.2063	0.07955626	8.823931	1.093903	4.98805	2.564034	0.49573	9.516531	1.874911	1.08843	6.928343	26.40326	7.908565	9.407159	9.42848	5.166069	1.478938	0.7320333	8.325416	0.5955488	1.074896	3.758905	0.4672749	2.722965	208.7476	2.229701	16.49284	23.77525	7.593911	1.265272	0.1659448	11.18634	0.1944087	1.343947	1.134216
TCGA-64-5778	926	0	5.041263	40.47037	8.530219	3.831281	0.7136953	0.01045482	3.631504	0.05199554	50.13856	55.407	2.864495	24.01579	117.4436	0.034351	34.40923	0.8805348	0.669877	1.970838	2.012466	13.49947	0.8693502	6.561759	30.21297	39.40215	7.165041	5.092173	26.09318	5.482543	0.3279046	3.618772	1.708821	16.37479	1.581107	5.567147	1.573868	1.895697	120.7353	2.88399	3.743423	5.697421	6.623616	1.969492	0.8643984	16.15419	0.03865763	0.511632	1.533642
TCGA-39-5035	474	0	9.94795	33.01004	18.06108	5.138642	1.138144	4.768182	9.188531	0.05829874	446.9639	46.78862	3.033693	10.07559	243.4236	0.03398402	23.97955	1.091943	0.377937	6.876352	5.805775	15.96373	2.144848	12.86624	2.774845	85.19488	16.14931	2.309783	9.246712	3.712473	0.07643943	11.24517	5.983814	2.026117	1.05531	4.892268	0.9840036	1.492351	91.21384	1.215788	14.35326	6.723541	5.349746	15.15252	0.06598486	5.849566	1.407403	1.066017	6.190736
TCGA-49-4505	428	1	6.178873	46.03447	15.32044	3.007786	0.5668311	0	6.117959	0.5321145	66.14905	32.77425	8.127991	26.47002	121.818	0.006317664	16.26927	0.5160541	1.158447	1.379925	0.4664808	18.69647	0.8132501	0.9924319	6.180141	42.32325	5.498931	4.194238	24.58554	5.25736	0.7393909	1.299093	10.80921	1.238634	0.7382596	3.248408	0.3304858	1.08279	251.3511	4.243272	9.394463	13.4845	6.094531	1.521555	0.1766398	16.01944	0.0530859	6.965064	0.8486931
TCGA-33-4589	47	1	3.641832	79.56459	7.941537	3.413175	1.391686	3.892603	0.8227322	0.005787535	186.8158	6.933321	0.825778	10.63868	107.4807	0	16.20144	0.5385135	0.1572109	1.02964	3.49189	17.05542	0.3942314	4.401039	91.65337	24.60134	4.771823	5.190247	6.334166	3.922891	0.01258569	6.012723	2.989108	2.637373	4.493177	3.661189	1.179028	3.87918	121.8221	0.8149403	2.678322	1.497894	0.3942585	4.162269	0.02672631	0.7067744	0.01936312	0.3300447	0.4929508
TCGA-05-4433	730	0	5.796361	59.71866	14.99581	3.126456	0.6466652	0	7.132296	0.5041171	128.2335	20.15424	8.193691	15.93846	118.1523	0.761958	13.35012	5.409473	4.113489	2.153006	2.200009	7.9612	0.3723172	3.544582	7.466342	38.88712	7.459843	12.04373	15.67083	5.033759	2.076865	6.060021	11.00212	1.298854	0.5924099	4.050602	1.219296	1.318625	122.7688	7.99993	25.1489	13.77874	4.119401	6.881903	0.06407247	62.52845	0	0.2275446	12.15153
TCGA-77-6842	899	1	23.42528	178.2404	54.25612	4.0494	1.200955	3.798991	5.620417	0.1827519	80.42858	23.71853	29.13429	138.2432	379.2265	0.372655	21.46125	0.805714	1.315791	8.246987	5.760741	21.7747	1.114278	14.74293	1.501927	124.4432	13.28066	37.47297	11.63312	13.16457	0.3057046	13.10247	15.16244	2.771029	0.8037172	2.763883	5.630353	5.606606	120.0489	1.274101	14.42841	15.05654	3.409228	32.27475	0.08006532	38.61015	0.2320282	17.81917	2.867038
TCGA-77-8133	1640	1	4.117001	64.86312	20.69627	6.318065	1.533599	5.751336	7.437114	0.5553691	183.4311	30.18007	7.910272	18.62904	200.2683	0.009621663	41.71753	0.9068529	2.712745	4.925794	9.093083	14.1705	2.531236	10.19567	43.87284	70.11712	17.0406	1.719587	6.178073	6.343535	1.359737	11.19447	9.123066	3.64249	9.433646	18.48426	4.620398	4.714083	137.3163	1.43239	28.62256	8.547543	3.426122	50.21639	0.2899422	20.40925	0.121273	0.1650206	80.37798
TCGA-38-4630	1073	1	15.80633	197.7229	6.653644	5.058305	1.858151	0	4.792116	0.185692	201.3867	194.8805	4.202452	0.920656	384.3693	0.0115977	43.79367	3.690029	0.9676399	7.517497	5.600964	26.02748	2.055799	12.18039	69.73554	115.9245	18.8376	0.304471	5.458568	6.224139	1.636446	5.769162	19.02732	77.46737	1.096888	9.531403	4.071276	4.633725	74.24631	4.345413	17.40282	25.31271	2.211042	19.1113	0.1405161	5.458642	34.39389	0.0139587	1.100196
TCGA-33-A4WN	143	1	5.170313	107.1248	3.607457	16.05646	1.165593	1.579613	4.793406	0.4859369	290.434	21.33423	1.951639	2.416807	254.0053	0.006688241	44.94086	0.9379207	4.016524	7.854665	8.02543	23.0448	0.4639117	6.299264	150.6772	68.17681	15.39035	1.018052	20.00388	5.278004	4.680425	23.27787	6.935894	9.79175	3.592945	13.57705	4.193063	1.489895	32.73072	1.906471	7.117972	7.670247	5.714865	15.18227	0.08934494	1.223012	0.2288134	1.787056	42.10165
TCGA-39-5024	2130	0	12.05531	88.39425	9.156146	6.171153	1.072608	5.910013	3.040592	0.27274	146.9539	16.76043	3.480356	9.348583	209.0783	0	34.01295	1.31759	1.033176	3.84736	6.902111	18.53962	0.2186572	17.93461	42.93798	77.94063	10.2941	4.011362	9.839474	5.496021	0.346861	16.74761	4.3794	2.468885	2.459885	2.510227	2.917102	2.620204	63.08448	0.9515231	5.71891	8.689778	2.339038	11.83223	0.07996751	12.82909	0.2317447	2.443394	34.50392
TCGA-85-A513	461	0	5.245355	70.28665	13.71689	2.287068	1.208835	0.01268919	8.410311	0.6310786	43.69225	9.356384	6.863328	18.05003	381.5626	0.1302887	13.58383	3.861085	1.547716	4.656211	1.903239	10.15135	0.6643505	4.876136	9.320356	39.27387	9.824307	2.407457	16.09588	4.516907	0.3316527	5.351916	18.27553	2.831232	1.005512	2.113027	1.646944	1.473098	143.012	2.832755	13.64245	12.09866	5.552919	8.053114	0.1489512	8.386258	0.1876777	0.6774287	2.727409
TCGA-37-4129	242	0	3.164446	37.94173	7.568517	4.184404	0.5764376	0	7.193875	0.1090897	46.43441	12.19692	4.2646	0.5671333	83.8017	0.06921397	11.77183	0.1110783	0.9870718	4.001867	0.5581339	21.94918	13.14001	0.49504	184.6706	17.05659	4.460406	0.5990289	11.04286	3.777745	0.8708028	0.2900296	1.589245	0.2960729	5.964244	3.768744	0.3702162	15.7932	103.5757	1.821929	8.438661	16.70061	5.346991	0.4439842	2.117457	0.1257786	0	0.2499126	2.03334
TCGA-56-7582	601	0	5.155982	89.17254	5.251587	5.463635	2.123131	7.78418	4.233158	0.1561162	136.2558	22.40636	6.208565	14.91339	232.3981	0.004114573	42.27521	0.2867394	7.032593	5.096842	9.730129	28.95519	2.529998	12.73426	50.62245	48.06895	10.49029	3.869977	11.99982	6.158063	2.728589	20.01837	8.42723	3.784148	5.256095	17.51483	3.30156	7.19969	85.15331	1.88511	22.98467	9.339753	5.136456	21.19493	0.06646877	7.183699	0.1333562	0.05199807	22.22083
TCGA-97-A4M2	624	0	11.57712	37.74856	16.17574	2.471319	0.586149	0	11.18362	1.191352	54.29779	15.50375	10.9568	27.74773	172.2972	0.247896	14.55727	19.75361	4.050347	2.452344	0.576418	12.63751	0.8519863	1.387721	14.67723	36.53166	8.888258	3.478855	5.755139	7.800387	1.324268	0.867926	5.728554	1.325515	0.6349828	3.095049	0.676562	2.200127	204.7695	3.517918	21.68894	15.2106	5.202799	1.793868	0.1395845	10.70435	0.2092313	0.7062775	3.632487
TCGA-60-2712	274	1	32.04955	62.63475	23.81167	4.47777	0.8185843	4.410768	6.833807	0.4368618	206.2994	60.99027	11.56696	15.02137	233.1877	0.03629672	20.61477	0.8293352	0.7442581	4.83384	3.028121	17.69872	1.010348	10.33507	10.78225	71.2797	9.963967	2.633767	9.771627	6.783946	0.6603716	8.594173	6.859037	4.100396	2.292743	4.744169	1.335378	1.852066	166.0035	1.717405	25.6971	12.22242	4.463985	11.68179	0.07995744	1.290716	2.33498	0.3216865	6.330786
TCGA-63-A5MJ	1824	0	1.898258	91.87923	8.020211	6.924055	1.952466	0.5780293	4.675889	1.235308	140.9553	23.76254	4.98105	3.303532	241.9768	0	39.59861	0.1754061	1.978895	2.731674	6.726801	10.72388	1.809207	6.012815	112.4673	66.9612	27.10557	1.195937	7.144578	5.656082	1.762193	15.81776	7.744985	9.818515	6.052529	5.974176	4.655657	15.15048	68.45827	1.926729	7.703247	12.2127	3.771214	25.97569	0.1042144	5.161745	0.2090852	0.07919691	27.85426
TCGA-66-2794	1645	0	3.825759	71.35568	10.82304	7.282807	2.127214	4.519594	3.665979	0.7793485	199.2179	15.96397	6.953712	8.63814	215.3461	0.01177314	33.36095	1.268792	2.815289	3.741046	5.199017	23.67351	0.4021753	6.316163	81.31491	51.75037	27.55019	2.163538	7.806483	6.683071	1.016183	13.99492	8.989282	2.786661	1.603412	8.863925	4.321632	3.570784	69.67693	1.431132	6.089634	5.940038	1.721134	34.82067	0.1633674	10.33362	0.1766554	0.2621424	7.960285
TCGA-J2-A4AE	671	0	12.22735	41.88377	16.4208	2.414345	7.409033	0	8.991886	0.3618414	18.24617	30.6232	7.27778	34.03307	139.2186	0.5284296	15.08031	1.277469	3.204386	3.060586	1.642337	10.74248	0.8255199	1.430313	4.675261	38.56777	8.059635	6.781525	17.14095	5.613828	1.275554	4.965046	7.091431	4.803425	1.570732	2.519099	4.919325	2.476734	163.1081	4.502939	10.78916	10.369	32.33607	4.55403	0.03224641	11.82351	0.008495423	1.141401	4.649988
TCGA-55-8091	600	0	4.181393	55.48638	19.70174	1.853679	0.5017884	0	5.965206	0.6942815	23.00863	20.48865	10.31172	34.63389	237.9943	0.860023	17.31496	0.2772975	1.984493	2.677282	1.201987	11.9159	0.7677369	3.063878	15.63554	27.71175	7.235465	9.167936	15.71617	6.460023	0.3919163	3.4443	12.85177	1.076744	0.3476522	1.837476	0.8068644	1.129359	287.2593	3.575775	10.12671	17.60799	6.006737	3.609634	0.4729132	8.186011	0.03237392	9.797404	0.789842
TCGA-05-4397	731	1	4.860379	142.2314	8.588255	21.99065	7.340986	0.9913045	11.12129	2.249924	76.15288	11.55613	6.528126	2.820107	244.5511	0.06847295	21.20892	1.116308	3.401917	5.920418	10.06796	20.25031	0.6730397	16.52973	16.962	60.17074	4.530887	0.59702	10.65178	9.452863	3.066077	15.92059	7.323753	12.3613	0.772457	1.48381	1.673925	4.045284	153.7513	2.524388	5.87425	17.39115	2.093968	29.93578	0.09428676	0.417856	0.2998994	2.970185	0.7882339
TCGA-97-8547	657	0	4.26404	47.87415	8.428555	2.954152	0.3958054	0	7.484687	0.3013453	38.9612	34.17823	6.258778	29.16535	224.4159	0.4274699	15.57731	0.3611098	1.018491	3.631732	1.858888	9.646558	1.384508	3.501055	21.60173	38.25668	11.51779	3.793434	12.29355	3.724592	0.2985895	5.882461	12.56529	2.936006	2.011973	2.687953	0.7733566	1.19127	328.0385	1.639761	7.178821	11.2376	1.978327	3.880909	0.2843023	7.486433	0.08672674	2.108693	1.448941
TCGA-78-7148	626	1	4.507362	87.50838	11.11739	4.149038	0.7640988	0	3.041572	0.297745	111.9182	66.59452	4.511925	17.30551	266.2264	0.09809146	11.61204	0.8135805	0.9759511	2.24938	3.708106	16.93516	0.5148858	5.914906	21.49917	29.79663	8.834711	8.694158	21.07211	4.068493	2.312683	7.852227	3.7512	2.643484	0.7124965	3.210302	0.7591514	3.263814	66.35826	3.278319	6.33642	11.93861	15.60064	8.662068	0.05363317	3.169392	0.02825967	2.054251	1.371435
TCGA-39-5039	544	1	8.699497	103.1834	17.58279	3.197647	0.7922502	0.213684	4.280289	0.1968013	137.5528	19.96997	3.940564	58.50596	216.1944	0.08288603	16.74336	0.5932186	3.210565	2.360408	2.67711	15.53118	0.9566706	3.258468	29.13501	42.52366	8.402483	17.13217	14.94575	3.23364	0.3509337	8.417194	8.984261	3.180586	0.3566066	2.438839	1.682295	2.205045	124.9573	1.67113	5.415014	12.12376	4.819636	4.586663	0.08785166	12.82298	0.09656971	1.75166	7.706078
TCGA-NC-A5HF	138	1	8.995859	51.25684	2.814568	1.443836	1.184589	1.929698	2.45252	1.385178	184.7614	27.07949	1.228595	16.54494	252.9939	0.03962709	29.28733	1.711263	4.71232	5.347426	2.955339	21.72087	1.713557	6.192194	46.74984	65.90119	15.44746	4.531387	13.47035	4.981304	1.558293	9.544493	12.27881	3.390214	3.248139	6.98998	3.509814	4.187044	73.67442	1.623461	14.07381	9.767789	4.968667	10.03648	0.02954561	11.20327	0.1712455	1.015886	4.579104
TCGA-63-A5MM	456	1	19.41701	107.4064	25.99568	4.185022	1.506813	0	5.800133	0.4781142	284.8314	11.01937	10.10355	37.62795	332.6336	0.2153642	19.72039	0.3017837	1.174343	5.990824	5.085442	21.30266	0.5971895	10.12247	11.67874	40.98525	17.26449	11.7427	9.1398	4.336767	0.09599655	12.76961	8.309176	2.900504	1.629497	1.578989	3.322288	1.635108	133.0662	1.926179	9.58518	7.67315	6.014364	7.668651	0.09617691	16.4375	0.01817735	0.9051991	2.413439
TCGA-98-A53D	645	1	5.354767	39.18731	50.71284	1.380286	0.3769388	0.0631631	9.644397	0.7539184	86.95499	14.82665	15.9364	64.0597	148.1681	0.2038267	16.94362	1.625782	5.823341	1.587879	0.900151	8.622754	1.02821	1.077507	10.84055	27.81504	16.89165	11.93311	4.725856	6.050391	0.3919803	1.358238	5.055621	1.046278	1.126275	1.164919	0.9460773	1.336838	452.8875	3.656671	19.55485	42.33625	10.0475	1.955619	0.04835453	4.714214	0.440411	1.371566	2.222598
TCGA-43-6143	376	0	14.97819	79.62912	7.272475	8.484638	14.83416	24.15558	5.033233	0.4832146	328.1651	48.18587	3.829692	10.66995	143.6693	0.01213316	47.02333	2.146205	0.407967	14.68845	11.72258	26.73199	3.090862	37.34216	65.51703	150.0576	12.86683	2.793249	21.87371	8.294011	1.814064	32.17356	7.847411	10.60086	4.10561	11.76972	5.46779	5.108964	64.69041	2.027982	17.71751	8.370892	1.54023	22.61416	0.03141105	2.192947	7.267738	1.38	19.27911
TCGA-MN-A4N1	827	0	12.33582	35.1411	6.488433	3.863575	0.6789232	0.03417153	3.13033	0.337062	164.4204	52.93405	2.923284	5.129352	105.3545	0.01052588	13.13406	2.112422	0.1516816	2.574151	4.456178	7.709431	1.657523	6.947579	13.42862	53.91118	21.58982	1.960901	21.10058	3.11589	6.575277	20.88351	20.04529	3.992307	0.9866685	3.14885	2.351465	1.161765	124.976	2.7048	3.638475	5.741542	2.460144	13.98389	0.08720008	2.990358	0.06949378	15.56349	5.739812
TCGA-55-8208	674	0	7.182073	75.02247	29.23275	3.756965	1.069717	0.04117249	8.879827	0.5132788	88.69109	52.40084	13.09218	34.2881	284.6033	0.4193645	26.82031	2.125031	1.604029	3.596363	2.371824	10.64861	1.27646	4.800059	33.66799	41.32975	9.744079	1.557168	7.305145	9.081387	1.058299	5.034713	5.133251	5.157443	1.757099	2.190877	2.346556	1.880034	229.5647	2.677414	14.97539	19.73637	2.715412	6.314089	0.2605621	0.7958893	0.2679406	0.2991785	1.62135
TCGA-66-2755	28	0	20.68543	77.40532	17.6247	7.002212	1.515547	0.5134053	4.091295	1.205553	117.0196	42.19952	12.57643	36.40235	191.314	0	36.60896	0.7325817	1.932805	9.857797	5.921574	23.79881	0.9097065	7.343551	12.62594	96.08448	12.76909	5.761667	2.077262	17.67587	0.8544352	29.13092	4.336106	4.151591	1.908669	2.294908	3.02098	0.6181775	303.3425	1.910057	13.40974	9.879658	1.759248	20.73496	0.1256284	0.07348715	0.2652506	0.3702484	2.088186
TCGA-18-3419	2811	0	9.12132	104.2771	6.027811	7.358848	2.957147	0.06672093	7.301027	0.221218	163.7988	19.82174	4.024392	9.172752	279.6594	0	27.28121	2.400127	3.076086	9.644983	10.35114	22.78276	0.8105176	17.98015	137.4782	62.12797	11.56439	0.2075186	11.37832	2.370729	1.200658	6.952353	40.32889	9.416634	2.781761	4.918578	3.048597	10.83781	41.75104	2.87251	7.184974	6.206081	1.58233	20.96355	0.6867183	58.8524	0.09868265	0.2143786	14.78585
TCGA-78-7167	2681	1	4.880681	116.4241	7.04318	1.272263	0.5744263	0	6.460951	0.2380757	77.33422	61.59262	2.266822	13.50156	320.0855	0.1013753	15.13613	0.3685024	0.7838371	1.443552	0.1438471	20.62214	1.232406	0.3651042	35.56086	34.54566	9.480081	19.0984	5.737072	2.857144	2.812091	0.338603	7.67006	0.162618	0.3718935	7.10796	0.3194729	3.113573	55.88487	3.637367	10.51591	9.021513	6.680502	0.6335549	0.03435662	1.223621	0.06637667	0.3660384	0.957132
TCGA-J2-8194	724	0	9.925279	71.52225	18.68937	1.515732	0.4243478	0	5.829467	0.3004814	80.03541	57.15117	6.394222	13.21641	228.8159	1.092009	14.17088	0.5393555	1.512405	1.914582	0.6975386	12.86921	1.005613	0.9729988	20.21201	27.78798	11.18479	16.4896	13.91463	5.054402	2.881591	1.166937	6.616147	0.5560986	1.252821	5.221657	0.438333	2.792339	83.92111	3.875424	11.61753	18.09521	15.51761	1.374161	0.0340097	22.09871	0.03449587	0.2618747	0.721382
TCGA-62-A46P	594	1	2.698438	60.59575	6.05091	1.422902	0.5196922	0	2.738753	1.352923	34.28775	31.54746	3.060902	11.39884	384.253	0.1047436	9.352391	0.5019202	0.6197982	1.246649	0.6221051	12.7516	0.9672462	1.643797	10.60986	22.5838	12.49314	4.591819	11.15701	3.314802	1.024114	1.282796	5.051688	0.8587743	0.344891	2.210902	0.6317439	1.394186	61.29488	7.212415	2.914341	14.37966	7.416307	1.27623	0.0976199	8.808723	0.04191127	0.08404452	1.639381
TCGA-43-8115	407	0	14.47095	131.1829	24.13882	5.007723	5.142238	12.49447	11.18874	1.770421	145.4327	70.82733	9.366605	33.13531	263.1132	0.03847479	54.5992	2.519175	1.901349	8.150525	6.009456	12.90946	2.103704	6.832572	95.45043	80.74396	14.74084	3.583797	12.3091	8.890897	2.857944	7.944971	13.05055	8.249651	4.403032	6.603557	3.879731	8.603138	213.2913	1.215491	16.46739	18.00286	2.750632	24.66676	0.3555926	7.280215	1.177717	0.6859267	6.356606
TCGA-44-3917	392	0	3.657955	100.9582	6.290039	2.333047	5.304319	0	3.783984	0.1268804	44.72662	25.51638	3.300129	14.83844	318.983	0.353632	12.32	3.261948	0.8698412	7.42631	6.928292	24.41532	0.2455327	6.15434	81.27655	17.93632	5.593376	12.61644	7.728695	12.05299	2.595341	20.33578	10.3217	2.171023	0.619367	4.928517	5.79677	4.892113	34.0263	7.791801	4.927245	7.473101	1.287499	3.368274	0.02034451	0	0.0471665	8.642503	0.612896
TCGA-97-8176	468	1	6.922365	67.16462	10.48953	6.80307	1.186846	0.02426786	3.631714	0.4666785	267.2447	38.66333	5.591943	10.09817	235.3377	0.5332343	17.89501	0.9308609	2.079481	3.856017	5.32774	13.07505	0.9217782	10.21138	49.04252	46.70533	18.95699	3.23805	7.058992	3.327077	3.083914	9.507575	4.201761	6.150141	1.074631	3.523501	1.248116	1.67695	81.68233	0.8224164	8.891491	9.502202	4.008142	18.30309	0.08360218	31.31643	0.08973258	1.349553	2.322507
TCGA-38-4627	1147	1	10.2428	60.34452	23.89914	1.929664	0.630556	0.006654558	8.74797	0.9575629	51.45749	21.5963	8.339817	56.78807	171.0176	0.04919541	13.81899	0.5089468	2.946994	1.761464	1.07291	14.7504	1.718108	2.888596	27.00884	28.29506	3.66056	3.953188	9.655517	8.337109	0.4222246	2.757103	7.446781	1.098968	1.42686	1.977202	0.5273284	1.412632	477.6051	1.69059	11.89455	16.56433	1.600717	1.929075	0.2988714	5.458367	0.08858097	2.930913	0.4045635
TCGA-85-7843	35	0	8.766559	79.84329	9.588637	7.909821	1.391423	2.386909	6.973506	0.5433469	354.4183	13.65935	6.015749	47.34625	287.0321	0	40.7276	0.828824	6.349866	12.10501	7.149607	38.54216	1.054506	20.25607	78.64123	84.47521	13.3087	1.303795	12.66759	7.529217	1.748814	15.31114	6.053132	9.257974	4.33909	5.039229	4.231997	0.6794519	92.94595	1.415572	12.00254	10.79414	3.352707	17.43766	0.1424263	25.51465	0.04830045	0.6427764	23.58449
TCGA-43-6773	116	1	8.17457	92.10209	27.80794	3.455383	1.446216	7.343731	7.48184	1.711675	229.5475	16.28559	7.462444	50.4181	253.8071	0.05402019	20.37533	0.5502896	3.237897	2.898633	4.38528	9.709658	2.126655	4.261583	35.71485	62.12426	15.04456	1.690902	7.763968	6.355745	2.283923	8.053375	7.799367	4.506046	3.582063	3.018777	2.015369	2.375235	171.0295	0.5870495	15.79491	11.79303	12.68766	15.81182	0.09789544	2.720066	1.888629	2.243098	9.049611
TCGA-MN-A4N4	1175	0	28.90261	94.75162	13.29934	2.822306	0.7304784	0.009688445	4.406521	0.4722041	274.9557	59.98775	5.83612	15.20572	209.5819	0.3581207	12.88378	1.504692	0.747919	3.507485	1.820704	14.92021	1.795248	1.809424	24.27609	66.38449	15.41883	2.223849	16.26509	4.898221	2.520009	3.884145	3.969944	15.5234	3.412125	2.487079	1.454221	2.843984	151.4515	3.57263	8.430358	11.89798	2.598565	6.037964	0.4054622	1.999379	0.7236427	10.99114	21.57292
TCGA-O1-A52J	1798	1	5.130449	77.4733	6.451396	4.450203	0.3011941	0	9.297347	0.1804682	38.47456	7.900553	7.240224	44.45699	171.131	2.301026	16.28606	0.3148372	3.289052	3.462056	0.9263013	9.65924	0.6117604	2.140384	19.1454	23.97137	4.722759	7.285407	15.14613	5.229942	0.974358	2.150396	4.555298	0.8408574	0.4277194	2.296696	0.5924449	1.981784	129.9307	5.564498	13.10349	14.17734	4.779767	2.66898	0.6106706	36.42898	0.02776023	5.406705	1.557007
TCGA-58-A46J	2589	0	5.034804	101.8735	10.32631	6.659801	2.711741	0.09857411	7.683196	0.4303255	189.0183	37.42054	4.54993	41.13873	350.1551	0.0539802	42.14772	1.516673	1.409895	6.894636	12.13331	20.50021	0.6830617	15.07651	71.77265	121.9892	23.30782	1.880418	11.49002	4.012131	1.110515	22.58744	11.10025	5.794354	3.999184	5.908079	2.859439	20.03529	85.84677	1.00062	3.127049	7.863551	8.808306	22.85508	0.5513023	4.677911	0.2004677	7.351673	15.88739
TCGA-86-8054	745	0	2.782262	165.614	13.7508	3.570229	5.338017	0.3067482	3.280773	2.930941	60.45853	66.72481	2.742879	22.17495	536.5895	0.3865414	15.67124	4.538663	1.176827	6.435673	10.96837	18.68376	3.692941	16.82754	38.02381	42.92015	13.91704	7.012362	14.00942	9.254854	5.076828	14.73312	25.00512	5.542246	2.848842	2.728804	3.676318	8.216657	66.26144	2.792161	9.903529	11.84662	12.97092	18.93461	0.04091755	1.129107	1.005339	8.813554	1.011735
TCGA-77-8148	293	0	3.972592	95.64867	5.626475	6.37704	1.088899	7.535417	5.248814	0.6926713	347.6191	37.6789	4.003737	10.10457	237.0933	0.01487911	26.16688	1.056738	2.896129	5.740083	10.23132	31.80403	1.84715	11.98739	48.19499	70.93634	24.07221	0.9239591	9.050708	6.631726	5.481005	24.49007	8.781107	7.139136	10.16963	11.50515	3.052079	8.671824	161.7456	1.448097	9.608016	7.839752	1.329668	26.2275	0.1109373	3.816998	0.6787113	1.253568	25.10351
TCGA-60-2713	1580	0	8.419719	83.21739	16.03379	6.421232	1.859917	4.077648	7.715204	0.2122284	126.6561	34.65936	8.446493	19.40477	181.668	0.004868377	30.69538	1.28478	4.642429	5.583405	6.235191	19.11036	1.225998	4.082105	60.08191	59.03762	14.75464	8.866686	3.848089	9.347059	3.337445	12.87416	10.40818	4.576338	5.786215	9.350466	1.431219	5.750122	276.6903	1.455142	21.47254	22.24984	1.653233	16.3627	0.3735689	1.199878	0.3374899	3.867242	7.520236
TCGA-73-4676	164	0	8.992803	75.79129	19.52244	5.667687	1.066477	0	3.234305	0.1963095	150.3642	13.89994	4.389045	164.5938	134.2797	0.5124007	18.78829	1.880181	1.159001	6.283334	5.377681	23.36357	0.1573824	6.827359	91.51131	16.61737	9.565299	11.2925	15.29072	6.794914	1.417913	21.6073	1.663822	3.538569	5.919465	2.358047	1.881037	3.869291	90.99839	5.813091	2.69329	15.52455	3.379069	8.044309	0.0161882	0.262381	0	5.017324	1.426557
TCGA-43-5670	549	0	39.75888	101.1851	12.32664	9.060482	0.6782226	3.352941	3.299362	0.7496911	151.0862	68.79079	1.818892	118.4665	387.5874	0.8274044	24.63662	4.736207	0.614466	4.180951	8.387842	30.05208	3.387831	14.60253	37.11627	75.14503	11.03858	15.24836	5.862619	2.412024	0.8176859	15.98326	11.36869	77.84701	2.039354	1.652714	2.476865	4.700075	19.57938	4.854423	7.112	4.737145	2.179643	16.53543	0.8034871	18.63984	0.4323602	3.896324	9.631239
TCGA-85-8276	1050	0	4.949868	73.70243	12.32894	4.267447	0.9453224	5.197964	6.888263	1.152654	306.2004	42.89394	5.601091	12.17855	195.414	0.05968381	25.71045	1.174881	3.328074	6.082707	8.881872	11.90365	3.195941	9.95766	39.8378	92.34207	16.41174	2.50327	12.12186	6.911568	4.710929	14.41071	13.37176	2.936022	8.591641	13.23094	3.422349	4.962202	165.9325	1.245095	17.15705	10.59188	1.300269	12.01638	0.2339088	1.124229	0.1818661	0.7128137	15.10008
TCGA-63-A5MG	2148	0	11.21612	60.3363	13.56644	5.032034	1.536142	0	3.824451	0.3259308	100.9115	30.75026	4.114865	11.80246	282.5581	0.06804578	23.2078	1.585857	0.756028	3.892828	4.073783	19.29962	1.298302	8.070036	33.86845	63.97036	15.79398	6.740171	9.484123	4.672497	0.346424	15.21031	5.483171	3.444397	3.277884	4.496941	1.92363	10.39238	112.3705	1.544377	22.90339	15.47393	5.407318	9.423869	0.1888445	13.936	0.3185594	2.153922	11.68839
TCGA-37-3789	13	0	13.55974	75.42078	10.86566	5.937098	2.648985	2.85539	3.246738	0.8395955	230.813	20.07673	5.163284	17.94483	179.5557	0.003086133	30.84618	3.351194	0.8797767	2.035178	6.142	29.26133	1.164802	4.796927	109.4359	70.73342	13.43812	8.306042	10.39551	9.510998	0.5119828	12.21787	10.16247	5.122139	2.447904	2.828727	2.466382	0.9512526	63.44883	3.728918	8.286191	5.222116	1.939027	12.78101	0.07094732	7.390276	0.2556162	0.4401556	5.537892
TCGA-77-7463	1423	1	5.054913	68.80622	3.622226	4.586015	1.21227	0.2905807	2.267044	0.1197792	181.5362	25.98949	1.938145	5.448076	151.1636	0.01612753	52.79982	1.75956	3.059639	8.844212	11.0815	41.48581	1.414932	8.915962	59.68977	54.71571	21.37153	1.421618	11.29577	5.971	1.736966	23.55245	5.483853	3.621865	6.760176	15.41717	4.859099	14.35313	40.87773	1.165101	9.737346	13.30542	2.022161	33.89469	0.05411047	12.27844	0.09873309	0.3028069	14.60089
TCGA-97-A4M3	540	0	2.982623	87.95333	10.89624	2.124379	0.275228	0	5.378196	2.309787	60.81042	69.89853	4.741706	10.75492	323.3408	0.3308857	9.565243	2.650563	1.48289	2.147811	0.4627779	20.12154	1.328165	1.265932	12.60293	29.91199	16.32088	8.926413	3.809316	3.944786	3.182884	1.112412	3.159638	1.323827	0.530166	12.35353	0.3221918	2.279261	102.1363	3.926377	6.085717	22.8418	85.9095	1.772516	0.04353627	13.14724	0.03504653	0.2389475	2.081853
TCGA-21-1072	3016	0	4.354535	127.3529	6.778122	5.179845	2.184554	0.03549803	3.091043	0.4425379	167.6012	30.0966	3.4342	12.16617	290.7679	0.01749518	45.75955	0.2381803	1.224019	6.611467	6.24703	29.76293	0.7762062	10.00474	261.9391	50.69648	14.82413	6.571463	14.77601	5.750321	2.036039	21.75172	8.395485	3.392665	2.643778	8.740604	2.954018	7.712148	54.35567	1.995461	6.328119	14.11906	1.988391	22.24943	0.06703296	22.32927	0.4882766	0.9686109	5.299182
TCGA-55-7576	670	0	5.043807	73.90266	15.27797	2.45878	1.253845	0	8.697961	0.7500103	108.1088	54.44573	6.284704	33.05553	211.6265	0.02726349	18.20833	1.614844	1.470329	3.252963	3.092246	14.93028	0.6578731	2.395697	26.73984	61.27385	16.4067	5.59675	28.35147	5.904099	1.984429	7.174485	34.49863	3.422453	1.211246	2.967481	2.050243	2.501022	138.5747	5.348743	8.464593	9.702678	1.389754	9.953161	0.07557629	9.530622	0.1510476	4.244319	1.718416
TCGA-58-A46M	1072	0	4.435342	76.96135	5.137635	4.096689	3.020111	2.168896	4.667133	2.285181	113.3354	11.23728	6.847905	1.798472	227.8411	0	58.56254	0.1402114	1.818191	8.697202	12.01016	28.44839	1.28645	26.56791	143.9044	49.82094	17.51545	0.8634627	12.84267	5.352141	0.7714732	25.70133	4.616771	9.483792	2.770838	10.26963	5.927954	7.705539	54.7229	0.895502	15.22885	6.744102	1.44785	24.58529	0.1598902	2.895796	0.5417744	0.02858995	38.80688
TCGA-49-AARN	1135	1	4.197983	61.87413	11.69999	3.583492	0.8068259	0.03265476	6.581643	1.353365	96.09341	54.33181	5.947512	27.7854	153.3849	0.03352891	19.00898	0.9346349	1.369662	3.158132	1.072481	15.84154	1.399575	3.012357	6.37907	55.88824	10.54205	3.42272	19.18658	3.40506	0.9417774	3.765618	19.32621	5.120267	1.302264	4.845081	1.063178	2.364811	131.6419	5.277828	7.502023	6.635231	3.291324	3.523702	0.3458176	46.10586	0.09659514	1.803849	6.666581
TCGA-NC-A5HN	1132	0	3.943125	133.3178	3.200553	3.587311	0.9173222	2.160785	2.275606	0.7517022	389.2987	16.33792	0.8873341	8.361793	389.6978	0	39.7546	0.09792949	4.273355	7.092984	8.944155	23.59616	1.936743	7.735642	108.7192	49.66515	23.93543	0.4480384	16.64171	4.658433	0.2950662	18.31564	14.22723	4.277918	6.612934	3.807064	4.561804	3.882161	14.98102	0.7215641	10.53193	4.155137	5.185449	12.78024	0.02506348	4.789273	0.1634256	1.875269	44.93435
TCGA-77-8128	1150	1	2.181853	57.10897	4.774351	6.839276	1.945533	0.02885876	5.754804	1.192852	170.744	46.53178	2.992129	5.057932	196.321	0.01580336	20.04787	0.264045	5.413579	4.198928	6.761377	27.98127	3.327972	7.774221	47.9315	74.69165	24.1362	2.453382	8.204125	6.455182	4.763178	17.04978	12.17987	10.25003	7.383573	24.52484	6.361592	3.876703	114.7614	1.139858	17.44396	10.97776	0.9614253	39.16356	0.04173091	12.07435	0.1280495	0.1711847	46.34812
TCGA-66-2791	153	1	6.353704	63.94475	14.81497	7.369801	1.942793	6.571862	5.683168	0.7263159	190.8314	19.56155	5.912841	28.80674	248.7624	0.1313438	39.38238	0.678986	2.007917	8.034756	8.368825	24.5543	1.534799	6.719165	102.3921	43.62159	11.65385	2.993905	10.5715	7.534491	2.278401	14.88223	6.956231	4.396416	3.614871	5.07703	2.595953	6.26275	104.2746	0.8601947	8.68694	11.04812	1.056375	19.18818	0.05100457	7.173932	0.1418981	1.547228	11.46459
TCGA-55-8094	541	0	0.8453909	209.7579	3.138337	6.203056	0.9630491	0.02088855	2.673953	0.04501736	93.60081	39.72102	1.29287	17.01789	764.2008	0.3603217	13.30789	0.5170069	1.104586	1.491397	2.538727	8.99736	0.6057871	5.195644	33.67137	39.20365	16.25233	3.027534	10.75837	1.752483	3.292682	5.864359	5.641362	1.394536	1.639015	2.360622	1.832791	5.040471	14.92296	2.881082	4.821261	7.594801	11.48823	8.433533	0.08795179	0.1227735	0	0.06195346	1.376428
TCGA-49-4487	855	1	8.354786	162.952	27.51741	3.064607	0.9215788	0.03413226	5.42092	0.3055534	107.916	60.14838	7.064332	24.44015	251.3532	0.5256894	28.39825	3.11094	1.15936	2.709609	5.611029	15.35119	0.7971494	18.95953	42.5288	79.50451	14.24889	12.08098	4.527608	9.618663	1.879568	11.83343	5.092327	8.560103	1.750097	4.061659	2.064349	1.952918	206.3626	4.384183	10.59613	12.71378	7.641772	13.17969	0.7751888	7.288979	0.01262071	3.606427	0.702846
TCGA-55-6987	2137	0	6.856475	70.45559	27.16578	3.147108	0.8862099	0.1365543	7.589275	0.2204722	119.8414	26.16426	9.893648	17.40443	463.8975	0.08534506	19.0152	1.323234	1.761514	3.683034	2.100093	14.55324	0.6734928	5.053561	15.39846	38.32464	14.38595	7.408551	7.578069	7.550863	2.639078	6.676144	4.337529	2.419933	2.103272	2.939332	2.071939	1.657477	192.6335	1.879785	17.28797	12.75827	9.011405	9.324912	0.07423795	4.358105	0.1273281	3.724304	1.01997
TCGA-50-8457	779	0	7.942461	54.65374	21.82547	2.150414	0.3598853	0	11.21503	1.135084	42.1179	42.95336	10.00444	23.82564	184.5901	0.01115918	11.84555	0.3399645	4.008535	2.831419	0.4103924	13.2893	2.21748	0.7585985	4.493891	33.3075	6.323846	4.123956	12.42943	6.071731	1.371321	0.7693818	21.32361	0.8910537	0.6942272	5.819151	0.2738837	1.151554	181.806	2.691534	21.02479	18.98248	7.911415	0.9317537	0.1386697	20.02714	0.1272566	0.3357726	1.999964
TCGA-56-6545	666	0	24.15933	73.53589	33.93768	4.653483	0.9844935	1.985919	7.102537	0.5650719	69.55398	41.59662	7.953459	86.13845	282.5597	0.09372792	27.56326	1.32481	1.453106	6.104117	5.172997	16.15121	2.577045	14.05032	14.87921	41.28614	11.38231	11.03651	4.929862	9.056592	0.8874787	10.5345	13.7335	3.122174	2.788892	3.054339	2.707317	4.810108	239.1456	1.224346	17.0585	12.89287	1.277644	11.88437	0.3382621	14.99869	0.1005414	0.1980151	0.8436801
TCGA-33-AASJ	3600	1	4.065903	119.0028	1.882077	4.143382	3.752126	6.947956	3.648279	0.5662589	316.9511	36.29953	1.564639	1.580047	215.8825	0.01992723	58.06492	1.258939	0.7516052	7.860863	7.526182	25.97318	0.6176309	12.56528	63.79446	105.8488	36.01128	1.334016	8.86457	2.997421	2.189929	9.866807	7.993087	7.50979	11.0417	5.75552	6.948522	16.15763	16.61877	2.272089	10.08862	5.502005	8.706703	21.75881	0.007428784	8.23837	0.1865804	0.09353727	63.60369
TCGA-64-5815	224	0	3.503819	65.50731	17.68567	2.332284	0.483837	0	7.31019	0.5668112	49.90332	48.68342	6.981417	30.13579	224.165	0.3180555	20.79367	0.7987038	0.7820541	1.138394	1.7707	8.645719	2.699976	4.142897	8.315631	21.08473	5.055753	3.153905	8.785466	5.755213	0.3608249	4.496797	13.36847	1.193672	2.913512	1.749667	0.6160204	0.8642842	377.7925	4.653908	10.04954	13.20086	2.079125	4.369307	0.1155868	23.5883	0.01080545	1.700948	2.263743
TCGA-MP-A4TH	446	0	6.578528	86.65168	20.4671	1.727093	0.5709416	0	10.01617	0.7431706	41.27609	28.77842	8.006669	15.58826	349.6737	0.3704786	14.66295	0.8016078	2.030449	2.073696	0.5568983	11.42729	0.7716889	0.8095933	4.776178	25.73263	9.453833	3.310037	9.798916	4.672396	1.261357	0.774032	10.62581	0.4082001	1.283589	3.607381	0.6355499	1.188737	113.0093	1.848388	15.74188	10.20114	3.663202	1.249847	0.0813796	12.44832	0.1078112	1.047186	1.047125
TCGA-O2-A52V	1335	1	3.329456	164.8897	7.754642	3.179617	1.291691	1.869627	4.170951	0.3028677	111.3036	21.61361	4.418983	15.75413	290.2448	0.02103754	50.14117	2.191108	2.383525	4.674821	7.203033	15.09194	0.9684258	12.40732	88.4778	61.00768	14.17812	1.104585	19.51036	6.611835	2.175915	14.97851	6.983363	6.299382	6.176879	10.28036	3.114951	13.61555	81.28772	1.153214	12.1336	16.04447	2.723611	16.75762	0.1481399	4.649762	0.1704603	0.1772418	20.02051
TCGA-55-6971	1400	0	6.762768	80.39437	28.81829	3.171543	1.068905	0	8.382963	11.25152	42.68196	34.93923	12.36652	23.77428	403.8719	0.2065346	16.01105	2.741937	2.837909	3.516049	2.320698	53.67947	0.676455	5.260161	34.23583	35.09593	11.53598	14.00108	10.85622	7.800757	1.531581	6.45441	239.4633	2.269636	1.886007	3.095221	1.159771	5.809159	173.6854	2.071175	17.10749	16.72458	20.93416	8.602652	0.1150503	16.14862	0.03847087	2.082928	1.428293
TCGA-43-7656	315	0	34.63201	63.13031	15.933	5.275211	1.110221	3.412555	7.497799	1.075444	273.9372	89.49282	12.96039	9.02119	282.0043	0.003469215	36.87653	1.55562	1.423701	8.850191	12.71396	26.74171	1.53051	11.11459	11.63868	174.8253	17.73828	5.285927	30.55354	4.121287	2.844179	22.25086	8.091153	11.75334	3.950463	7.680967	3.261037	1.092679	94.22821	4.444016	12.87817	13.95637	2.699607	24.88439	0.08837606	6.586528	8.682841	0.3006331	2.491449
TCGA-LA-A7SW	408	1	4.70933	119.2973	36.97166	11.74783	0.9175554	3.465084	4.728395	2.134055	572.1981	11.90767	8.491738	13.0311	337.0056	0.2065238	8.58992	1.988336	4.192388	9.464592	10.54973	24.47568	0.8634867	12.01459	14.86561	67.77246	48.77189	5.823705	7.291084	6.128095	1.690844	13.78936	2.999141	112.349	5.563836	1.508775	3.767788	7.834022	70.07217	1.980364	8.21885	3.424898	1.151238	38.5305	0.9145618	6.436462	1.196731	0.4067458	5.457893
TCGA-66-2765	61	0	10.64207	74.60606	9.468065	6.408409	1.641714	0.006458111	4.233018	0.1991346	285.0339	25.50061	4.496172	13.61178	155.3786	0.02652396	17.30905	0.9954202	0.9322826	2.390394	7.327226	25.81669	1.156896	6.889521	42.7593	56.36406	10.59885	3.338346	5.613432	7.480461	0.07683005	12.97431	9.932142	1.860746	3.140747	3.173084	1.486816	2.413408	338.9133	0.6734145	18.53127	6.713112	1.662862	12.17473	0.03625606	1.821978	0.02387944	0.2968892	3.133365
TCGA-99-8033	656	1	5.412082	77.74852	12.23808	4.098261	2.280544	0.0119535	4.713284	0.1605123	210.4728	32.15983	4.488558	10.95498	288.3543	1.273988	15.99272	0.6926719	1.645614	6.787971	6.273028	20.98568	0.9019358	7.857538	63.3591	41.41624	18.18095	5.569315	9.371858	3.335417	2.616823	11.25903	13.42654	9.109035	3.525743	4.669892	2.804761	2.022065	66.52703	2.305917	15.53221	11.42	10.68469	13.84976	0.06558219	6.697862	0.04861905	0.4165721	3.253796
TCGA-91-6848	224	0	4.732001	126.2749	80.53264	8.111435	1.28779	10.14428	10.51831	0.9524219	333.9699	30.84291	21.85946	26.86674	368.8657	0.208991	34.61916	1.717526	1.474136	9.339485	8.568077	18.36845	3.294374	14.18549	60.66873	92.24313	14.96802	3.502289	11.21162	13.87091	3.671863	34.67116	4.9853	5.162069	1.921336	3.40908	2.297152	5.154183	1014.274	0.3501062	17.99563	8.333177	5.922698	29.03086	0.1298515	0.2787149	0.2913352	1.144084	0.9914927
TCGA-58-A46N	910	0	10.14302	82.78877	1.768541	8.774136	1.36669	2.442351	5.036428	0.3060581	263.3255	48.72836	3.44955	0.7393443	281.6268	0.06318692	49.85016	0.7805235	5.349451	6.612429	7.960961	14.49369	0.4590083	9.338214	137.9675	63.57247	21.61696	0.1315897	4.021733	3.632385	4.957036	20.93337	6.831171	7.939808	12.03187	11.88486	3.077584	6.4372	16.88836	0.683628	11.80298	8.3572	12.05893	43.75915	0.0662507	8.577859	0.1351066	0.1283347	31.00522
TCGA-85-8580	445	0	4.944689	38.18848	12.24514	5.010672	3.569269	7.791577	4.086557	1.973112	234.729	31.33253	3.415098	8.324659	141.7531	0.05039466	41.85132	1.770363	4.161466	8.621936	10.60275	16.65755	2.506675	9.79136	63.91119	137.3796	22.82912	4.930706	8.633229	5.499265	1.293866	24.93422	10.38218	9.991696	7.61961	23.55026	4.30642	4.673578	46.97127	2.5473	23.67313	6.499539	3.519664	22.85669	0.103328	3.077066	0.3811094	0.855218	54.27266
TCGA-NC-A5HM	1212	0	6.374686	58.24958	9.984018	6.097545	1.284694	0.5267732	3.00513	0.1114822	345.8276	40.50995	2.624575	55.11613	371.0815	0.04142869	37.2463	1.180613	1.583352	7.746046	8.358096	28.95475	0.3049053	8.569458	148.0657	63.03828	18.58696	3.262846	14.14602	2.820209	0.4141535	17.17149	10.99576	3.760945	0.9810122	3.925662	3.837118	9.684191	39.42089	2.475517	3.348683	6.017599	3.366846	19.3354	0.8437237	10.14479	0.7293856	3.714759	8.049149
TCGA-77-A5G3	3576	0	1.713251	69.54045	4.118188	6.191556	1.333712	10.11704	4.488826	0.5973142	216.184	36.68678	4.198329	3.938688	242.1449	0	42.20322	1.255456	3.936995	6.410427	11.01969	15.96128	2.869804	6.343428	80.18091	91.76371	23.93803	2.517318	5.560715	4.825554	3.228132	18.74493	24.79067	5.558349	7.147279	12.96159	3.837518	6.500442	74.6757	3.057997	16.73528	4.15934	1.167589	32.20258	0.167584	21.37436	0.2822056	0.2039893	45.66168
TCGA-39-5027	1849	0	2.3023	56.89806	1.806747	8.384853	1.017167	2.394882	2.825364	0.1012899	191.4486	34.16392	1.909762	8.990662	184.3672	0.04481077	66.85341	0.6795943	4.834616	3.819891	8.40657	20.28045	0.9436539	6.458825	156.9724	67.89951	16.73294	1.381144	11.29916	4.878672	5.550924	12.81138	8.053977	3.93912	3.588271	15.6658	3.349996	11.52627	19.38448	1.817729	14.09139	8.206704	1.66649	24.2178	0.04733157	4.317935	0.883512	0.09707963	25.98039
TCGA-78-7146	173	1	3.108774	80.03344	29.86831	0.1775722	2.321344	0	2.918338	0.0501632	298.0122	23.02235	3.40327	44.20315	338.3795	0.01462079	33.33749	0.2923086	0.261073	11.11608	6.793119	27.21588	1.292789	14.21874	73.42502	58.00412	15.07812	0.6421859	11.19051	7.343792	0.620827	21.08276	4.421454	5.511564	2.461394	1.74177	2.952599	0.4969101	138.1589	5.045026	10.82052	9.220992	2.763926	23.36179	0.131722	0.6509533	0.02632611	1.352786	2.143296
TCGA-58-8390	911	0	14.4794	62.27587	16.09823	5.488493	1.747205	13.25755	9.947524	0.4650453	215.9533	65.81265	7.082269	60.68041	383.036	0.00789127	34.01713	1.313978	2.726709	5.373971	7.370013	11.30804	5.818745	7.894468	72.37807	125.8416	15.38091	6.585527	12.74347	9.644619	1.461532	6.664887	10.30511	2.708925	3.94068	10.83884	3.068458	1.460479	99.12403	2.108237	35.27194	23.17233	2.723163	20.742	0.05638509	37.16661	0.9520014	2.208223	13.21465
TCGA-66-2771	578	0	14.22368	110.3577	6.513857	5.61209	2.053534	4.482446	4.037375	0.2209678	129.7045	15.73263	3.85203	21.40434	155.7903	0.05739251	21.92195	2.357905	2.221129	4.047406	5.029384	24.58175	0.5683024	7.081157	134.1389	67.0296	10.63928	1.537913	9.779887	5.645273	0.09881682	8.771062	9.377202	6.647518	0.8239533	4.637881	2.553047	3.161325	69.6357	2.471013	5.028589	11.56545	1.304978	8.547107	0.1069784	20.87728	0.07949279	0.4303978	4.089654
TCGA-NC-A5HJ	418	1	10.28349	45.78288	22.35832	4.651405	3.857542	0.7887654	9.987084	2.639616	126.0398	53.88779	10.87921	49.4345	217.8442	0.2332455	17.47257	21.44085	3.813088	5.244542	9.944735	20.25396	2.763884	9.796899	55.86758	78.35849	13.20885	6.568182	10.06767	8.014912	1.89759	10.21543	3.138107	8.314515	2.026242	6.013416	2.172851	2.424383	216.8978	2.711688	14.62441	16.9486	5.083305	25.8275	0.1315028	0.9752789	0.08555157	0.09357613	2.017118
TCGA-55-8615	446	0	0.8589914	96.1802	5.994062	3.966669	0.6359392	0	4.739172	0.2264001	138.2301	46.29964	2.792885	20.37658	467.8931	0.1314596	14.64151	0.8885915	0.2278744	2.341686	1.990052	9.482715	2.847769	3.773901	21.36352	30.37524	15.77143	9.178787	11.46291	4.172205	3.786741	5.263265	6.058992	1.808853	0.5967932	3.741012	1.16341	0.4718531	69.87373	1.340104	5.821801	7.600231	4.00632	6.800511	0.09256985	0.2369033	0.1025724	0.6249749	1.72832
TCGA-53-A4EZ	1071	0	1.654181	49.5515	3.547182	5.955407	1.906141	0	5.395795	0.03446031	166.6046	61.19158	3.186511	2.467992	282.5634	0.03283601	20.82235	1.269819	0.3703133	3.045708	6.21204	15.79497	0.7961273	9.447572	89.35118	47.10273	12.62822	0.6216593	22.09605	4.008023	4.424229	9.013957	5.761923	7.01602	1.863339	2.908005	3.903644	1.736955	36.14576	2.773849	3.382279	11.24464	1.765144	18.51924	0.03468318	0.03132728	0.07686163	0.02964045	2.555706
TCGA-85-8354	658	0	1.610656	92.37343	2.830171	4.131329	0.77966	0.2500704	3.496514	0.1790913	280.6325	9.539243	2.614463	4.467689	222.6531	0.008216467	24.44802	0.4623002	10.98308	5.261081	13.01793	23.54809	0.1488962	8.276407	69.06223	102.6639	33.53536	1.325338	5.687308	2.311844	2.657672	27.37803	12.92364	1.687063	1.947924	8.324695	3.027103	2.433064	29.48246	1.607223	5.831974	4.603339	3.151681	31.91492	0.08168168	14.34526	0.5769864	0.08158536	22.79864
TCGA-77-7335	2133	1	5.62304	48.91383	19.86704	3.236069	0.2628076	0.4220814	5.913118	0.2215782	81.54235	31.90054	7.839103	22.74301	180.6411	0.004815336	41.56144	1.790649	7.059742	2.227472	2.775781	16.86038	1.733203	8.108438	49.4566	79.00495	10.09721	3.72683	4.650261	10.27045	0.3148921	4.905718	5.392507	1.967139	4.955025	8.730882	2.256721	1.406475	399.8512	1.517088	6.805061	23.08805	1.429991	6.883342	0.1675461	2.894273	0.06936374	0.182562	16.923
TCGA-66-2787	1217	0	6.47606	81.25025	12.24524	7.761227	2.522364	3.372601	9.073848	0.3539016	305.0769	64.7679	6.386188	8.681894	233.232	0.01105176	43.83801	1.024806	2.095763	7.354314	13.36847	23.32118	1.238491	9.817612	180.1455	41.28959	14.61789	1.015485	5.809534	6.078066	1.374288	8.806165	8.983992	7.501048	6.183254	19.52149	2.904523	2.960261	87.83462	2.22348	7.798525	10.19809	1.514378	21.79002	0.3936933	0.09372405	0.08623216	0.312588	18.10434
TCGA-38-A44F	133	0	8.923474	40.41058	15.87841	2.234174	0.5450455	0	6.831644	0.7132771	75.53669	28.27116	8.381216	36.54042	206.2496	0.2740433	14.25033	3.616585	4.07635	1.642757	0.9173092	13.7602	0.6790776	0.9375469	14.26313	35.98114	9.643639	9.410418	12.3599	4.83401	1.055499	1.350199	10.32442	1.616911	1.388277	3.353567	0.8862398	1.895192	265.5999	5.081928	7.460534	14.68853	7.808158	1.862096	0.08807081	21.05137	0.1446292	0.2473737	4.552871
TCGA-91-6828	323	0	7.641017	94.53866	24.58868	1.889709	2.857592	0	9.843473	0.3646673	61.3188	82.88802	10.24732	15.46285	408.7848	0.5119517	12.97525	1.367571	1.599065	3.590745	2.549846	14.54859	3.716615	4.813682	45.5616	40.80279	4.713272	5.906658	16.63925	11.15905	1.764453	5.136107	12.9811	1.094974	1.443088	5.59743	0.9832434	2.219269	120.9351	2.528334	10.22065	18.48779	6.365729	7.635652	0.08420001	0.6703925	0.08133682	2.718407	0.8484086
TCGA-56-8304	106	0	7.185639	102.439	2.605678	5.676974	1.43349	2.918469	3.031084	1.016194	252.3889	25.75015	2.424795	6.393079	313.0256	0.03007335	27.04649	0.8957345	1.644642	6.895228	4.728909	27.98301	0.3919557	10.57907	74.23814	142.2071	29.32054	0.4750054	8.049555	4.305027	0.7636381	12.83818	4.099407	5.660299	6.712496	8.51376	2.930084	14.44514	36.48508	0.8825212	8.183196	6.431897	1.293543	21.11651	0.1841842	46.82188	0.2243353	0.1085866	16.19399
TCGA-96-8169	557	0	9.938392	93.71153	20.81069	3.833091	1.112861	0.08521047	5.222349	0.3852564	129.9718	52.93071	6.513852	21.77096	171.3542	0.06044867	30.86299	1.203078	2.298311	5.062413	3.599911	10.58801	1.391655	3.546672	89.07502	74.58899	15.39722	6.722013	11.75455	4.364963	2.647405	9.50432	10.60315	1.537859	4.316924	3.461114	1.655172	3.699922	59.04905	2.713307	19.99651	38.66603	1.281604	12.23739	0.1759311	22.61318	0.07447189	1.993091	7.407469
TCGA-62-A471	1246	0	2.043027	70.25787	7.422705	5.380454	0.8252794	0.3199959	1.767916	0.1060969	219.9831	67.56283	2.148512	4.245882	384.4599	0.4312376	18.64161	0.6592291	0.4039925	5.271822	7.095409	13.78519	0.7750588	7.232651	39.49903	68.23064	24.4404	7.103714	4.240492	2.01195	2.723583	15.41377	2.615137	7.853076	0.8493764	2.630638	2.458936	1.249342	34.53571	1.156481	7.372932	5.229142	20.41214	23.38276	0.06124324	18.45527	0.8282496	1.356884	6.856015
TCGA-56-A62T	84	0	4.757585	119.7079	8.791902	5.939477	1.580596	0	2.896272	1.544298	113.3901	19.29109	5.559186	60.99779	305.2725	0.096113	27.14345	0.1700178	0.2505858	5.319297	4.08622	25.19146	1.294188	12.95356	101.5417	76.8149	16.46593	5.667868	5.992248	7.379003	4.275387	14.66519	11.35443	5.278475	2.298935	2.966116	1.589657	9.139243	55.3507	1.073404	15.56539	8.34288	0.6095501	18.56648	0.2908821	15.73636	0.03349558	3.190507	5.590175
TCGA-05-4384	426	0	7.684326	60.94185	16.71209	2.111207	0.385983	0.03918952	8.380281	0.8229257	48.43804	29.6666	7.297352	31.04881	152.7303	0.182415	16.91377	4.5633	3.193387	2.000211	0.7066445	11.57843	1.31422	1.042413	21.69094	25.11979	8.90269	8.272206	11.53373	6.803199	1.853127	1.581835	7.304204	0.7344064	1.231351	4.076862	0.3344831	3.798508	129.7113	3.659236	21.24717	12.67666	16.82518	1.660482	0.1066722	8.27512	0.07728361	1.259184	2.592597
TCGA-55-8206	888	0	9.099993	56.01654	16.83306	2.980663	0.5836062	0	11.89238	0.8806996	22.97007	42.32031	12.16898	33.07449	190.4671	0.1551105	11.33698	1.978779	3.033709	3.186861	1.191728	13.20604	1.405431	1.332296	5.12338	39.68785	7.743166	16.55453	12.35328	6.91501	1.992339	1.477497	20.12169	0.8072678	0.3749011	4.541249	0.6085533	2.57842	171.3726	9.979468	20.55065	17.3857	11.22419	1.211657	0.09958664	27.45094	0.0558582	1.362816	0.8492807
TCGA-85-7699	1001	1	10.2761	71.86372	18.19865	7.334294	2.354789	2.637839	7.249823	0.8664964	116.4807	117.9844	8.035219	19.69835	285.3496	0.01253913	28.25402	1.077254	2.892662	6.870358	17.17593	14.69339	3.563595	16.42843	43.08073	172.5291	35.95536	4.500988	6.019212	8.14928	3.217178	20.14569	12.40345	3.432831	2.375016	3.434274	3.942376	8.320705	295.7245	2.051942	20.21489	31.23925	1.944597	73.32736	0.1371197	10.51946	0.2844814	0.1086609	2.826067
TCGA-90-7964	428	0	10.69953	65.0592	9.947485	3.64753	0.6374663	0.2788638	5.825004	0.6163953	130.8119	42.04443	5.730754	15.72977	171.9687	0.07635436	24.19432	1.50472	3.517991	4.210691	5.744145	16.97599	0.594574	24.06161	90.79288	91.7142	21.00944	2.263968	14.80243	4.097341	3.030135	9.508307	5.857151	2.022513	2.073851	5.776856	1.942912	3.557531	85.57453	2.097841	8.559087	15.33504	13.12998	9.690504	0.1277256	6.425397	0.1480589	0.3446182	21.1968
TCGA-86-8075	479	0	16.8569	84.83891	15.53791	2.773507	2.498244	0.006114612	8.652692	0.7764725	114.8654	86.7288	10.0568	22.71957	195.4677	1.891023	15.43761	0.9424751	2.243715	4.594131	2.560217	12.18747	1.779571	4.94162	26.68075	83.0634	10.86212	5.956423	36.67189	6.5203	3.141199	16.15039	12.44629	11.85976	1.751281	2.805244	1.819392	3.515449	239.5535	2.964824	14.13635	22.22933	14.73944	9.779785	0.1107847	9.431976	1.740918	11.82879	0.8274159
TCGA-J1-A4AH	581	0	2.89553	56.13807	2.459478	7.509362	1.99941	0.05800101	6.545398	0.2307678	233.1938	45.76479	2.888685	8.853864	298.7547	0.05558341	26.10809	0.7620073	4.696405	7.312938	7.198661	22.64397	1.329788	7.057424	87.18136	85.51273	19.06192	4.05293	4.874251	4.194097	6.520333	7.441211	9.267038	11.17501	6.959227	11.58289	2.415451	9.469489	47.4419	1.997676	10.19973	5.030411	1.113526	28.54453	0.3502878	7.121103	0.1715711	0.2293673	40.72156
TCGA-86-8668	423	0	10.64304	71.97253	25.20959	2.504186	0.5436049	0.01524382	13.16754	0.5963952	27.71899	31.04726	10.61283	18.33998	218.6869	1.915791	14.3088	0.5328631	1.933837	3.960114	0.9584696	11.5853	1.126729	2.130899	15.51466	35.59442	6.29449	7.822986	19.9876	6.692394	0.9397267	3.424838	23.65836	0.8302201	1.026358	4.186982	0.8344743	3.741582	183	4.132797	25.86819	18.86242	3.098718	1.972517	0.3423173	17.16267	0.09018462	0.3051791	1.614334
[truncated: 93 more rows]
[truncated: 191 more columns]
