# Supplementary material for: The Regulatory Network and Potential Role of LINC00973-miRNA-mRNA ceRNA in the Progression of Non-Small-Cell Lung Cancer
Source: Front Immunol. 2021 Jul 29;12:684807. doi: 10.3389/fimmu.2021.684807 (PMC8358408; doi:10.3389/fimmu.2021.684807)
Supplement: Supplementary file 1 [file DataSheet_1.zip › Raw data of Fig 8/Figure 8.txt]

id	futime	fustat	RTKN2	BMP2	ANLN	SLC2A1	COL1A2	CALU	MSI2	COL3A1	MME	SNX30	NFIX	PTX3	LOXL2	SLC16A1	ERO1A	FSCN1	COL1A1
TCGA-49-4486-01A-01R-1206-07	2318	1	0	1	0	0	0	0	0	0	0	1	1	0	0	0	0	0	0
TCGA-55-6972-01A-11R-1949-07	1632	1	0	1	0	0	0	0	0	0	0	0	1	0	0	0	0	0	0
TCGA-39-5037-01A-01R-1443-07	1086	0	1	0	1	1	0	0	0	0	0	0	0	1	0	1	0	1	0
TCGA-55-7725-01A-11R-2170-07	442	0	1	1	0	0	0	0	0	0	0	1	1	0	0	0	1	0	0
TCGA-37-4129-01A-01R-1100-07	242	0	0	0	0	0	0	0	1	0	0	0	0	1	0	0	0	0	0
TCGA-78-7163-01A-12R-2066-07	6812	0	0	0	0	0	0	0	0	0	1	1	1	0	0	0	1	0	0
TCGA-44-5645-01A-01R-A278-07	383	0	0	1	0	0	0	0	1	0	0	1	1	1	0	0	0	0	0
TCGA-78-7156-01A-11R-2039-07	976	1	0	1	0	0	0	0	1	0	1	1	0	0	0	0	0	0	0
TCGA-22-5491-01A-01R-1635-07	1713	1	1	0	1	1	0	0	0	0	1	0	0	0	0	1	0	1	0
TCGA-91-A4BD-01A-11R-A24H-07	603	0	1	1	0	0	0	0	0	0	0	1	0	1	0	0	0	0	0
TCGA-91-8496-01A-11R-2403-07	505	0	1	1	0	0	0	0	0	0	1	1	1	1	0	0	0	0	0
TCGA-85-8352-01A-31R-2326-07	161	1	0	0	1	0	0	0	1	0	0	0	0	1	0	1	1	0	0
TCGA-55-8094-01A-11R-2241-07	541	0	0	0	0	1	0	1	1	0	0	0	0	0	0	0	1	0	0
TCGA-85-A4QR-01A-11R-A24Z-07	600	0	0	0	1	1	0	0	1	0	0	0	0	0	0	1	0	1	0
TCGA-J2-A4AE-01A-21R-A24H-07	671	0	1	1	0	0	0	0	1	0	0	1	1	1	0	0	0	0	0
TCGA-44-6146-01A-11R-A278-07	302	0	1	1	0	0	0	0	1	0	0	1	0	0	0	0	0	0	0
TCGA-56-A4BX-01A-11R-A24H-07	405	0	0	0	1	1	0	0	1	0	0	1	1	0	0	1	0	0	0
TCGA-21-1078-01A-01R-0692-07	474	1	0	1	0	1	0	0	1	0	0	0	0	0	0	0	0	1	0
TCGA-56-7730-01A-11R-2125-07	198	1	1	1	0	1	0	0	1	0	0	0	0	1	0	1	1	1	0
TCGA-55-7727-01A-11R-2170-07	119	0	1	0	1	0	0	1	1	0	1	1	1	0	0	0	1	0	0
TCGA-64-1678-01A-01R-0946-07	1189	0	1	1	0	0	0	1	0	0	0	0	0	0	0	0	0	0	0
TCGA-37-4130-01A-01R-1100-07	247	0	1	1	0	0	0	1	0	0	1	0	0	0	0	1	0	1	0
TCGA-63-A5MY-01A-11R-A26W-07	1052	0	1	0	1	1	0	0	1	0	0	0	0	0	0	1	1	1	0
TCGA-18-3408-01A-01R-0980-07	2304	1	0	0	1	1	0	1	1	0	1	1	0	0	0	1	1	0	0
TCGA-51-4080-01A-01R-1100-07	12	1	0	0	0	0	0	0	0	0	0	0	0	0	0	1	0	0	0
TCGA-33-4589-01A-01R-1443-07	47	1	0	1	0	1	0	0	0	0	1	0	0	0	1	1	1	1	0
TCGA-NC-A5HJ-01A-11R-A26W-07	418	1	1	1	1	0	0	0	1	0	1	1	1	0	0	1	0	0	0
TCGA-39-5036-01A-01R-1443-07	1084	0	0	0	0	1	0	0	1	0	0	0	0	0	0	1	1	1	0
TCGA-55-A492-01A-11R-A24H-07	596	0	0	0	0	0	0	0	0	0	0	1	1	0	0	0	0	0	0
TCGA-37-4133-01A-01R-1100-07	238	0	1	0	0	0	0	1	0	0	1	0	0	0	0	1	1	0	0
TCGA-05-4422-01A-01R-1206-07	365	0	0	1	0	0	0	0	1	0	0	1	1	0	0	0	0	0	0
TCGA-50-5068-01A-01R-1628-07	1499	1	1	0	0	0	0	0	0	0	0	0	0	1	0	0	0	0	0
TCGA-55-8512-01A-11R-2403-07	607	1	1	1	0	0	0	0	1	0	1	1	1	0	0	0	0	0	0
TCGA-37-4135-01A-01R-1100-07	207	0	1	0	0	1	0	1	0	0	1	0	1	1	0	1	0	1	0
TCGA-77-6843-01A-11R-1949-07	2224	1	0	0	0	1	0	1	1	0	0	1	0	0	0	1	0	0	0
TCGA-33-A5GW-01A-11R-A27Q-07	9	0	0	0	1	1	0	0	1	0	0	0	1	0	0	1	1	1	0
TCGA-05-4433-01A-22R-1858-07	730	0	1	1	0	0	0	0	1	0	0	1	1	0	0	0	1	0	0
TCGA-44-3918-01A-01R-A278-07	197	0	1	1	0	0	0	1	1	1	1	1	0	1	0	0	1	0	0
TCGA-85-8664-01A-11R-2403-07	434	0	0	1	0	1	0	0	1	0	1	0	0	1	1	0	0	1	0
TCGA-78-7540-01A-11R-2066-07	881	0	1	1	0	0	0	0	0	0	0	0	0	0	0	0	1	0	0
TCGA-44-2666-01B-02R-A277-07	97	1	1	1	0	0	0	0	1	0	1	1	1	1	0	0	0	0	0
TCGA-64-1680-01A-02R-0946-07	1126	0	0	0	0	0	0	0	0	0	0	1	0	0	1	0	0	0	0
TCGA-34-2600-01A-01R-0851-07	1874	1	1	1	0	1	0	0	0	0	1	0	1	0	0	0	0	0	0
TCGA-85-8070-01A-11R-2247-07	510	0	0	0	0	1	0	1	1	0	0	0	0	0	0	1	0	0	0
TCGA-NC-A5HI-01A-11R-A26W-07	1380	0	0	0	1	1	0	0	1	0	0	0	1	0	0	1	1	1	0
TCGA-33-AAS8-01A-11R-A405-07	1114	1	0	0	0	1	0	1	1	0	0	0	0	0	0	1	0	1	0
TCGA-86-A4P8-01A-11R-A24X-07	431	0	1	1	0	0	0	0	0	0	1	1	1	1	0	0	0	0	0
TCGA-33-AASJ-01A-11R-A405-07	3600	1	1	0	1	1	0	0	1	0	0	0	1	0	0	1	1	1	0
TCGA-62-A46O-01A-11R-A24H-07	1454	1	1	1	1	1	0	1	1	0	0	0	0	0	0	1	1	0	0
TCGA-93-A4JP-01A-11R-A24X-07	578	0	1	1	0	0	0	0	0	0	1	1	1	1	0	0	0	0	0
TCGA-NJ-A55O-01A-11R-A262-07	13	0	1	1	0	0	0	0	1	0	0	1	1	0	0	0	0	0	0
TCGA-77-A5G7-01B-11R-A27Q-07	180	1	1	1	1	1	0	0	0	0	1	0	0	1	0	1	0	1	0
TCGA-NC-A5HN-01A-11R-A26W-07	1132	0	0	0	1	1	0	0	0	0	0	0	0	0	0	1	1	1	0
TCGA-62-A46S-01A-11R-A24H-07	1653	1	0	1	0	0	0	0	1	0	0	1	0	0	0	0	0	0	0
TCGA-55-7724-01A-11R-2170-07	705	0	1	1	1	0	0	1	0	0	1	1	1	1	0	1	1	0	0
TCGA-78-7633-01A-11R-2066-07	994	0	1	1	0	0	0	0	0	0	0	1	1	0	0	0	0	0	0
TCGA-05-5423-01A-01R-1628-07	151	0	1	1	0	0	0	1	0	0	1	1	1	1	0	0	0	0	0
TCGA-43-7658-01A-11R-2125-07	2023	0	1	1	0	0	0	0	1	0	1	1	1	1	0	0	0	0	0
TCGA-60-2716-01A-01R-0851-07	1356	0	1	0	0	0	0	0	1	0	0	1	1	0	0	1	0	1	0
TCGA-55-7728-01A-11R-2187-07	704	0	1	1	0	0	0	0	0	0	0	1	0	0	0	0	0	0	0
TCGA-38-4631-01A-01R-1755-07	354	1	0	0	1	1	0	1	0	0	0	0	0	0	0	0	1	0	0
TCGA-66-2778-01A-02R-0851-07	578	0	1	0	0	1	0	0	0	0	0	0	0	0	0	1	1	1	0
TCGA-39-5027-01A-21R-1820-07	1849	0	0	0	1	1	0	1	1	0	0	0	1	0	0	1	1	1	0
TCGA-NC-A5HL-01A-11R-A26W-07	88	1	0	0	1	1	0	1	1	0	1	1	0	0	0	1	0	0	0
TCGA-39-5016-01A-01R-1443-07	2253	0	0	0	1	1	0	1	1	0	1	0	0	0	0	1	0	1	0
TCGA-21-1075-01A-01R-0692-07	2134	0	0	0	1	1	0	1	1	0	1	0	0	0	0	1	1	1	0
TCGA-85-A4PA-01A-11R-A24Z-07	741	0	1	1	0	0	0	0	1	0	1	1	0	0	1	0	0	1	0
TCGA-33-4532-01A-01R-1201-07	2524	0	0	0	0	1	0	0	1	0	0	0	0	0	0	1	1	1	0
TCGA-69-8255-01A-11R-2287-07	129	0	0	0	1	0	0	0	0	0	0	0	0	1	0	1	1	0	0
TCGA-NJ-A7XG-01A-12R-A39D-07	617	0	0	0	0	0	0	0	0	0	0	1	1	0	0	0	0	0	0
TCGA-MP-A4T6-01A-32R-A262-07	1790	1	0	0	0	0	0	0	1	0	0	1	1	0	0	0	0	0	0
TCGA-77-7141-01A-11R-2045-07	15	0	0	0	1	1	0	1	1	0	1	1	1	0	0	1	0	0	0
TCGA-69-8253-01A-11R-2287-07	426	0	1	1	0	0	0	0	0	0	1	1	0	1	0	0	1	0	0
TCGA-NK-A5CT-01A-31R-A26W-07	1992	0	1	1	1	1	0	1	0	0	1	0	0	0	1	1	1	1	0
TCGA-O2-A52W-01A-11R-A26W-07	261	1	1	0	1	1	0	0	1	0	0	0	0	0	0	1	1	1	0
TCGA-56-8623-01A-11R-A28V-07	692	1	1	1	0	0	0	0	0	0	1	1	1	1	0	0	0	0	0
TCGA-85-8354-01A-31R-2326-07	658	0	0	0	1	1	0	1	1	0	0	0	1	0	0	1	0	1	0
TCGA-50-6597-01A-11R-1858-07	1268	1	0	0	0	0	0	0	0	0	0	1	0	0	0	0	0	0	0
TCGA-05-4415-01A-22R-1858-07	91	1	0	0	1	1	0	1	1	0	0	0	0	1	1	1	1	1	0
TCGA-05-4397-01A-01R-1206-07	731	1	1	0	1	0	0	1	0	0	1	0	1	1	0	0	0	0	0
TCGA-35-3615-01A-01R-0946-07	14	0	0	1	0	0	0	0	0	0	0	1	0	0	0	0	0	0	0
TCGA-62-A470-01A-11R-A24H-07	1194	1	1	1	0	0	0	0	1	0	1	1	1	0	0	0	1	0	0
TCGA-18-3416-01A-01R-0980-07	973	1	0	0	1	1	0	0	1	0	1	0	0	0	0	1	1	1	0
TCGA-64-5778-01A-01R-1628-07	926	0	0	1	0	0	0	0	0	0	1	1	0	0	0	0	0	0	0
TCGA-69-8254-01A-11R-2287-07	409	0	1	1	0	0	0	0	1	0	0	1	1	0	0	0	0	0	0
TCGA-44-2655-01A-01R-0946-07	575	0	1	1	0	0	0	0	0	0	0	1	1	1	0	0	0	0	0
TCGA-97-8171-01A-11R-2287-07	568	0	0	0	0	0	0	0	0	0	0	1	1	0	0	0	0	0	0
TCGA-22-4591-01A-01R-1201-07	623	1	1	0	1	1	0	1	1	0	0	0	0	0	0	1	1	1	0
TCGA-MP-A5C7-01A-11R-A262-07	1862	0	0	1	0	0	0	0	1	0	0	1	1	0	0	0	0	0	0
TCGA-33-4583-01A-01R-1443-07	4601	1	1	0	1	1	0	0	1	0	0	0	0	1	0	1	1	1	0
TCGA-58-8387-01A-11R-2296-07	403	1	1	0	1	1	0	0	1	0	0	0	0	0	0	1	0	1	0
TCGA-66-2793-01A-01R-1201-07	306	1	1	0	1	1	0	0	1	0	0	0	0	0	0	1	0	0	0
TCGA-78-7155-01A-11R-2039-07	1171	1	1	0	1	0	0	1	1	0	1	0	0	1	0	1	0	1	0
TCGA-55-7283-01A-11R-2039-07	609	0	1	1	0	0	0	0	1	0	1	1	1	0	0	0	0	0	0
TCGA-62-A46Y-01A-11R-A24H-07	414	1	1	0	0	0	0	0	0	0	0	1	0	1	0	0	1	0	0
TCGA-05-4384-01A-01R-1755-07	426	0	1	1	0	0	0	0	1	0	1	1	1	0	0	0	0	0	0
TCGA-97-A4M2-01A-12R-A24X-07	624	0	1	0	0	0	0	0	0	0	1	1	1	1	0	0	0	0	0
TCGA-NC-A5HR-01A-21R-A26W-07	905	0	0	0	0	1	0	1	1	0	1	1	0	1	0	0	1	0	0
TCGA-97-7552-01A-11R-2039-07	1932	0	1	1	0	0	0	0	1	0	0	1	1	0	0	0	1	0	0
TCGA-44-6148-01A-11R-1755-07	362	0	0	1	0	0	0	0	1	0	1	1	1	1	0	0	0	0	0
TCGA-73-4677-01A-01R-1206-07	38	1	0	1	0	0	0	0	0	0	0	1	1	1	0	0	0	0	0
TCGA-69-8453-01A-12R-2326-07	550	0	1	1	0	0	0	0	0	0	1	1	1	1	0	0	0	0	0
TCGA-86-8669-01A-11R-2403-07	938	0	0	0	0	0	0	0	1	0	0	1	1	0	0	0	0	0	0
TCGA-78-7153-01A-11R-2039-07	760	0	0	1	0	0	0	0	1	0	0	1	1	0	0	0	0	0	0
TCGA-18-3421-01A-01R-0980-07	2645	0	1	0	0	1	0	0	0	0	0	0	0	0	0	1	1	1	0
TCGA-33-4582-01A-01R-1443-07	3149	1	0	0	1	1	0	0	1	0	1	0	0	1	0	1	1	1	0
TCGA-97-A4M1-01A-11R-A24X-07	601	0	1	1	0	0	0	0	0	0	1	1	1	0	0	0	0	0	0
TCGA-44-6776-01A-11R-1858-07	1938	0	0	1	0	0	0	0	0	0	0	1	1	0	0	0	0	0	0
TCGA-44-5643-01A-01R-1628-07	417	0	0	0	0	0	0	0	1	0	0	1	1	0	0	1	0	0	0
TCGA-37-A5EL-01A-11R-A26W-07	1143	1	0	0	1	1	0	1	0	0	1	1	1	1	1	1	1	1	0
TCGA-62-8402-01A-11R-2326-07	1498	1	0	1	0	0	0	0	1	0	0	1	0	0	0	0	1	0	0
TCGA-66-2754-01A-01R-0980-07	61	0	1	0	1	0	0	0	1	0	0	1	0	0	0	1	0	0	0
TCGA-91-6849-01A-11R-1949-07	35	0	0	1	0	0	0	0	0	0	0	1	0	0	0	0	0	0	0
TCGA-33-4538-01A-01R-1201-07	2979	1	0	0	1	1	0	1	1	0	0	0	0	0	0	1	0	1	0
TCGA-55-1596-01A-01R-0946-07	2065	0	1	0	1	0	0	1	0	0	0	0	0	0	0	0	1	0	0
TCGA-39-5040-01A-21R-2125-07	519	1	1	0	1	1	0	1	1	0	1	0	0	1	1	1	0	0	0
TCGA-86-8056-01A-11R-2241-07	139	0	0	1	0	0	0	1	1	0	0	1	1	0	0	0	0	0	0
TCGA-NC-A5HG-01A-11R-A26W-07	1575	0	1	0	1	1	0	0	0	0	0	0	1	0	0	1	1	1	0
TCGA-33-AASL-01A-11R-A405-07	826	1	1	1	0	1	0	0	0	0	0	0	0	0	0	1	1	1	0
TCGA-50-5932-01A-11R-1755-07	1235	1	0	1	0	0	0	0	1	0	0	1	0	0	0	0	0	0	0
TCGA-86-7955-01A-11R-2187-07	508	0	0	0	1	1	0	1	1	0	0	0	0	0	0	0	1	0	0
TCGA-37-4132-01A-01R-1100-07	227	0	1	1	0	1	0	1	1	0	1	0	0	1	0	1	0	0	0
TCGA-67-6215-01A-11R-1755-07	174	0	0	1	0	0	0	0	1	0	0	1	1	0	1	0	1	0	0
TCGA-05-4396-01A-21R-1858-07	303	1	0	1	0	0	0	1	0	0	0	1	0	0	0	0	0	0	0
TCGA-55-8206-01A-11R-2241-07	888	0	1	1	0	0	0	0	1	0	0	1	1	1	0	0	0	0	0
TCGA-70-6723-01A-11R-1820-07	375	0	0	0	1	1	0	0	1	0	0	1	1	0	0	1	0	1	0
TCGA-05-5428-01A-01R-1628-07	670	0	1	0	0	0	0	1	0	0	1	0	0	1	0	0	0	0	0
TCGA-66-2794-01A-01R-1201-07	1645	0	1	0	1	1	0	1	1	0	0	0	1	0	0	1	0	1	0
TCGA-90-7766-01A-21R-2125-07	289	0	1	0	1	1	0	0	1	0	0	0	0	0	0	0	1	0	0
TCGA-78-7542-01A-21R-2066-07	321	1	1	0	1	1	0	1	0	0	1	1	1	1	1	1	1	1	0
TCGA-35-5375-01A-01R-1628-07	264	0	0	0	0	0	0	1	0	0	0	0	0	1	1	1	1	0	0
TCGA-18-3419-01A-01R-0980-07	2811	0	1	0	0	1	0	0	1	0	0	0	1	0	0	1	1	1	0
TCGA-33-AASB-01A-11R-A405-07	211	1	0	0	1	1	0	1	0	0	0	0	0	1	1	1	1	1	0
TCGA-22-5477-01A-01R-1635-07	1346	1	0	1	1	1	0	1	1	0	0	1	1	0	0	1	0	0	0
TCGA-46-6026-01A-11R-1820-07	423	0	1	0	1	1	0	0	1	0	1	0	0	0	0	0	0	0	0
TCGA-78-7149-01A-11R-2039-07	1093	0	0	1	0	0	0	0	1	0	0	0	1	0	1	0	1	0	0
TCGA-NC-A5HQ-01A-11R-A26W-07	448	1	1	0	0	1	0	0	1	0	0	0	0	0	0	1	1	1	0
TCGA-NC-A5HD-01A-11R-A26W-07	2	1	0	0	1	1	0	1	1	0	0	0	0	1	0	1	1	1	0
TCGA-78-7143-01A-11R-2039-07	4961	1	0	0	1	0	0	0	1	0	1	1	1	1	0	0	1	0	0
TCGA-55-8087-01A-11R-2241-07	462	0	0	1	0	0	0	0	1	0	0	1	1	0	0	0	0	0	0
TCGA-55-8619-01A-11R-2403-07	416	0	1	1	0	0	0	0	0	0	1	1	1	0	0	0	1	0	0
TCGA-05-4395-01A-01R-1206-07	0	1	0	1	0	1	0	1	0	0	1	0	0	1	1	1	1	1	0
TCGA-91-8497-01A-11R-2403-07	434	1	1	1	0	0	0	0	1	0	1	1	1	0	0	0	0	0	0
TCGA-85-A4QQ-01A-41R-A262-07	553	0	0	1	1	1	0	0	0	0	1	0	0	0	1	1	1	1	0
TCGA-50-5942-01A-21R-1755-07	883	0	0	1	0	0	0	0	1	0	0	1	1	1	0	0	0	0	0
TCGA-66-2768-01A-01R-0851-07	61	0	1	1	1	1	0	0	0	0	1	0	0	1	0	1	1	1	0
TCGA-49-4514-01A-21R-1858-07	1700	0	0	1	0	0	0	0	1	0	0	0	0	0	0	0	0	0	0
TCGA-97-8552-01A-11R-2403-07	626	0	1	1	0	0	0	0	1	0	1	1	1	1	0	0	0	0	0
TCGA-55-6986-01A-11R-1949-07	3261	0	1	1	0	0	0	0	0	0	0	1	1	0	1	0	0	0	0
TCGA-22-A5C4-01A-12R-A27Q-07	671	0	0	0	1	1	0	1	0	0	1	0	1	1	0	1	1	1	0
TCGA-O2-A5IB-01A-11R-A27Q-07	340	1	1	0	0	1	0	0	1	0	1	0	1	1	0	1	0	0	0
TCGA-49-6742-01A-11R-1858-07	445	0	1	1	1	0	0	0	1	0	0	1	0	1	0	0	1	0	0
TCGA-L9-A7SV-01A-11R-A39D-07	565	0	1	0	1	0	0	0	1	0	1	1	0	0	0	0	0	0	0
TCGA-53-A4EZ-01A-12R-A24X-07	1071	0	1	0	0	0	0	1	0	0	1	1	0	1	0	0	1	0	0
TCGA-56-8304-01A-11R-2326-07	106	0	0	0	1	1	0	0	0	0	0	0	1	0	0	1	1	1	0
TCGA-94-7033-01A-11R-1949-07	87	0	0	1	0	1	0	0	0	0	0	0	0	1	0	1	1	1	0
TCGA-49-4510-01A-01R-1206-07	896	1	0	1	0	0	0	0	0	0	0	1	0	0	0	0	0	0	0
TCGA-67-3773-01A-01R-0946-07	427	0	0	1	0	0	0	0	0	0	0	1	0	0	0	0	0	0	0
TCGA-64-1677-01A-01R-0946-07	628	1	1	1	0	0	0	0	0	0	0	1	0	1	0	0	1	0	0
TCGA-L4-A4E6-01A-11R-A24H-07	435	0	1	1	0	0	0	0	0	0	1	1	1	1	0	0	0	0	0
TCGA-44-2661-01A-01R-1107-07	446	0	1	0	0	0	0	0	0	0	0	1	1	1	0	0	0	0	0
TCGA-NC-A5HH-01A-11R-A26W-07	37	0	0	0	1	1	0	0	1	0	1	1	1	1	1	1	0	1	0
TCGA-78-7539-01A-11R-2066-07	327	0	0	0	0	0	0	0	1	0	1	1	0	0	0	0	0	0	0
TCGA-44-6778-01A-11R-1858-07	1110	0	1	1	0	0	0	0	1	0	1	1	1	1	0	1	0	0	0
TCGA-78-7162-01A-21R-2066-07	3169	1	1	1	0	0	0	0	0	0	0	1	1	0	0	0	0	0	0
TCGA-50-6591-01A-11R-1755-07	119	1	1	0	1	1	1	1	1	0	0	0	1	1	1	1	0	1	0
TCGA-55-7913-01B-11R-2241-07	561	1	1	1	1	0	0	1	1	0	0	1	0	0	0	0	1	1	0
TCGA-05-4389-01A-01R-1206-07	1369	0	0	0	0	0	0	0	1	0	1	1	0	0	0	0	0	0	0
TCGA-98-A53J-01A-11R-A26W-07	630	0	0	1	0	1	0	0	1	0	1	0	0	0	0	1	1	1	0
TCGA-44-3917-01B-02R-A277-07	392	0	1	1	1	0	0	1	1	1	0	1	0	0	0	0	1	0	0
TCGA-05-5420-01A-01R-1628-07	457	0	0	0	0	0	0	1	0	1	0	0	0	1	0	0	1	0	0
TCGA-67-3774-01A-01R-0946-07	385	0	0	1	0	0	0	0	1	0	0	1	1	0	0	0	0	0	0
TCGA-60-2711-01A-01R-0851-07	1014	0	1	0	1	1	0	0	1	0	0	0	1	0	0	1	0	1	0
TCGA-77-6844-01A-11R-1949-07	2284	1	1	1	1	1	0	0	1	0	1	0	1	0	0	1	1	1	0
TCGA-55-8513-01A-11R-2403-07	791	0	1	1	0	0	0	0	0	0	0	1	1	1	0	0	0	0	0
TCGA-49-AAR2-01A-11R-A39D-07	2224	0	0	0	0	0	0	0	0	0	0	0	0	0	0	0	1	0	0
TCGA-77-8140-01A-11R-2247-07	351	1	0	0	1	1	0	1	1	0	1	0	0	0	0	1	0	1	0
TCGA-33-AASI-01A-22R-A405-07	1344	1	1	0	1	0	0	0	0	0	0	0	0	0	0	1	0	1	0
TCGA-85-A510-01A-11R-A26W-07	482	0	1	0	0	0	0	0	1	0	0	1	0	0	0	0	0	0	0
TCGA-91-8499-01A-11R-2403-07	36	0	0	0	1	1	0	1	1	0	1	0	0	0	0	1	0	0	0
TCGA-97-7546-01A-11R-2039-07	1285	0	0	1	0	0	0	0	1	0	0	1	1	1	0	0	0	0	0
TCGA-NC-A5HK-01A-11R-A26W-07	128	0	0	0	0	1	0	1	0	0	0	0	0	0	1	1	1	1	0
TCGA-55-7903-01A-11R-2170-07	567	0	1	0	1	0	0	0	1	0	0	1	0	0	0	0	0	0	0
TCGA-33-4566-01A-01R-1443-07	5287	1	0	0	1	0	0	0	0	0	0	0	0	0	1	1	0	1	0
TCGA-37-3792-01A-01R-0980-07	12	0	0	0	1	0	0	1	0	1	1	0	0	1	1	1	1	0	0
TCGA-66-2771-01A-01R-0980-07	578	0	1	0	0	1	0	1	0	0	0	0	0	1	0	1	1	1	0
TCGA-J1-A4AH-01A-31R-A24H-07	581	0	0	1	0	1	0	0	1	0	0	0	0	0	0	1	0	0	0
TCGA-MF-A522-01A-11R-A262-07	360	1	0	0	1	1	0	1	0	0	1	0	0	0	0	1	1	1	0
TCGA-91-7771-01A-11R-2170-07	492	0	0	1	0	0	0	0	0	0	0	1	1	1	0	0	1	0	0
TCGA-62-8397-01A-11R-2326-07	1289	0	0	0	0	0	0	0	0	0	0	1	1	0	0	0	0	0	0
TCGA-05-4403-01A-01R-1206-07	578	0	1	1	0	1	0	0	0	0	0	0	0	0	0	0	0	0	0
TCGA-95-7947-01A-11R-2187-07	40	0	1	0	1	0	0	1	1	0	0	1	0	0	0	0	1	0	0
TCGA-64-1676-01A-01R-0946-07	1728	0	0	1	0	0	0	1	0	0	0	1	0	1	1	0	1	0	0
TCGA-94-8035-01A-11R-2247-07	122	0	0	0	1	1	0	1	0	0	0	0	0	0	0	1	1	1	0
TCGA-LA-A446-01A-21R-A24Z-07	401	0	1	0	1	1	0	1	1	0	0	0	1	0	0	1	0	1	0
TCGA-NC-A5HF-01A-11R-A26W-07	138	1	1	1	1	1	0	0	0	0	0	0	0	0	1	1	1	1	0
TCGA-44-7659-01A-11R-2066-07	444	0	0	1	0	0	0	0	0	0	0	1	1	1	0	0	1	0	0
TCGA-34-5240-01A-01R-1443-07	365	0	0	0	0	1	0	1	1	0	0	0	0	0	0	1	0	1	0
TCGA-66-2758-01A-02R-0851-07	639	0	0	0	1	1	0	1	1	0	0	0	0	0	0	1	0	0	0
TCGA-37-3783-01A-01R-1201-07	122	0	1	1	1	1	0	1	0	0	1	0	0	0	0	1	1	1	0
TCGA-49-4506-01A-01R-1206-07	999	1	0	1	0	0	0	0	0	0	0	0	0	1	1	0	1	1	0
TCGA-55-1592-01A-01R-0946-07	701	1	1	1	0	0	0	1	1	0	1	1	1	1	0	1	1	0	0
TCGA-77-7139-01A-11R-2045-07	2737	0	1	0	1	0	0	0	1	0	0	0	0	0	0	1	0	0	0
TCGA-39-5024-01A-21R-1820-07	2130	0	1	1	1	1	0	0	0	0	0	0	1	1	0	1	1	1	0
TCGA-MP-A4T7-01A-11R-A24X-07	167	1	1	1	0	0	0	0	0	0	0	1	0	0	0	0	0	0	0
TCGA-66-2766-01A-01R-0851-07	31	0	0	0	0	1	0	1	1	0	1	0	0	1	0	1	1	0	0
TCGA-86-7713-01A-11R-2066-07	422	0	1	1	1	0	0	1	1	0	0	1	0	0	0	0	1	0	0
TCGA-58-A46N-01A-11R-A24H-07	910	0	0	0	1	1	0	1	1	0	0	1	1	0	0	1	1	1	0
TCGA-33-6738-01A-11R-1949-07	822	0	1	0	0	0	0	1	1	0	0	0	0	0	0	0	1	0	0
TCGA-35-4122-01A-01R-1107-07	225	0	1	1	0	0	0	1	0	0	1	0	0	1	1	1	0	0	0
TCGA-58-8392-01A-11R-2326-07	501	1	0	1	1	1	0	0	1	0	0	0	0	1	0	1	1	1	0
TCGA-58-A46M-01A-11R-A24H-07	1072	0	0	0	1	1	0	1	1	0	1	0	1	0	0	1	0	1	0
TCGA-77-A5G6-01A-11R-A27Q-07	678	1	1	0	1	1	0	0	1	0	0	0	1	1	0	1	0	1	0
TCGA-55-6970-01A-11R-1949-07	464	1	1	1	0	0	0	0	0	0	0	1	1	1	0	0	1	0	0
TCGA-55-8620-01A-11R-2403-07	375	1	1	0	0	0	0	0	1	0	0	1	0	0	0	0	0	0	0
TCGA-78-7152-01A-11R-2039-07	1202	0	0	1	0	0	0	0	1	0	0	1	1	0	0	0	0	0	0
TCGA-78-7220-01A-11R-2039-07	807	1	1	0	1	0	0	1	1	0	0	0	0	0	0	0	1	0	0
TCGA-77-7463-01A-11R-2045-07	1423	1	1	0	1	1	0	0	1	0	1	0	0	0	0	1	0	1	0
TCGA-73-4676-01A-01R-1755-07	164	0	1	1	1	0	0	1	0	0	1	1	0	1	1	0	1	1	0
TCGA-NK-A5CR-01A-11R-A26W-07	2542	0	0	0	1	1	0	1	1	0	0	1	0	0	0	1	1	1	0
TCGA-91-6847-01A-11R-1949-07	842	0	1	0	1	0	0	0	1	0	0	0	0	1	0	1	0	1	0
TCGA-78-7167-01A-11R-2066-07	2681	1	0	1	0	0	0	0	1	0	0	1	1	0	0	0	0	0	0
TCGA-97-A4M0-01A-11R-A24X-07	652	0	0	1	0	0	0	0	1	0	0	1	1	1	0	0	0	0	0
TCGA-O2-A52S-01A-11R-A262-07	387	1	0	0	1	1	0	1	1	0	0	1	1	0	0	1	0	1	0
TCGA-86-A456-01A-11R-A24H-07	405	0	1	1	0	0	0	0	0	0	1	1	0	1	0	0	0	0	0
TCGA-78-8640-01A-11R-2403-07	6528	0	1	0	0	1	0	1	1	0	0	0	0	0	0	1	1	0	0
TCGA-97-7547-01A-11R-2039-07	1965	0	0	1	0	0	0	1	1	0	0	1	1	0	0	0	0	0	0
TCGA-86-A4D0-01A-11R-A24H-07	116	1	1	1	1	0	0	0	1	0	0	1	0	0	0	0	0	0	0
TCGA-22-4601-01A-01R-1443-07	1057	1	1	0	0	1	0	0	1	0	0	1	0	0	0	1	0	0	0
TCGA-34-5232-01A-21R-1820-07	2062	0	1	0	0	1	0	0	1	0	0	1	1	0	0	1	1	1	0
TCGA-55-7284-01B-11R-2241-07	243	1	1	1	0	0	0	0	0	0	1	1	1	0	0	0	0	0	0
TCGA-38-4625-01A-01R-1206-07	2973	0	0	0	1	0	0	1	0	0	0	1	1	0	0	0	0	0	0
TCGA-37-A5EN-01A-21R-A26W-07	660	0	1	0	1	0	0	0	1	0	0	1	1	0	0	1	1	1	0
TCGA-22-1017-01A-01R-0692-07	1485	1	1	0	1	0	0	1	0	0	0	1	0	0	0	1	1	1	0
TCGA-77-7465-01A-11R-2045-07	479	0	1	0	1	0	0	0	1	0	1	1	1	1	0	1	0	1	0
TCGA-77-8133-01A-12R-2247-07	1640	1	0	0	1	0	0	0	1	0	0	1	1	0	0	0	0	0	0
TCGA-38-A44F-01A-11R-A24H-07	133	0	1	1	0	0	0	0	0	0	0	0	0	0	0	0	0	0	0
TCGA-73-7499-01A-11R-2187-07	715	0	1	0	0	0	0	0	1	0	0	1	0	1	0	0	0	0	0
TCGA-91-6836-01A-21R-1858-07	417	0	1	0	1	1	0	1	1	0	0	1	0	0	1	0	0	0	0
TCGA-18-3412-01A-01R-0980-07	345	1	0	0	1	1	0	0	1	0	1	0	0	0	0	1	0	1	0
TCGA-05-5425-01A-02R-1628-07	882	0	0	1	1	0	0	1	0	0	0	0	0	1	0	0	0	0	0
TCGA-85-A50Z-01A-21R-A262-07	493	0	0	0	1	1	0	1	1	0	1	0	1	1	0	1	1	1	0
TCGA-77-A5GA-01A-11R-A27Q-07	1280	0	0	0	1	1	0	0	1	0	0	0	0	0	0	1	0	1	0
TCGA-22-4613-01A-01R-1443-07	358	1	1	0	1	1	0	0	1	0	0	0	1	0	0	1	0	1	0
TCGA-34-A5IX-01A-12R-A27Q-07	1031	0	0	1	1	1	0	1	0	0	0	0	0	1	1	1	1	1	0
TCGA-55-6984-01A-11R-1949-07	760	1	0	1	0	1	0	0	0	0	0	0	1	0	0	1	1	0	0
TCGA-46-3768-01A-01R-0980-07	299	1	0	0	1	0	0	1	1	0	0	1	0	1	0	0	0	0	0
TCGA-67-6216-01A-11R-1755-07	141	0	0	0	0	0	1	0	0	0	0	1	1	0	1	0	1	0	0
TCGA-43-A475-01A-11R-A24H-07	296	0	1	0	1	1	0	0	1	0	0	1	1	1	0	1	0	0	0
TCGA-22-5474-01A-01R-1635-07	445	1	0	0	1	1	0	1	1	0	0	0	1	0	0	1	0	1	0
TCGA-56-A4BY-01A-11R-A24H-07	543	1	1	0	0	1	0	0	1	0	1	1	1	1	0	1	0	1	0
TCGA-78-7536-01A-11R-2066-07	244	1	1	1	1	0	0	0	1	0	0	1	0	0	0	0	1	0	0
TCGA-90-7769-01A-11R-2125-07	358	0	0	0	1	1	0	1	1	0	0	0	0	0	0	1	1	1	0
TCGA-73-7498-01A-12R-2187-07	1189	0	1	1	0	0	0	0	0	0	0	1	1	0	0	0	0	0	0
TCGA-49-AARQ-01A-11R-A41B-07	6732	0	0	0	0	0	0	0	0	0	1	0	0	0	0	0	1	0	0
TCGA-60-2719-01A-01R-0851-07	932	0	0	0	1	1	0	1	1	0	0	1	0	0	0	1	1	0	0
TCGA-69-7764-01A-11R-2170-07	414	0	1	1	0	0	0	0	1	0	0	1	1	0	0	0	0	0	0
TCGA-53-7813-01A-11R-2170-07	424	0	1	1	0	0	0	0	1	0	0	1	0	0	1	0	1	0	0
TCGA-37-3789-01A-01R-0980-07	13	0	1	1	1	1	0	0	0	0	1	0	0	1	1	1	1	1	0
TCGA-55-7573-01A-11R-2039-07	487	0	1	1	0	0	0	0	1	0	0	1	1	1	0	0	0	0	0
TCGA-NK-A5D1-01A-11R-A26W-07	511	0	1	0	1	1	0	0	1	0	0	1	1	1	1	1	1	1	0
TCGA-77-8143-01A-11R-2247-07	803	1	0	0	1	1	0	0	1	0	0	0	0	0	0	1	1	1	0
TCGA-66-2756-01A-01R-0851-07	30	0	1	1	0	0	1	1	1	0	1	0	0	1	0	0	0	0	0
TCGA-37-4141-01A-02R-1100-07	12	0	1	0	1	0	0	1	1	0	1	0	0	1	0	1	0	0	0
TCGA-53-7624-01A-11R-2066-07	1043	1	1	0	1	1	0	0	0	0	1	0	0	0	0	1	1	0	0
TCGA-63-A5MB-01A-11R-A26W-07	3123	0	1	0	1	1	0	0	1	0	1	1	0	0	0	1	0	0	0
TCGA-22-4599-01A-01R-1443-07	1161	1	0	0	1	1	0	1	1	0	1	0	0	1	0	1	0	1	0
TCGA-50-5051-01A-21R-1858-07	478	1	1	1	0	0	0	0	1	0	0	1	0	0	1	0	0	0	0
TCGA-56-7222-01A-11R-2045-07	562	1	0	0	1	1	0	1	1	0	0	0	1	0	1	1	1	1	0
TCGA-55-8514-01A-11R-2403-07	520	0	0	0	0	0	0	0	0	0	0	1	1	0	0	0	0	0	0
TCGA-44-7670-01A-11R-2066-07	531	0	1	0	1	1	0	1	1	0	1	0	0	1	0	0	1	1	0
TCGA-73-A9RS-01A-11R-A41B-07	340	1	1	0	1	0	0	1	1	0	0	0	0	0	0	0	1	0	0
TCGA-33-A4WN-01A-11R-A262-07	143	1	0	0	1	1	0	0	1	0	0	1	0	0	0	1	1	1	0
TCGA-78-7158-01A-11R-2039-07	179	1	0	1	0	0	0	0	0	0	0	1	1	1	1	1	0	0	0
TCGA-43-3394-01A-01R-0980-07	433	0	1	0	1	1	0	1	0	0	0	0	0	0	0	1	0	1	0
TCGA-77-7142-01A-11R-2045-07	1286	0	1	1	1	1	0	0	0	0	0	1	1	0	0	1	1	0	0
TCGA-95-8039-01A-11R-2241-07	27	0	1	0	0	0	0	0	1	0	1	1	1	1	0	0	0	0	0
TCGA-55-8085-01A-11R-2241-07	904	0	1	0	0	0	0	0	0	0	0	0	0	1	0	0	1	0	0
TCGA-MP-A4TH-01A-31R-A262-07	446	0	0	0	0	0	0	0	1	0	0	1	1	0	0	0	0	0	0
TCGA-18-3410-01A-01R-0980-07	146	1	1	1	1	1	0	1	0	0	0	0	0	1	0	0	0	1	0
TCGA-18-5595-01A-01R-1635-07	827	1	1	1	1	1	0	0	1	0	0	0	1	0	0	1	1	1	0
TCGA-4B-A93V-01A-11R-A39D-07	254	0	0	1	0	0	1	0	1	0	0	0	0	0	0	0	0	0	0
TCGA-66-2787-01A-01R-0980-07	1217	0	0	0	0	1	0	1	1	0	0	0	0	0	0	1	0	0	0
TCGA-94-7943-01A-11R-2187-07	143	0	1	0	1	0	0	0	1	0	1	0	0	0	0	1	0	0	0
TCGA-49-4507-01A-01R-1206-07	268	1	0	1	1	0	0	0	0	0	0	0	0	0	1	1	1	1	0
TCGA-68-A59J-01A-21R-A26W-07	448	0	0	0	1	1	0	0	0	0	0	1	0	0	0	1	0	1	0
TCGA-78-7166-01A-12R-2066-07	258	1	0	1	0	1	0	0	0	0	0	0	0	0	0	0	1	0	0
TCGA-34-8456-01A-21R-2326-07	804	0	1	0	1	1	0	0	1	0	0	0	1	0	0	1	0	1	0
TCGA-50-5935-01A-11R-1755-07	653	1	0	1	0	0	0	0	0	0	0	1	1	1	0	0	1	0	0
TCGA-S2-AA1A-01A-12R-A39D-07	513	0	1	1	0	0	1	1	0	0	0	1	1	0	0	0	0	0	0
TCGA-85-8580-01A-31R-2403-07	445	0	1	1	1	1	0	0	1	0	0	1	1	0	0	1	0	1	0
TCGA-97-7941-01A-11R-2187-07	484	0	1	1	0	0	0	0	1	0	0	1	1	0	0	0	0	0	0
TCGA-58-A46J-01A-11R-A24H-07	2589	0	1	0	1	1	0	0	0	0	0	0	0	1	0	1	0	1	0
TCGA-21-1072-01A-01R-0692-07	3016	0	0	1	1	1	0	1	1	0	1	0	0	1	0	1	1	1	0
TCGA-63-A5MP-01A-11R-A26W-07	769	0	1	0	1	0	0	0	1	1	1	1	0	1	0	1	0	1	0
TCGA-78-7147-01A-11R-2039-07	586	1	0	0	0	0	0	0	1	0	1	1	1	1	0	0	0	0	0
TCGA-78-8662-01A-11R-2403-07	3361	1	1	1	1	1	0	1	0	0	1	0	0	1	0	0	0	0	0
TCGA-67-4679-01B-01R-1755-07	448	0	0	1	0	0	0	0	0	0	0	1	1	1	0	0	0	0	0
TCGA-69-A59K-01A-11R-A262-07	591	0	0	0	0	1	0	1	0	0	1	1	0	1	0	1	0	0	0
TCGA-86-7714-01A-12R-2170-07	625	1	0	0	0	0	0	0	1	0	0	1	1	1	0	0	1	0	0
TCGA-05-4418-01A-01R-1206-07	274	1	0	1	1	1	0	1	0	0	0	0	0	1	1	0	1	0	0
TCGA-56-7221-01A-11R-2045-07	608	0	1	0	1	1	0	0	0	0	0	0	1	0	0	1	0	1	0
TCGA-NC-A5HO-01A-11R-A26W-07	930	0	0	0	0	1	0	0	1	0	1	1	0	1	0	1	1	0	0
TCGA-46-3765-01A-01R-0980-07	396	0	0	0	0	1	0	1	0	1	1	0	0	1	0	1	1	1	0
TCGA-49-AAQV-01A-11R-A39D-07	677	1	0	0	0	0	0	0	1	0	0	0	1	0	0	0	1	0	0
TCGA-NC-A5HM-01A-12R-A26W-07	1212	0	1	0	1	1	0	0	1	0	0	0	0	1	1	1	1	1	0
TCGA-46-3769-01A-01R-0980-07	135	0	0	0	1	1	0	1	0	1	1	0	0	1	0	1	0	1	0
TCGA-96-7545-01A-21R-2045-07	1344	0	1	1	0	1	0	1	0	0	1	1	1	1	0	1	1	1	0
TCGA-55-6543-01A-11R-1755-07	435	0	1	0	0	0	0	1	0	0	1	1	1	0	1	0	1	0	0
TCGA-NC-A5HT-01A-11R-A26W-07	693	0	0	0	0	1	0	1	1	0	0	0	1	1	0	1	1	1	0
TCGA-18-3406-01A-01R-0980-07	371	1	1	1	0	1	0	0	0	1	0	0	0	1	0	1	1	1	0
TCGA-97-7553-01A-21R-2039-07	1870	0	1	1	0	0	0	1	0	0	1	1	1	1	0	0	0	0	0
TCGA-NJ-A4YQ-01A-11R-A262-07	886	0	1	0	0	0	0	1	0	0	0	0	0	0	0	0	1	0	0
TCGA-97-A4M6-01A-11R-A24X-07	568	0	1	0	0	0	0	0	1	0	1	1	1	1	0	0	1	0	0
TCGA-97-8175-01A-11R-2287-07	551	0	0	1	1	1	0	1	0	0	1	0	0	1	1	0	1	0	0
TCGA-22-0944-01A-01R-0692-07	223	1	0	1	1	1	0	0	0	0	0	0	0	0	1	1	1	1	0
TCGA-95-7948-01A-11R-2187-07	133	0	0	0	0	0	0	1	1	0	1	0	1	0	0	0	0	0	0
TCGA-44-7669-01A-21R-2066-07	574	1	1	0	0	0	0	0	1	0	0	1	0	0	1	1	0	0	0
TCGA-60-2726-01A-01R-0851-07	358	1	0	0	1	0	0	0	1	0	0	0	1	1	0	1	0	1	0
TCGA-56-7822-01A-11R-2125-07	532	1	1	1	0	1	0	0	0	0	1	0	0	0	1	1	1	1	0
TCGA-67-3771-01A-01R-0946-07	610	0	1	0	0	0	0	1	1	0	0	1	0	1	0	0	1	0	0
TCGA-86-8054-01A-11R-2241-07	745	0	1	1	1	0	1	1	1	0	1	1	0	0	1	0	0	0	0
TCGA-62-A46P-01A-11R-A24H-07	594	1	0	1	0	0	0	0	0	0	0	1	0	0	0	0	0	0	0
TCGA-66-2800-01A-01R-1201-07	1492	0	1	1	1	1	0	1	0	0	1	1	0	0	1	1	1	1	0
TCGA-NK-A7XE-01A-12R-A405-07	13	0	1	0	1	1	0	0	1	0	0	0	0	0	1	1	0	1	0
TCGA-60-2695-01A-01R-0851-07	642	0	1	0	0	0	0	0	1	0	1	1	1	1	1	1	0	0	0
TCGA-67-3770-01A-01R-0946-07	610	0	0	1	0	0	0	0	1	0	0	0	1	1	0	0	0	0	0
TCGA-97-8172-01A-11R-2287-07	545	0	0	1	0	0	1	0	0	0	0	1	1	1	0	0	0	0	0
TCGA-94-8490-01A-11R-2326-07	153	0	1	1	1	1	0	0	0	0	0	0	1	0	0	1	1	1	0
TCGA-05-4410-01A-21R-1858-07	0	0	0	1	0	0	0	1	1	0	1	1	1	1	0	0	1	0	0
TCGA-98-A53A-01A-11R-A262-07	552	1	0	0	1	1	0	0	1	0	1	0	1	1	0	1	0	1	0
TCGA-05-4249-01A-01R-1107-07	1523	0	0	0	0	0	0	0	1	0	0	1	1	0	0	0	0	0	0
TCGA-66-2786-01A-01R-0851-07	790	0	1	1	1	1	0	1	0	0	0	1	0	0	0	1	0	1	0
TCGA-55-8097-01A-11R-2241-07	476	0	1	1	0	0	0	0	1	0	0	1	1	0	0	0	0	0	0
TCGA-94-A5I4-01A-11R-A26W-07	491	0	1	0	1	1	0	1	1	0	0	1	0	0	0	1	1	0	0
TCGA-55-7995-01A-11R-2187-07	889	0	1	0	0	0	0	0	1	0	1	0	1	0	0	0	1	0	0
TCGA-44-4112-01B-06R-A277-07	370	0	1	1	0	0	1	1	1	1	1	1	0	1	0	0	1	0	0
TCGA-78-7148-01A-11R-2039-07	626	1	0	1	0	0	0	0	1	0	0	0	0	0	0	0	1	0	0
TCGA-49-AAR0-01A-21R-A39D-07	4655	0	1	1	0	0	0	0	0	0	0	1	1	0	0	0	0	0	0
TCGA-43-5670-01A-21R-2125-07	549	0	1	1	1	1	0	0	0	1	1	0	0	0	1	1	1	1	0
TCGA-58-A46K-01A-11R-A24H-07	1045	1	0	0	1	1	0	1	1	0	0	0	0	0	0	1	1	0	0
TCGA-55-1594-01A-01R-0946-07	1178	0	1	0	0	0	0	1	1	0	1	1	0	0	0	0	1	0	0
TCGA-58-8391-01A-11R-2326-07	2167	0	1	0	1	1	0	1	1	0	0	1	0	0	0	1	1	1	0
TCGA-67-6217-01A-11R-1755-07	422	0	0	0	0	0	0	0	1	0	1	1	1	1	0	0	0	0	0
TCGA-22-1011-01A-01R-0692-07	53	1	0	1	1	1	0	0	0	1	0	0	1	0	1	1	1	1	0
TCGA-05-4434-01A-01R-1206-07	457	1	0	0	1	1	0	1	0	0	0	1	1	1	1	0	1	1	0
TCGA-MP-A4TE-01A-22R-A466-07	896	1	0	1	0	0	0	0	1	0	0	0	0	0	1	0	0	0	0
TCGA-55-7815-01A-11R-2170-07	773	0	1	1	0	0	1	1	1	1	0	1	0	0	0	0	1	0	0
TCGA-05-4420-01A-01R-1206-07	912	0	1	0	1	0	0	1	0	0	0	0	0	0	0	0	0	0	0
TCGA-50-5066-01A-01R-1628-07	944	0	1	1	1	0	0	1	0	1	1	0	0	1	1	0	0	1	0
TCGA-69-7761-01A-11R-2170-07	186	0	1	1	1	0	1	0	1	0	0	0	0	0	0	1	1	0	0
TCGA-66-2785-01A-01R-0851-07	60	0	0	0	0	1	0	1	0	0	1	0	0	0	1	1	1	1	0
TCGA-22-5492-01A-01R-1635-07	506	1	1	1	0	1	0	1	1	1	1	1	1	0	0	1	1	0	0
TCGA-56-7823-01B-11R-2247-07	1011	0	1	0	1	1	0	0	1	0	0	0	1	0	0	0	1	1	0
TCGA-62-A471-01A-12R-A24H-07	1246	0	0	1	1	1	0	0	0	0	0	0	0	0	1	1	1	0	0
TCGA-44-5644-01A-21R-2039-07	498	0	0	1	0	1	0	0	1	0	0	0	0	0	1	0	1	0	0
TCGA-44-A47A-01A-21R-A24H-07	466	0	0	0	0	0	0	0	0	0	0	1	1	1	0	1	0	0	0
TCGA-95-7944-01A-11R-2187-07	21	0	0	1	1	0	0	1	0	0	1	0	1	0	1	0	0	0	0
TCGA-86-8281-01A-11R-2287-07	0	0	0	1	0	0	0	0	0	0	0	1	1	0	0	0	0	0	0
TCGA-18-3411-01A-01R-0980-07	3576	0	0	0	1	1	0	1	1	0	0	0	0	0	0	1	0	1	0
TCGA-39-5011-01A-01R-1443-07	1454	0	0	0	0	1	0	1	0	0	0	0	0	0	0	0	1	0	0
TCGA-85-8479-01A-11R-2326-07	468	0	0	1	1	1	0	0	0	0	0	1	0	1	1	1	1	1	0
TCGA-38-4632-01A-01R-1755-07	1357	1	0	0	1	0	0	1	0	0	0	0	0	0	1	1	0	1	0
TCGA-MP-A4TF-01A-11R-A262-07	336	1	0	1	1	1	0	1	1	0	0	0	0	1	1	0	1	1	0
TCGA-21-5784-01A-01R-1635-07	908	0	1	1	0	1	0	0	0	0	1	0	0	1	0	0	0	1	0
TCGA-50-8457-01A-11R-2326-07	779	0	0	1	0	0	0	0	1	0	1	1	1	1	0	0	0	0	0
TCGA-56-8082-01A-11R-2247-07	455	0	0	0	0	1	0	1	1	0	1	1	1	0	0	1	0	1	0
TCGA-77-7138-01A-41R-2045-07	340	1	0	1	1	1	0	0	0	0	1	0	0	1	1	1	1	1	0
TCGA-78-7154-01A-11R-2039-07	593	1	1	0	1	0	0	1	0	0	0	0	0	1	0	1	1	0	0
TCGA-49-4505-01A-01R-1206-07	428	1	0	1	0	0	0	1	0	0	1	1	0	1	1	0	1	0	0
TCGA-86-A4JF-01A-11R-A24X-07	536	0	0	0	1	0	0	0	1	0	0	1	0	0	0	0	1	0	0
TCGA-86-8585-01A-11R-2403-07	353	0	1	0	1	1	0	0	0	0	0	0	0	0	1	0	1	0	0
TCGA-55-7910-01A-11R-2170-07	1040	0	1	1	0	0	0	1	1	0	0	1	0	0	0	0	1	0	0
TCGA-77-6845-01A-11R-1949-07	708	1	0	0	1	1	0	0	1	0	0	0	0	0	0	1	1	1	0
TCGA-66-2763-01A-01R-0851-07	30	0	1	0	1	1	0	0	1	0	0	0	1	0	0	1	1	1	0
TCGA-60-2722-01A-01R-0851-07	908	0	0	1	1	1	0	0	0	0	0	0	0	0	0	1	0	1	0
TCGA-85-8277-01A-11R-2296-07	307	1	0	0	1	1	0	1	1	0	0	1	0	1	0	1	0	1	0
TCGA-66-2727-01A-01R-0980-07	516	1	0	0	1	1	0	0	1	1	0	0	0	1	0	1	0	1	0
TCGA-21-1080-01A-01R-0692-07	3724	0	1	1	1	1	0	1	0	0	1	1	1	0	0	1	0	1	0
TCGA-97-A4M3-01A-11R-A24X-07	540	0	1	1	0	0	0	0	0	0	0	1	1	0	0	0	0	0	0
TCGA-73-4666-01A-01R-1206-07	800	0	0	0	1	0	0	1	0	0	0	1	0	1	1	0	1	1	0
TCGA-85-8355-01A-11R-2296-07	61	0	1	0	0	1	0	0	0	0	0	1	1	0	0	1	0	1	0
TCGA-62-A472-01A-11R-A24H-07	910	0	1	0	1	0	0	0	0	0	0	1	0	1	0	0	1	0	0
TCGA-55-A4DF-01A-11R-A24H-07	440	1	1	0	0	1	0	0	1	0	1	1	0	1	0	0	1	0	0
TCGA-22-5471-01A-01R-1635-07	965	0	0	1	0	1	0	1	0	0	0	0	1	1	0	1	0	1	0
TCGA-49-4494-01A-01R-1206-07	1081	1	1	1	0	0	0	1	0	0	0	0	0	0	1	0	1	1	0
TCGA-MN-A4N5-01A-11R-A24X-07	84	0	1	0	1	0	0	0	0	0	0	1	0	1	0	0	1	0	0
TCGA-22-5485-01A-01R-1635-07	916	1	0	0	1	1	0	1	1	0	0	1	0	0	0	1	0	1	0
TCGA-95-A4VK-01A-11R-A262-07	651	0	0	1	0	0	0	0	1	0	0	1	0	0	0	0	0	0	0
TCGA-56-7582-01A-11R-2045-07	601	0	0	0	1	1	0	1	1	0	0	1	1	0	0	1	1	1	0
TCGA-33-4587-01A-11R-2125-07	1656	1	1	0	1	1	0	1	1	0	1	0	1	1	1	1	0	1	0
TCGA-63-A5ML-01A-31R-A27Q-07	1386	0	0	0	1	1	0	0	1	0	1	1	1	0	0	1	0	0	0
TCGA-71-6725-01A-11R-1858-07	256	0	0	0	0	0	0	1	0	0	1	1	1	0	0	0	0	0	0
TCGA-L3-A524-01A-11R-A262-07	490	1	1	0	0	1	0	1	1	0	0	1	1	0	0	1	1	1	0
TCGA-56-8307-01A-11R-2296-07	818	0	0	1	0	0	0	0	1	0	0	0	1	0	0	1	0	1	0
TCGA-73-4662-01A-01R-1206-07	912	0	0	0	0	0	0	0	1	0	1	1	0	0	0	0	0	0	0
TCGA-34-5234-01A-01R-1635-07	1715	0	1	1	0	0	1	1	0	1	1	0	0	1	0	0	0	1	0
TCGA-97-8177-01A-11R-2287-07	499	0	0	1	0	0	0	0	0	1	1	1	1	1	0	0	0	0	0
TCGA-37-5819-01A-01R-1635-07	103	0	1	0	0	0	0	0	1	0	0	0	0	0	0	0	0	0	0
TCGA-90-A4ED-01A-31R-A24Z-07	615	0	0	1	0	0	0	0	1	0	0	1	1	1	1	0	0	1	0
TCGA-85-7710-01A-11R-2125-07	42	0	1	1	1	1	0	0	0	0	1	1	1	0	1	1	1	1	0
TCGA-NJ-A4YF-01A-12R-A262-07	2161	0	0	0	0	0	0	1	0	0	0	1	0	0	1	0	0	0	0
TCGA-L9-A5IP-01A-21R-A39D-07	58	1	0	1	1	1	0	1	0	0	1	0	0	1	1	0	1	1	0
TCGA-43-A56V-01A-11R-A26W-07	366	0	1	0	1	1	0	1	1	0	0	0	0	1	0	1	1	1	0
TCGA-94-8491-01A-11R-2326-07	810	0	1	0	0	1	0	0	0	0	0	0	1	1	0	1	0	1	0
TCGA-97-8179-01A-11R-2287-07	435	0	1	1	0	0	0	0	0	0	1	1	1	0	0	0	0	0	0
TCGA-33-AASD-01A-11R-A405-07	2249	1	1	1	0	1	0	0	1	0	1	0	0	1	1	1	1	1	0
TCGA-NC-A5HE-01A-11R-A26W-07	1949	0	0	0	0	0	0	0	1	1	1	0	0	0	0	1	0	1	0
TCGA-38-7271-01A-11R-2039-07	800	1	1	1	0	0	1	0	0	0	0	1	1	1	0	0	0	0	0
TCGA-56-A49D-01A-11R-A24H-07	637	0	1	1	1	1	0	0	0	0	0	1	1	1	0	1	0	1	0
TCGA-05-4426-01A-01R-1206-07	791	0	0	0	0	1	0	0	0	0	0	1	1	0	1	1	1	0	0
TCGA-44-A47B-01A-11R-A24H-07	287	0	0	1	0	0	0	0	1	0	0	1	1	1	1	0	1	0	0
TCGA-63-A5MR-01A-31R-A27Q-07	2716	0	1	1	1	1	0	0	0	0	1	0	0	0	1	1	1	1	0
TCGA-49-4488-01A-01R-1755-07	869	1	0	1	1	1	0	1	0	0	1	0	0	0	1	0	1	0	0
TCGA-63-A5M9-01A-11R-A26W-07	0	0	0	0	1	1	0	1	1	1	1	0	0	1	0	1	0	0	0
TCGA-L9-A50W-01A-12R-A39D-07	442	1	1	1	0	0	1	0	0	0	0	1	1	1	0	0	0	0	0
TCGA-77-8153-01A-11R-2403-07	1992	0	0	0	1	1	0	1	1	0	1	0	1	0	0	1	1	1	0
TCGA-86-A4P7-01A-11R-A24X-07	415	0	1	1	0	0	1	0	1	0	1	1	1	1	0	0	0	0	0
TCGA-34-2596-01A-01R-0851-07	80	1	0	1	1	1	0	1	1	0	1	1	1	1	0	1	0	1	0
TCGA-60-2720-01A-01R-0851-07	97	0	1	0	0	1	0	1	0	0	1	0	0	1	1	1	0	1	0
TCGA-22-5481-01A-31R-1949-07	2409	1	0	0	1	0	0	0	1	0	1	1	0	0	0	0	0	1	0
TCGA-95-7043-01A-11R-1949-07	2	0	1	0	0	0	0	0	1	0	0	0	1	1	0	0	0	0	0
TCGA-64-1681-01A-11R-2066-07	1167	1	0	1	0	0	0	0	0	0	1	1	1	1	0	0	1	0	0
TCGA-NJ-A55A-01A-11R-A262-07	8	0	0	1	0	0	0	0	1	0	1	1	1	1	0	0	0	0	0
TCGA-O2-A52Q-01A-11R-A26W-07	113	1	0	0	1	1	0	0	0	1	0	0	0	0	1	1	1	1	0
TCGA-22-5472-01A-01R-1635-07	1975	1	1	1	1	0	0	0	0	1	1	1	1	1	0	0	0	1	0
TCGA-91-6830-01A-11R-1949-07	60	0	1	1	0	1	0	1	1	1	1	1	1	1	1	1	1	0	0
TCGA-55-7994-01A-11R-2187-07	603	0	0	1	1	0	0	1	1	0	0	1	0	1	0	0	1	0	0
TCGA-56-A4ZK-01A-11R-A262-07	570	0	0	1	1	1	0	0	1	1	0	1	1	0	0	1	1	1	0
TCGA-21-1070-01A-01R-0692-07	3636	0	1	0	1	1	0	0	0	1	0	0	0	1	0	1	1	1	0
TCGA-55-6968-01A-11R-1949-07	1293	1	1	1	0	0	0	0	1	0	0	1	0	1	1	1	0	1	0
TCGA-34-5241-01A-01R-1443-07	515	1	1	0	0	1	1	1	0	1	1	0	0	1	1	1	1	1	0
TCGA-22-4607-01A-01R-1201-07	587	1	1	1	1	1	0	1	0	1	1	0	1	1	1	1	1	1	0
TCGA-85-8072-01A-31R-2247-07	513	0	1	0	1	1	0	0	0	0	0	1	1	0	0	1	0	1	0
TCGA-05-5429-01A-01R-1628-07	275	1	0	1	0	1	1	0	0	0	1	0	0	0	1	1	1	0	0
TCGA-62-A46R-01A-11R-A24H-07	1725	1	1	0	1	0	0	1	1	0	1	1	0	1	0	0	0	0	0
TCGA-66-2783-01A-01R-1201-07	759	0	0	1	0	1	0	0	1	1	1	0	1	0	0	1	1	1	0
TCGA-44-2657-01A-01R-1107-07	400	0	0	1	0	0	0	0	1	0	1	1	1	1	0	0	0	0	0
TCGA-78-7160-01A-11R-2039-07	678	0	1	1	1	0	1	1	0	1	0	1	1	0	0	0	0	0	0
TCGA-97-7938-01A-11R-2170-07	18	1	0	1	0	0	0	0	1	0	1	1	1	1	0	0	0	0	0
TCGA-66-2759-01A-01R-0851-07	762	0	0	1	1	1	0	0	1	1	1	0	0	1	0	1	1	1	0
TCGA-50-6673-01A-11R-1949-07	22	1	0	0	1	0	1	0	0	1	0	1	1	1	0	0	0	1	0
TCGA-56-1622-01A-01R-0692-07	881	1	0	1	1	1	0	1	1	1	0	0	0	0	1	1	1	0	0
TCGA-34-5927-01A-11R-1820-07	941	0	1	0	1	1	0	1	1	1	1	0	0	0	0	1	0	1	0
TCGA-39-5021-01A-01R-1443-07	2086	1	1	0	1	1	1	1	1	1	1	0	0	0	0	1	0	1	0
TCGA-85-A4CL-01A-41R-A26W-07	781	0	0	0	0	0	0	0	1	0	0	0	0	0	0	0	0	1	0
TCGA-77-8150-01A-11R-2247-07	1655	1	0	0	1	0	0	1	0	1	0	0	1	0	0	1	0	1	0
TCGA-69-7760-01A-11R-2170-07	202	0	0	0	1	0	0	1	0	0	1	1	0	0	0	0	0	0	0
TCGA-33-4586-01A-01R-1443-07	428	1	0	0	1	1	0	1	1	1	1	0	1	1	0	1	0	1	0
TCGA-67-3772-01A-01R-0946-07	573	0	0	1	0	0	1	1	1	0	1	1	1	1	0	0	1	0	0
TCGA-51-6867-01A-11R-2045-07	1856	1	1	1	0	1	1	1	1	1	1	0	1	0	1	1	1	0	0
TCGA-78-7535-01A-11R-2066-07	949	1	0	1	0	0	0	0	0	0	0	0	0	1	1	0	0	0	0
TCGA-05-4432-01A-01R-1206-07	761	0	1	1	0	0	1	1	1	1	0	0	0	0	0	0	0	0	0
TCGA-86-8280-01A-11R-2287-07	701	0	1	0	0	0	1	1	0	1	0	1	1	1	0	0	0	0	0
TCGA-39-5035-01A-01R-1443-07	474	0	1	0	1	1	1	1	0	1	1	0	1	0	1	1	0	1	0
TCGA-L9-A8F4-01A-11R-A39D-07	476	0	0	1	1	0	0	0	1	0	1	0	0	0	0	0	1	1	0
TCGA-60-2706-01A-01R-0851-07	2500	0	1	0	0	0	0	1	1	1	1	0	1	1	0	0	1	0	0
TCGA-86-8359-01A-11R-2326-07	444	1	0	1	0	0	0	1	1	0	0	1	0	0	1	0	1	1	0
TCGA-66-2742-01A-01R-0980-07	641	0	1	0	1	1	1	1	1	0	1	0	0	0	1	1	1	1	0
TCGA-55-7911-01A-11R-2170-07	537	0	1	0	0	0	0	0	0	0	0	1	0	1	0	0	1	0	0
TCGA-96-8170-01A-11R-2296-07	531	0	1	1	1	1	0	0	0	0	0	1	1	1	0	0	0	1	0
TCGA-77-8144-01A-11R-2247-07	833	0	0	0	1	1	0	0	0	0	0	1	0	1	1	1	1	1	0
TCGA-66-2767-01A-01R-0851-07	61	0	1	0	1	0	1	0	1	0	1	1	1	1	0	0	0	1	0
TCGA-49-6767-01A-11R-1858-07	677	0	0	0	1	1	0	1	0	0	0	1	0	1	1	1	1	1	0
TCGA-18-5592-01A-01R-1635-07	1519	0	0	1	1	1	0	0	0	1	0	1	1	0	0	1	1	1	0
TCGA-55-A494-01A-11R-A24X-07	481	0	0	1	1	0	0	0	1	0	0	1	0	0	0	0	1	0	0
TCGA-68-8250-01A-11R-2296-07	244	0	1	0	1	1	0	0	1	0	0	1	1	1	0	1	0	0	0
TCGA-99-AA5R-01A-11R-A39D-07	658	0	1	1	0	0	0	0	0	0	1	1	1	1	0	0	0	0	0
TCGA-56-7223-01A-11R-2045-07	442	1	1	1	1	1	0	0	1	0	1	0	0	1	0	1	0	1	0
TCGA-95-7562-01A-11R-2241-07	87	1	1	0	1	0	1	1	1	0	0	1	1	1	1	1	1	0	0
TCGA-55-7576-01A-11R-2066-07	670	0	1	1	0	0	1	1	1	1	1	1	0	1	0	0	0	0	0
TCGA-85-8071-01A-11R-2247-07	428	0	0	0	1	1	0	0	1	1	0	0	1	0	0	1	1	1	0
TCGA-34-5929-01A-11R-1820-07	151	1	1	0	1	1	0	1	1	0	0	0	1	1	0	1	0	1	0
TCGA-66-2781-01A-01R-0851-07	121	0	0	0	1	1	1	0	1	1	0	0	0	0	1	1	1	0	0
TCGA-50-5944-01A-11R-1755-07	764	0	0	0	0	0	1	0	1	1	0	1	1	1	0	0	0	0	0
TCGA-55-8621-01A-11R-2403-07	515	0	1	1	0	0	1	0	0	0	1	1	1	1	1	0	0	0	0
TCGA-49-4501-01A-01R-1206-07	1421	1	0	1	0	0	0	0	1	0	0	0	1	1	0	0	0	0	0
TCGA-66-2773-01A-01R-1201-07	92	1	0	0	1	1	1	0	1	1	0	0	0	0	1	1	1	1	0
TCGA-78-7145-01A-11R-2039-07	826	1	0	1	1	1	1	1	0	0	1	1	0	1	1	0	1	0	0
TCGA-49-AARR-01A-11R-A41B-07	4992	0	1	1	0	0	1	0	1	0	1	1	1	1	0	0	0	0	0
TCGA-05-4424-01A-22R-1858-07	913	0	1	1	0	0	1	1	1	0	1	1	1	1	0	0	0	0	0
TCGA-35-4123-01A-01R-1107-07	182	0	0	0	0	1	1	1	0	1	0	0	0	0	1	0	1	0	0
TCGA-60-2696-01A-01R-0851-07	109	1	1	0	1	1	0	0	1	1	1	0	0	1	0	1	0	1	0
TCGA-85-8052-01A-11R-2247-07	734	0	0	0	1	1	0	0	1	0	0	1	1	0	1	1	1	1	0
TCGA-98-A539-01A-31R-A262-07	173	0	0	0	1	1	0	0	0	1	0	0	0	1	1	1	1	1	0
TCGA-43-2578-01A-01R-0851-07	550	0	1	0	0	1	0	0	1	0	1	0	0	1	1	1	0	1	0
TCGA-66-2757-01A-01R-0851-07	1338	1	0	0	1	1	0	1	1	1	1	1	1	1	1	1	0	0	0
TCGA-66-2777-01A-01R-1201-07	61	0	1	0	1	1	1	0	1	1	1	1	0	0	1	1	1	1	0
TCGA-43-8116-01A-11R-2247-07	358	0	0	1	0	1	0	0	1	1	1	0	1	1	1	1	0	1	0
TCGA-97-A4M7-01A-11R-A24X-07	629	0	1	0	0	0	0	0	1	0	0	1	1	1	0	0	0	1	0
TCGA-39-5029-01A-01R-1443-07	740	1	0	0	0	1	0	1	0	0	1	0	0	0	1	1	1	1	0
TCGA-85-A53L-01A-21R-A26W-07	377	0	0	1	1	1	0	0	0	1	1	0	0	1	1	1	1	1	0
TCGA-55-8616-01A-11R-2403-07	48	0	0	0	0	0	0	0	0	0	1	1	1	1	0	0	0	0	1
TCGA-63-A5MH-01A-12R-A27Q-07	2026	0	1	1	1	1	0	0	1	0	1	0	1	1	1	1	0	1	1
TCGA-43-5668-01A-01R-1635-07	349	0	1	0	1	0	0	1	0	0	1	1	0	1	0	1	0	0	1
TCGA-18-4086-01A-01R-1100-07	85	1	0	0	1	1	1	1	1	1	0	0	0	0	0	1	0	1	1
TCGA-50-5055-01A-01R-1628-07	1830	1	0	0	0	0	1	0	0	1	0	1	0	0	0	0	0	0	1
TCGA-MP-A4SW-01A-21R-A24X-07	1778	1	0	1	0	0	0	0	0	0	1	1	1	1	0	0	0	0	1
TCGA-63-A5MI-01A-12R-A27Q-07	1784	0	0	0	1	1	0	0	1	1	0	1	1	0	0	1	0	1	1
TCGA-44-3919-01A-02R-1107-07	190	0	0	0	0	0	0	0	1	0	1	1	1	1	1	0	0	0	1
TCGA-56-A5DS-01A-11R-A27Q-07	8	0	1	0	0	1	1	0	1	0	0	0	1	0	0	1	1	1	1
TCGA-86-8674-01A-21R-2403-07	405	0	0	1	0	0	0	0	0	0	0	1	0	0	0	0	0	0	1
TCGA-85-7696-01A-11R-2125-07	376	0	0	0	1	1	1	0	1	0	1	1	0	0	0	0	1	1	1
TCGA-93-8067-01A-11R-2287-07	186	0	0	1	0	1	0	0	1	0	0	0	1	0	0	0	1	0	1
TCGA-L4-A4E5-01A-11R-A24X-07	578	0	1	0	1	0	1	1	0	0	1	1	0	0	0	0	1	0	1
TCGA-91-6828-01A-11R-1858-07	323	0	1	1	0	0	1	0	1	1	0	1	0	1	1	0	1	0	1
TCGA-91-6835-01A-11R-1858-07	79	0	1	0	0	0	1	1	1	0	1	1	1	1	0	0	0	0	1
TCGA-56-7579-01A-11R-2045-07	951	1	0	0	1	1	0	0	0	1	1	0	0	0	0	1	0	1	1
TCGA-86-7954-01A-11R-2187-07	605	0	1	0	0	0	0	1	1	0	0	0	1	0	0	0	0	0	1
TCGA-98-A53I-01A-31R-A262-07	565	0	0	0	1	0	0	0	1	0	0	1	1	0	0	0	0	1	1
TCGA-85-8351-01A-11R-2296-07	510	0	1	1	1	1	0	0	0	1	0	0	0	1	1	1	1	1	1
TCGA-77-A5G8-01B-11R-A27Q-07	1290	0	0	0	1	1	0	1	0	1	1	0	0	0	0	1	1	1	1
TCGA-77-A5GF-01A-21R-A27Q-07	839	0	0	0	1	1	1	0	1	1	0	0	0	0	0	1	0	1	1
TCGA-98-A53B-01A-11R-A262-07	61	1	1	0	0	1	0	0	1	1	0	1	0	0	1	1	1	1	1
TCGA-97-8176-01A-11R-2403-07	468	1	0	0	1	1	0	1	1	0	0	0	0	1	1	0	0	0	1
TCGA-55-8092-01A-11R-2241-07	154	1	0	0	0	1	1	1	0	1	0	1	0	0	1	0	0	0	1
TCGA-55-A48X-01A-11R-A24H-07	689	0	0	0	0	0	1	0	0	0	1	1	1	1	0	0	0	0	1
TCGA-85-A513-01A-12R-A26W-07	461	0	1	0	0	0	1	0	0	1	1	1	1	1	0	0	0	0	1
TCGA-22-5473-01A-01R-1635-07	1933	1	0	1	1	1	1	1	1	1	0	0	0	0	0	1	0	1	1
TCGA-97-8174-01A-11R-2287-07	164	1	0	1	0	0	1	0	0	1	1	1	1	1	1	0	0	0	1
TCGA-43-3920-01A-01R-0980-07	357	0	0	1	0	1	1	1	0	1	1	0	0	1	1	1	1	0	1
TCGA-52-7810-01A-11R-2125-07	923	0	0	0	0	1	0	1	0	0	1	0	0	1	1	1	1	1	1
TCGA-22-5480-01A-01R-1635-07	2170	1	0	1	1	1	1	0	1	1	1	0	1	1	1	1	0	1	1
TCGA-22-4594-01A-01R-1201-07	1470	1	1	1	0	0	1	1	1	1	1	0	0	0	0	0	0	0	1
TCGA-52-7622-01A-11R-2125-07	862	0	1	1	1	1	1	1	1	1	0	1	1	1	0	1	1	1	1
TCGA-85-A5B5-01A-21R-A26W-07	111	0	0	0	0	1	0	0	1	0	0	0	0	0	0	0	0	0	1
TCGA-21-5787-01A-01R-1635-07	329	1	0	1	1	0	1	1	0	0	0	0	0	0	1	1	0	0	1
TCGA-78-7146-01A-11R-2039-07	173	1	0	0	1	1	0	1	0	0	0	0	0	1	1	1	1	1	1
TCGA-50-8460-01A-11R-2326-07	829	0	0	0	0	0	0	0	0	0	0	1	1	1	0	0	0	0	1
TCGA-77-A5G1-01A-11R-A27Q-07	4026	0	1	0	1	0	1	1	0	1	0	1	0	0	1	1	1	1	1
TCGA-86-8076-01A-31R-2241-07	489	0	0	1	0	0	1	0	1	1	0	1	1	0	1	0	0	0	1
TCGA-05-4402-01A-01R-1206-07	244	1	0	1	0	1	1	1	0	1	1	0	1	1	1	0	1	0	1
TCGA-43-A56U-01A-11R-A26W-07	432	0	1	0	0	1	1	1	1	1	0	0	0	1	1	1	0	0	1
TCGA-O1-A52J-01A-11R-A262-07	1798	1	0	1	0	0	0	0	0	0	0	1	1	1	0	0	0	0	1
TCGA-44-2662-01B-02R-A277-07	480	0	1	1	1	0	1	1	1	1	1	1	0	1	1	1	1	0	1
TCGA-22-1012-01A-01R-0692-07	429	1	1	0	1	1	1	1	0	1	1	0	0	0	1	1	0	1	1
TCGA-95-A4VP-01A-21R-A262-07	605	0	1	1	0	0	1	0	0	1	0	1	0	1	1	0	0	0	1
TCGA-96-A4JL-01A-11R-A24Z-07	504	0	1	0	1	0	1	0	1	0	0	0	1	1	0	0	0	1	1
TCGA-77-6842-01A-11R-1949-07	899	1	0	1	1	1	0	1	1	1	0	0	1	0	1	1	1	1	1
TCGA-66-2790-01A-01R-0980-07	699	0	1	1	1	1	1	1	1	1	1	0	1	1	1	1	1	1	1
TCGA-55-8615-01A-11R-2403-07	446	0	0	1	0	0	0	0	1	0	1	1	0	0	0	0	0	0	1
TCGA-XC-AA0X-01A-32R-A405-07	6	1	1	1	0	1	0	0	1	1	1	1	0	1	0	1	0	1	1
TCGA-55-7570-01A-11R-2039-07	824	0	1	0	1	1	1	0	1	1	1	0	0	1	0	1	1	1	1
TCGA-66-2755-01A-01R-0851-07	28	0	0	1	1	1	1	1	1	1	0	0	1	1	1	1	0	1	1
TCGA-52-7809-01A-21R-2125-07	166	1	1	1	1	0	1	0	1	1	0	1	0	1	0	0	0	1	1
TCGA-51-4079-01A-01R-1100-07	12	1	0	1	1	1	1	1	1	1	0	1	0	0	1	1	1	1	1
TCGA-NJ-A55R-01A-11R-A262-07	603	0	0	1	0	0	1	0	1	1	0	0	1	0	1	0	1	0	1
TCGA-18-3415-01A-01R-0980-07	2803	1	0	0	1	1	1	1	1	1	1	0	0	0	0	1	1	1	1
TCGA-44-7660-01A-11R-2066-07	325	0	1	0	1	1	1	0	1	0	1	0	0	0	0	1	0	0	1
TCGA-55-7227-01A-11R-2039-07	952	1	0	1	0	0	1	0	0	1	0	1	1	0	1	0	1	0	1
TCGA-05-4244-01A-01R-1107-07	0	0	0	1	0	0	0	0	0	0	0	1	0	0	0	0	1	0	1
TCGA-93-7347-01A-11R-2187-07	297	0	0	1	0	0	1	0	0	1	0	1	1	1	0	0	0	0	1
TCGA-55-8089-01A-11R-2241-07	702	1	1	0	1	1	1	1	1	1	0	0	0	1	1	1	1	1	1
TCGA-60-2698-01A-01R-0851-07	311	1	1	1	0	1	1	1	0	1	1	0	1	1	1	1	1	1	1
TCGA-69-7980-01A-11R-2187-07	411	0	0	1	0	0	1	1	1	1	1	0	1	1	1	0	1	0	1
TCGA-05-4390-01A-02R-1755-07	1126	0	1	0	1	0	1	1	0	1	1	0	0	0	1	1	1	0	1
TCGA-21-A5DI-01A-31R-A26W-07	979	0	0	1	0	1	1	1	0	1	1	0	0	0	1	1	1	1	1
TCGA-NJ-A4YG-01A-22R-A262-07	1904	0	1	0	0	0	1	0	0	0	0	1	1	0	0	0	0	0	1
TCGA-38-4628-01A-01R-1206-07	1492	1	0	0	0	0	1	1	0	1	1	0	0	1	0	0	0	0	1
TCGA-60-2714-01A-01R-0851-07	512	0	0	0	1	1	0	1	0	1	0	1	0	0	1	0	1	1	1
TCGA-58-A46L-01A-11R-A24H-07	1723	0	1	0	1	1	1	1	0	1	0	1	1	0	0	1	1	1	1
TCGA-85-A512-01A-11R-A26W-07	465	0	1	0	1	0	1	0	0	0	0	1	1	0	0	1	0	1	1
TCGA-50-5941-01A-11R-1755-07	567	0	1	0	0	0	1	0	1	1	0	1	1	1	0	0	1	0	1
TCGA-44-2656-01A-02R-0946-07	582	0	1	1	0	0	1	1	0	1	1	1	0	1	0	0	1	0	1
TCGA-73-4675-01A-01R-1206-07	40	0	0	0	0	0	1	1	0	1	0	0	0	0	1	0	0	0	1
TCGA-86-8358-01A-11R-2326-07	653	0	1	0	1	0	1	0	1	1	0	1	0	0	1	1	0	1	1
TCGA-62-8399-01A-21R-2326-07	2696	0	1	1	0	0	1	1	0	1	0	0	0	1	0	0	0	1	1
TCGA-55-8203-01A-11R-2241-07	547	0	1	1	0	0	1	0	1	1	1	1	0	0	1	0	1	0	1
TCGA-44-8117-01A-11R-2241-07	385	0	1	1	0	0	1	1	0	1	0	1	0	1	0	0	1	0	1
TCGA-78-7161-01A-11R-2039-07	215	0	0	1	0	0	1	0	1	1	0	0	1	0	0	0	1	0	1
TCGA-78-7159-01A-11R-2039-07	1221	0	1	0	0	0	1	1	1	1	0	1	0	0	1	0	1	0	1
TCGA-05-4398-01A-01R-1206-07	1431	0	0	0	1	1	1	1	0	1	0	1	0	1	1	0	1	0	1
TCGA-21-1071-01A-01R-0692-07	1426	1	1	0	1	1	1	1	1	1	1	0	0	1	1	1	1	0	1
TCGA-44-6147-01A-11R-1755-07	441	0	0	1	0	0	1	1	1	1	1	1	1	1	0	0	0	0	1
TCGA-98-8022-01A-11R-2247-07	933	1	1	1	1	0	1	0	1	0	1	1	1	1	0	0	0	0	1
TCGA-66-2744-01A-01R-0980-07	30	0	1	1	1	0	0	1	0	1	1	1	0	1	1	1	1	1	1
TCGA-58-8386-01A-11R-2296-07	1	1	1	1	0	1	1	1	0	1	1	1	1	1	1	1	0	1	1
TCGA-44-2659-01A-01R-0946-07	529	0	0	1	0	0	1	0	0	1	0	1	1	0	0	0	0	0	1
TCGA-99-7458-01A-11R-2039-07	392	0	1	1	0	0	1	1	0	1	1	1	1	1	1	0	1	0	1
TCGA-99-8033-01A-11R-2241-07	656	1	0	1	1	0	1	1	1	1	1	0	0	1	1	0	1	0	1
TCGA-55-A57B-01A-12R-A39D-07	546	0	1	1	0	0	1	0	0	1	0	1	1	1	0	0	0	0	1
TCGA-55-6712-01A-11R-1858-07	171	1	1	0	1	0	1	1	0	1	0	1	0	1	1	0	1	1	1
TCGA-55-8205-01A-11R-2241-07	599	0	0	0	1	0	1	1	0	1	0	1	0	1	1	1	1	0	1
TCGA-21-1083-01A-01R-0692-07	1315	1	0	1	0	1	1	0	1	1	1	0	1	0	0	1	0	0	1
TCGA-56-8083-01A-11R-2247-07	150	0	1	0	1	0	1	0	1	0	1	1	1	1	1	1	0	1	1
TCGA-66-2765-01A-01R-0851-07	61	0	0	0	1	1	1	1	0	1	0	0	0	0	1	1	1	1	1
TCGA-86-6851-01A-11R-1949-07	179	0	0	0	0	0	1	1	1	0	1	1	1	0	0	0	0	0	1
TCGA-05-4427-01A-21R-1858-07	791	0	1	0	1	1	1	1	1	1	1	1	0	0	1	0	1	0	1
TCGA-55-6971-01A-11R-1949-07	1400	0	1	1	0	0	1	1	1	1	1	1	1	1	1	0	1	0	1
TCGA-L3-A4E7-01A-11R-A24Z-07	392	0	1	1	1	1	1	0	0	0	0	0	1	0	1	1	1	1	1
TCGA-95-A4VN-01A-11R-A262-07	553	0	0	0	1	0	1	0	0	1	1	1	0	0	1	0	1	1	1
TCGA-50-5045-01A-01R-1628-07	2174	1	0	1	0	0	1	1	0	1	1	0	0	1	1	0	1	1	1
TCGA-21-1077-01A-01R-0692-07	1058	1	1	1	0	1	1	1	1	1	1	0	0	1	1	1	1	1	1
TCGA-64-5781-01A-01R-1628-07	1202	0	0	1	1	0	1	1	0	1	0	0	0	1	1	0	1	1	1
TCGA-62-8395-01A-11R-2326-07	1216	0	0	1	0	0	1	0	1	1	0	1	1	0	0	0	0	0	1
TCGA-85-6560-01A-11R-1820-07	364	0	1	0	1	0	1	1	0	1	1	0	0	0	1	1	0	1	1
TCGA-92-8065-01A-11R-2247-07	70	0	1	0	0	1	1	0	0	1	1	1	1	1	0	1	0	1	1
TCGA-94-A5I6-01A-21R-A27Q-07	538	0	0	0	1	1	1	1	1	1	1	0	0	0	1	1	1	1	1
TCGA-95-7567-01A-11R-2066-07	163	0	0	0	0	0	1	1	1	0	0	1	0	0	0	0	1	0	1
TCGA-46-6025-01A-11R-1820-07	324	0	0	0	1	1	1	1	0	1	1	0	0	1	1	1	1	1	1
TCGA-66-2795-01A-02R-0980-07	122	0	0	0	1	1	1	1	0	1	1	0	0	1	1	1	1	1	1
TCGA-55-8090-01A-11R-2241-07	598	1	1	1	0	0	1	0	0	1	0	1	0	0	1	0	1	1	1
TCGA-55-A4DG-01A-11R-A24H-07	608	0	1	1	0	0	0	0	1	0	1	1	1	1	0	0	0	0	1
TCGA-64-5774-01A-01R-1628-07	2550	0	1	1	0	0	1	0	1	1	0	1	0	0	1	0	1	0	1
TCGA-86-7953-01A-11R-2187-07	591	0	1	0	1	0	1	1	1	1	0	1	0	0	0	0	1	0	1
TCGA-50-6590-01A-12R-1858-07	1288	1	0	0	1	1	1	1	0	1	1	1	1	1	1	1	1	1	1
TCGA-05-4382-01A-01R-1206-07	607	0	0	0	0	1	1	1	0	1	1	0	0	1	1	0	1	0	1
TCGA-77-8146-01A-11R-2247-07	2183	0	1	0	1	1	1	0	1	1	0	0	0	0	1	0	1	1	1
TCGA-60-2723-01A-01R-0851-07	693	0	0	0	1	1	1	1	1	1	1	0	0	0	1	1	0	1	1
TCGA-55-8507-01A-11R-2403-07	418	0	1	1	0	0	1	0	0	1	1	1	1	0	1	0	1	0	1
TCGA-44-7671-01A-11R-2066-07	535	0	0	1	0	0	1	0	0	1	0	1	0	0	0	0	0	0	1
TCGA-55-8302-01A-11R-2326-07	478	0	1	0	0	0	0	0	0	0	1	1	0	0	1	0	1	1	1
TCGA-34-5231-01A-21R-1820-07	1984	1	0	0	1	1	1	1	1	1	1	0	1	1	0	1	0	1	1
TCGA-60-2697-01A-11R-2125-07	372	1	1	1	0	0	1	1	0	1	1	1	1	1	1	0	0	0	1
TCGA-MP-A4SV-01A-11R-A24X-07	2620	1	1	0	1	0	1	0	1	1	0	1	1	0	0	0	1	0	1
TCGA-39-5019-01A-01R-1820-07	1361	0	1	1	1	1	1	1	1	1	1	0	1	0	1	1	1	1	1
TCGA-50-7109-01A-11R-2039-07	308	1	1	0	1	0	1	1	1	1	0	1	1	0	1	0	1	0	1
TCGA-96-A4JK-01A-11R-A24Z-07	589	0	1	0	1	1	1	0	1	1	0	0	1	0	0	1	1	1	1
TCGA-18-3414-01A-01R-0980-07	716	1	1	1	1	1	1	1	0	1	1	0	1	0	1	0	0	1	1
TCGA-63-A5MG-01A-12R-A27Q-07	2148	0	1	1	1	1	1	0	0	1	0	0	1	1	1	1	1	1	1
TCGA-MP-A4TA-01A-21R-A24X-07	950	1	0	0	1	0	1	0	0	1	0	0	0	0	0	0	1	0	1
TCGA-44-3398-01A-01R-1107-07	253	0	1	1	0	0	1	1	0	1	1	1	0	1	1	0	1	0	1
TCGA-44-7667-01A-31R-2066-07	557	0	1	1	1	0	1	0	1	1	1	0	0	0	1	0	0	1	1
TCGA-O2-A52V-01A-31R-A262-07	1335	1	1	0	1	1	1	1	1	1	0	0	1	0	1	1	1	1	1
TCGA-J2-A4AD-01A-11R-A24H-07	550	1	1	0	1	0	1	0	1	1	1	0	0	1	1	0	1	0	1
TCGA-39-5031-01A-01R-1443-07	833	0	1	1	1	1	1	1	1	1	0	0	1	1	0	1	0	1	1
TCGA-69-7978-01A-11R-2187-07	134	0	0	0	0	0	1	1	0	1	1	1	0	1	1	1	1	1	1
TCGA-22-5479-01A-31R-1949-07	1651	0	0	0	1	1	1	0	1	0	0	0	0	0	0	1	0	1	1
TCGA-MN-A4N1-01A-11R-A24X-07	827	0	1	0	1	0	0	1	0	0	0	0	0	0	1	0	0	1	1
TCGA-43-8118-01A-11R-2403-07	89	1	1	0	1	1	1	1	0	1	1	1	1	1	1	1	1	1	1
TCGA-38-4626-01A-01R-1206-07	2595	0	1	1	0	0	1	0	0	1	0	1	1	1	1	0	0	0	1
TCGA-J2-A4AG-01A-11R-A24H-07	500	0	1	1	0	0	1	0	1	1	0	1	1	1	0	0	0	0	1
TCGA-LA-A7SW-01A-11R-A405-07	408	1	1	1	1	1	1	1	0	1	1	0	0	1	1	1	1	1	1
TCGA-05-5715-01A-01R-1628-07	62	0	0	0	0	0	1	0	1	1	0	1	1	0	1	0	1	0	1
TCGA-99-8025-01A-11R-2241-07	1060	0	0	0	0	0	1	1	1	1	0	1	0	0	1	0	0	0	1
TCGA-86-8668-01A-11R-2403-07	423	0	0	1	0	0	1	0	1	1	0	1	1	1	1	0	0	0	1
TCGA-64-5775-01A-01R-1628-07	62	1	1	1	1	0	1	1	0	0	1	0	0	1	1	1	1	1	1
TCGA-18-4721-01A-01R-1443-07	4694	0	0	0	1	1	1	1	1	1	1	0	0	1	1	1	0	1	1
TCGA-66-2753-01A-01R-0980-07	31	0	0	0	1	1	1	1	1	1	0	0	0	1	1	1	1	1	1
TCGA-55-7907-01A-11R-2170-07	343	1	0	1	1	0	1	1	1	1	0	1	0	0	0	0	1	0	1
TCGA-55-6987-01A-11R-1949-07	2137	0	1	1	0	0	1	1	1	1	0	1	0	0	1	0	0	0	1
TCGA-55-8508-01A-11R-2403-07	617	0	0	1	0	0	1	0	1	1	0	1	0	0	1	0	0	0	1
TCGA-43-7656-01A-11R-2125-07	315	0	1	1	1	0	1	0	1	1	1	0	1	1	0	0	0	1	1
TCGA-33-4547-01A-01R-1201-07	2419	0	1	1	1	1	1	1	1	1	0	0	1	0	1	1	1	1	1
TCGA-66-2782-01A-01R-0851-07	365	1	1	1	1	1	1	1	0	1	1	0	0	0	0	1	1	1	1
TCGA-77-A5GH-01A-11R-A27Q-07	713	0	0	1	1	1	1	1	0	1	1	0	0	1	1	1	0	1	1
TCGA-05-4425-01A-01R-1755-07	669	0	0	1	0	0	1	0	0	1	0	1	1	1	0	0	1	0	1
TCGA-22-5482-01A-01R-1635-07	357	1	0	1	1	1	1	0	0	1	1	0	0	1	1	1	1	1	1
TCGA-05-4250-01A-01R-1107-07	121	1	0	1	1	1	1	1	0	1	1	0	0	0	1	0	1	1	1
TCGA-90-A59Q-01A-11R-A26W-07	322	1	0	0	1	0	1	0	1	1	1	0	0	0	1	0	1	1	1
TCGA-98-A538-01A-11R-A262-07	826	0	1	0	1	1	1	0	1	1	0	0	1	0	0	1	1	1	1
TCGA-86-8673-01A-11R-2403-07	455	0	0	0	0	0	1	1	1	1	0	0	0	0	1	0	0	0	1
TCGA-49-4490-01A-21R-1858-07	385	1	0	0	0	0	1	0	0	0	0	0	1	1	1	0	1	0	1
TCGA-55-8204-01A-11R-2241-07	515	0	1	1	1	0	1	1	1	1	0	0	1	0	1	1	1	1	1
TCGA-97-A4M5-01A-11R-A24X-07	634	0	1	1	0	0	1	0	0	1	1	1	1	1	0	0	0	0	1
TCGA-44-A4SU-01A-11R-A24X-07	409	1	0	0	0	0	1	0	0	0	0	1	1	1	1	0	1	0	1
TCGA-55-A490-01A-11R-A466-07	99	1	0	0	0	0	1	1	1	1	1	1	0	0	1	0	1	0	1
TCGA-93-A4JO-01A-21R-A24X-07	33	1	1	0	0	0	1	0	1	1	1	0	0	0	0	0	0	0	1
TCGA-O2-A52N-01A-11R-A26W-07	1006	1	0	0	1	1	1	0	0	1	1	0	0	1	1	1	1	1	1
TCGA-22-0940-01A-01R-0692-07	669	1	0	1	1	0	1	1	0	1	1	0	0	1	1	1	0	1	1
TCGA-50-5939-01A-11R-1628-07	460	1	1	1	0	1	1	1	0	1	1	0	0	1	1	1	1	0	1
TCGA-50-5072-01A-21R-1858-07	250	1	0	1	1	1	1	1	0	1	0	0	0	1	1	0	1	0	1
TCGA-77-8009-01A-11R-2187-07	1641	0	0	1	1	1	1	1	1	1	1	0	1	1	1	1	0	1	1
TCGA-44-8120-01A-11R-2241-07	260	0	0	1	0	0	1	1	0	1	1	1	1	1	0	0	0	1	1
TCGA-49-6744-01A-11R-1858-07	890	0	1	1	0	0	1	1	1	1	1	1	1	1	1	0	0	0	1
TCGA-22-1002-01A-01R-0692-07	131	1	1	1	0	1	1	0	0	1	1	1	1	1	0	1	0	1	1
TCGA-49-AAR9-01A-21R-A41B-07	260	1	1	1	1	1	1	1	0	0	0	0	0	0	1	1	1	1	1
TCGA-68-A59I-01A-11R-A262-07	492	0	1	0	0	1	1	1	1	1	0	0	1	0	1	1	1	1	1
TCGA-66-2792-01A-01R-0980-07	913	0	1	0	1	1	1	1	1	1	1	1	1	0	1	1	1	1	1
TCGA-50-5936-01A-11R-1628-07	257	1	0	0	1	1	1	0	0	1	1	1	1	0	1	0	1	0	1
TCGA-77-8154-01A-11R-2247-07	1092	0	0	0	1	1	1	0	1	1	0	0	1	0	0	1	0	1	1
TCGA-85-8584-01A-11R-2403-07	383	1	0	1	1	1	1	0	0	1	0	0	0	0	1	0	1	0	1
TCGA-56-8504-01A-11R-2403-07	510	0	0	0	1	1	1	0	1	1	0	0	1	0	0	1	1	1	1
TCGA-22-1016-01A-01R-0692-07	822	1	1	1	0	1	1	0	0	1	1	1	1	1	1	1	0	0	1
TCGA-77-7140-01A-41R-2045-07	632	1	0	1	1	1	1	1	1	1	1	1	0	0	0	1	0	1	1
TCGA-53-7626-01A-12R-2066-07	929	1	1	1	0	0	0	0	1	0	1	1	1	1	0	0	0	0	1
TCGA-78-8660-01A-11R-2403-07	321	1	1	0	0	0	0	0	0	0	1	0	0	0	0	0	1	0	1
TCGA-58-8388-01A-11R-2326-07	412	1	1	0	1	1	1	1	1	1	0	1	1	1	1	1	0	1	1
TCGA-39-5022-01A-21R-1820-07	1679	1	0	0	0	1	1	1	1	1	1	0	1	0	1	1	0	0	1
TCGA-49-4487-01A-21R-1858-07	855	1	1	1	1	0	1	1	0	1	0	1	0	1	1	0	0	0	1
TCGA-55-8301-01A-11R-2287-07	534	0	1	0	0	0	1	0	0	1	0	0	1	0	1	1	1	0	1
TCGA-55-A491-01A-11R-A24H-07	626	0	0	0	0	0	1	0	1	1	0	0	0	0	0	0	0	0	1
TCGA-73-4670-01A-01R-1206-07	131	0	0	0	1	1	1	1	1	1	1	0	0	0	1	0	1	0	1
TCGA-66-2780-01A-01R-0851-07	366	1	0	1	1	1	1	1	0	1	1	0	0	0	1	1	1	1	1
TCGA-50-5049-01A-01R-1628-07	2146	0	1	0	0	0	1	1	0	1	0	0	1	1	1	0	0	0	1
TCGA-22-4605-01A-21R-2125-07	974	1	1	0	0	1	1	1	1	1	1	0	1	1	1	1	1	1	1
TCGA-56-8629-01A-11R-2403-07	481	0	0	1	0	1	1	0	1	1	1	0	0	0	1	1	1	1	1
TCGA-66-2791-01A-01R-0980-07	153	1	0	0	1	1	1	1	1	1	1	1	1	0	1	1	1	1	1
TCGA-86-8073-01A-11R-2241-07	740	0	1	0	0	0	1	1	0	1	1	1	0	1	0	0	0	0	1
TCGA-77-A5G3-01A-31R-A27Q-07	3576	0	1	0	1	1	1	0	1	1	0	1	1	0	0	1	0	1	1
TCGA-94-7557-01A-11R-2125-07	5	1	1	0	1	1	1	0	1	1	1	0	1	0	1	1	1	1	1
TCGA-33-6737-01A-11R-1820-07	601	1	0	1	1	1	1	1	0	1	1	0	0	1	1	1	1	1	1
TCGA-63-A5MT-01A-21R-A26W-07	498	0	0	0	1	1	1	0	0	1	1	0	0	1	1	1	1	1	1
TCGA-55-6979-01A-11R-1949-07	237	1	1	1	1	0	1	1	0	1	1	1	0	1	1	0	0	1	1
TCGA-90-A4EE-01A-11R-A24Z-07	688	0	1	0	0	0	1	0	1	1	0	0	1	1	1	0	0	1	1
TCGA-85-7699-01A-11R-2125-07	1001	1	0	1	1	1	1	1	1	1	1	0	1	1	1	1	0	1	1
TCGA-52-7811-01A-11R-2125-07	266	1	1	1	1	1	1	0	0	1	1	1	1	1	1	1	1	1	1
TCGA-98-A53C-01A-11R-A262-07	822	0	1	1	0	0	1	0	0	1	1	1	1	1	1	0	0	0	1
TCGA-18-4083-01A-01R-1100-07	188	1	0	0	1	1	1	1	1	1	0	1	1	0	1	1	0	1	1
TCGA-22-1005-01A-01R-0692-07	1953	1	1	1	0	0	1	0	0	1	0	0	1	0	1	0	1	0	1
TCGA-56-A4BW-01A-11R-A24H-07	585	0	1	1	1	1	1	0	0	1	0	0	1	0	1	1	0	1	1
TCGA-56-8308-01A-11R-2296-07	517	0	1	1	0	1	1	1	1	1	0	1	1	0	1	1	1	1	1
TCGA-91-6840-01A-11R-1949-07	372	0	1	1	0	0	0	1	0	0	0	0	0	0	0	0	0	0	1
TCGA-64-5779-01A-01R-1628-07	507	0	1	1	1	0	1	0	1	1	0	1	1	0	1	0	1	0	1
TCGA-73-4659-01A-01R-1206-07	711	1	1	0	0	0	1	1	1	1	0	1	1	1	1	0	0	0	1
TCGA-77-A5FZ-01A-31R-A27Q-07	3838	1	1	1	0	0	1	0	0	1	0	1	1	1	1	0	0	0	1
TCGA-97-7937-01A-11R-2170-07	564	0	1	0	1	0	0	1	1	0	0	1	1	1	0	0	1	0	1
TCGA-J2-8194-01A-11R-2241-07	724	0	0	1	0	0	1	0	1	1	0	1	1	1	1	0	0	0	1
TCGA-56-8624-01A-11R-2403-07	420	0	1	0	0	1	1	0	0	1	0	1	1	0	0	0	0	1	1
TCGA-55-7914-01A-11R-2170-07	187	1	1	0	0	0	1	0	1	1	0	1	1	0	0	0	0	0	1
TCGA-56-8628-01A-11R-2403-07	616	0	1	1	0	1	1	1	1	1	0	1	1	1	1	0	1	1	1
TCGA-62-8394-01A-11R-2326-07	139	1	1	1	1	0	0	0	0	0	1	1	1	1	1	0	1	0	1
TCGA-90-7964-01A-21R-2187-07	428	0	1	0	1	1	1	0	1	1	1	0	0	0	1	1	0	1	1
TCGA-55-8207-01A-11R-2241-07	977	0	0	1	0	0	1	0	0	1	1	1	1	1	0	0	0	0	1
TCGA-50-5044-01A-21R-1858-07	624	1	0	1	1	1	1	1	0	1	0	0	0	1	1	1	1	1	1
TCGA-58-8393-01A-11R-2326-07	1058	0	1	0	1	1	1	0	0	1	0	0	1	0	1	1	1	0	1
TCGA-50-6594-01A-11R-1755-07	370	1	0	0	1	1	1	1	0	0	0	0	0	1	1	0	1	1	1
TCGA-50-6592-01A-11R-1755-07	777	1	0	0	1	0	1	1	0	1	1	1	0	1	1	1	1	0	1
TCGA-43-6143-01A-11R-1820-07	376	0	1	0	1	1	1	0	1	1	1	1	1	1	1	1	0	0	1
TCGA-66-2734-01A-01R-0980-07	1311	0	1	1	1	1	1	1	0	1	1	0	0	0	1	1	1	1	1
TCGA-49-6761-01A-31R-1949-07	354	0	0	0	1	0	1	1	0	1	0	1	0	0	1	0	1	1	1
TCGA-44-A47G-01A-21R-A24H-07	351	0	0	1	0	0	1	0	0	1	0	1	0	1	1	0	1	0	1
TCGA-44-2668-01A-01R-A278-07	246	0	0	0	1	1	1	1	0	1	1	1	0	1	1	0	1	1	1
TCGA-50-5931-01A-11R-1755-07	434	1	0	1	1	1	1	0	1	1	1	0	0	1	1	1	0	0	1
TCGA-77-8131-01A-11R-2247-07	383	1	1	1	0	1	1	0	0	1	1	0	1	1	1	1	1	1	1
TCGA-MP-A4T4-01A-11R-A262-07	2617	1	0	1	0	0	1	1	0	1	0	1	0	0	1	0	0	0	1
TCGA-56-8309-01A-11R-2296-07	428	0	0	1	0	1	1	1	1	1	1	1	1	1	1	1	0	1	1
TCGA-68-7755-01A-11R-2125-07	83	0	0	1	1	1	1	1	0	1	0	0	1	0	1	1	1	1	1
TCGA-63-A5MV-01A-21R-A26W-07	1100	0	0	0	0	1	1	0	1	1	1	0	1	1	1	1	0	1	1
TCGA-38-4629-01A-02R-1206-07	864	1	0	1	1	1	1	1	0	1	1	0	0	1	1	1	1	1	1
TCGA-55-6981-01A-11R-1949-07	1379	1	1	0	1	0	1	1	0	1	1	0	0	1	1	0	1	1	1
TCGA-49-AARE-01A-11R-A41B-07	1229	1	0	0	0	0	1	0	0	0	0	0	0	0	1	0	1	0	1
TCGA-78-7537-01A-11R-2066-07	1622	1	0	1	0	0	1	0	0	1	0	1	1	0	0	0	0	0	1
TCGA-69-7763-01A-11R-2170-07	690	0	1	1	0	0	1	0	0	1	1	1	1	0	1	0	0	0	1
TCGA-NK-A5CX-01A-11R-A26W-07	111	0	1	1	0	1	1	0	0	1	0	0	0	0	1	1	1	1	1
TCGA-62-8398-01A-11R-2326-07	444	1	0	0	1	1	1	0	1	1	0	0	0	1	1	0	1	1	1
TCGA-55-8096-01A-11R-2241-07	719	1	0	1	0	0	1	0	0	1	1	1	1	1	1	0	1	0	1
TCGA-66-2789-01A-01R-0980-07	123	1	1	0	1	1	1	1	1	1	1	0	1	0	1	1	1	0	1
TCGA-44-6779-01A-11R-1858-07	500	1	0	0	1	1	1	1	0	1	0	0	0	1	1	1	1	1	1
TCGA-69-7979-01A-11R-2187-07	89	0	0	0	0	0	1	1	0	1	0	1	1	0	1	0	0	0	1
TCGA-62-A46V-01A-11R-A24H-07	2199	0	0	0	0	0	1	0	0	1	0	1	1	1	1	0	1	0	1
TCGA-56-8305-01A-11R-2296-07	105	0	0	0	0	1	1	0	0	1	0	0	0	1	1	1	1	1	1
TCGA-99-8032-01A-11R-2241-07	44	0	1	1	0	0	1	0	1	1	0	1	0	0	1	0	0	0	1
TCGA-60-2710-01A-01R-0851-07	1714	0	1	1	1	1	1	1	1	1	0	1	1	1	0	1	0	1	1
TCGA-21-1082-01A-01R-0692-07	3644	0	1	0	0	0	1	0	0	1	1	0	0	0	0	0	0	0	1
TCGA-86-7711-01A-11R-2066-07	630	0	0	0	0	1	1	1	1	1	1	0	0	1	1	1	1	0	1
TCGA-49-6743-01A-11R-1858-07	369	0	1	0	1	1	1	1	0	1	0	1	0	1	1	0	1	1	1
TCGA-55-6980-01A-11R-1949-07	2109	0	0	0	0	0	1	1	0	1	1	1	1	1	1	0	1	0	1
TCGA-63-A5MS-01A-11R-A26W-07	2381	0	1	1	1	1	1	0	1	1	0	1	1	1	1	1	0	1	1
TCGA-44-6775-01A-11R-A278-07	370	0	0	0	1	0	1	1	1	1	1	1	1	0	1	0	1	0	1
TCGA-86-7701-01A-11R-2170-07	474	0	1	1	1	0	1	1	1	1	0	1	0	0	1	0	1	0	1
TCGA-83-5908-01A-21R-2287-07	824	0	1	0	1	0	1	1	0	1	1	1	0	1	1	0	1	1	1
TCGA-39-5039-01A-01R-1443-07	544	1	0	1	0	1	1	1	0	1	0	1	1	1	1	1	1	1	1
TCGA-39-5028-01A-01R-1443-07	52	1	0	1	0	1	1	1	0	1	1	0	0	1	1	1	1	1	1
TCGA-21-1076-01A-02R-0692-07	1852	0	1	0	1	1	1	1	0	1	1	1	0	1	1	1	0	1	1
TCGA-39-5030-01A-01R-1443-07	59	1	0	1	1	1	1	1	1	1	0	1	1	1	1	1	0	1	1
TCGA-34-8454-01A-11R-2326-07	827	0	0	1	1	1	1	0	1	1	0	1	1	0	1	1	0	1	1
TCGA-L9-A743-01A-43R-A39D-07	664	0	1	1	0	0	1	1	1	1	1	1	1	1	1	0	0	0	1
TCGA-86-8279-01A-11R-2287-07	482	0	0	0	0	0	1	1	0	1	1	0	1	1	1	0	0	0	1
TCGA-43-A474-01A-11R-A24H-07	353	0	0	0	1	1	1	1	1	1	1	0	1	0	1	1	1	1	1
TCGA-56-A5DR-01A-11R-A27Q-07	4	0	1	0	1	1	1	0	0	1	0	0	0	0	0	1	0	1	1
TCGA-55-5899-01A-11R-1628-07	930	0	0	1	1	0	1	0	1	1	0	0	0	0	1	0	0	0	1
TCGA-63-A5MM-01A-11R-A26W-07	456	1	0	1	1	1	1	0	0	1	1	0	0	1	1	1	1	1	1
TCGA-69-7973-01A-11R-2187-07	230	0	1	1	0	0	1	1	1	1	0	1	0	0	1	0	1	0	1
TCGA-56-5898-01A-11R-1635-07	555	0	0	1	0	1	1	0	1	1	0	1	1	0	1	1	1	1	1
TCGA-85-A4JC-01A-11R-A24Z-07	455	0	0	1	0	1	1	0	0	1	1	0	0	1	1	1	1	1	1
TCGA-66-2769-01A-02R-0851-07	215	1	1	1	1	1	1	1	0	1	1	0	0	1	1	1	0	1	1
TCGA-56-7580-01A-11R-2045-07	925	0	0	0	1	1	1	0	0	1	0	0	0	0	1	1	1	0	1
TCGA-22-4596-01A-01R-1201-07	17	1	1	1	0	0	1	1	0	1	1	1	0	1	1	0	1	0	1
TCGA-49-6745-01A-11R-1858-07	522	0	1	0	1	0	1	1	0	1	0	1	0	1	1	1	1	0	1
TCGA-69-7974-01A-11R-2187-07	184	0	1	1	1	0	0	0	0	1	0	1	0	1	1	0	1	0	1
TCGA-85-7843-01A-11R-2125-07	35	0	0	0	1	1	1	1	1	1	1	0	1	1	1	1	0	1	1
TCGA-85-8481-01A-11R-2326-07	236	1	1	1	0	1	1	1	0	1	1	0	0	0	1	1	1	1	1
TCGA-56-A62T-01A-11R-A405-07	84	0	0	1	1	1	1	1	0	1	1	0	0	1	1	1	0	1	1
TCGA-21-5786-01A-01R-1635-07	661	0	0	0	0	1	1	0	0	1	0	0	0	1	1	1	1	1	1
TCGA-56-7731-01A-11R-2125-07	3	1	0	1	0	1	1	1	0	1	1	1	1	1	1	1	1	1	1
TCGA-56-8626-01A-11R-2403-07	302	1	1	1	0	1	1	1	0	1	1	1	1	1	1	1	1	1	1
TCGA-77-7338-01A-11R-2045-07	5	1	0	1	1	1	1	1	0	1	1	1	0	0	1	1	1	1	1
TCGA-43-7657-01A-31R-2125-07	236	0	0	0	0	1	1	1	1	1	1	1	1	1	1	1	0	1	1
TCGA-86-8672-01A-21R-2403-07	19	1	0	0	0	0	1	1	0	1	0	0	0	0	1	0	1	1	1
TCGA-60-2703-01A-11R-2045-07	2945	1	1	1	1	1	1	1	1	1	1	0	0	1	1	1	1	1	1
TCGA-49-AARN-01A-21R-A41B-07	1135	1	0	0	0	0	1	0	0	0	0	1	1	0	0	0	0	0	1
TCGA-85-7697-01A-11R-2125-07	1063	0	0	0	1	1	1	0	0	1	1	0	1	1	1	1	1	1	1
TCGA-73-4658-01A-01R-1755-07	1600	1	0	1	0	0	1	1	0	1	0	1	1	1	1	0	1	0	1
TCGA-86-6562-01A-11R-1755-07	376	1	1	0	1	0	1	1	0	1	1	1	1	1	1	0	1	0	1
TCGA-55-A493-01A-11R-A24H-07	28	0	0	0	1	1	1	1	0	1	1	0	0	1	1	1	1	1	1
TCGA-22-5489-01A-01R-1635-07	1912	1	0	1	1	1	1	1	0	1	1	0	1	1	1	1	0	1	1
TCGA-22-5478-01A-01R-1635-07	24	1	0	0	1	1	1	1	0	1	1	0	0	1	0	1	1	1	1
TCGA-L9-A444-01A-21R-A24H-07	307	0	0	0	0	0	1	0	1	1	1	1	0	0	0	0	0	0	1
TCGA-44-6145-01A-11R-1755-07	328	0	1	1	0	0	1	1	1	1	0	0	0	1	1	0	1	0	1
TCGA-55-8208-01A-11R-2241-07	674	0	1	0	0	0	1	1	0	1	1	1	0	0	1	0	1	0	1
TCGA-43-2581-01A-01R-0851-07	399	0	0	1	1	0	1	1	1	1	0	1	0	1	0	0	1	0	1
TCGA-55-6983-01A-11R-1949-07	2823	0	0	1	0	0	1	0	0	1	0	1	1	0	0	0	0	0	1
TCGA-91-6831-01A-11R-1858-07	310	0	1	1	1	0	1	1	1	1	1	0	0	0	1	0	0	0	1
TCGA-68-7756-01A-11R-2125-07	202	0	1	1	1	1	1	0	0	1	0	0	0	0	1	1	1	1	1
TCGA-77-8138-01A-11R-2247-07	539	1	0	1	1	1	1	1	0	1	1	0	0	0	1	1	1	1	1
TCGA-60-2712-01A-01R-0851-07	274	1	0	0	0	1	1	0	0	1	1	0	1	1	1	1	0	1	1
TCGA-50-5930-01A-11R-1755-07	282	1	0	1	0	1	1	1	1	1	1	0	0	1	1	0	1	0	1
TCGA-95-8494-01A-11R-2326-07	84	0	0	1	1	1	0	1	0	0	0	0	0	1	1	0	1	1	1
TCGA-38-4630-01A-01R-1206-07	1073	1	1	0	0	1	1	0	0	1	1	0	1	1	1	1	0	0	1
TCGA-39-5034-01A-01R-1443-07	1107	1	1	1	0	0	1	0	1	1	1	0	0	0	1	0	0	0	1
TCGA-98-8021-01A-11R-2247-07	937	0	0	1	0	1	1	1	0	1	1	1	1	1	1	1	0	1	1
TCGA-66-2770-01A-01R-0851-07	700	0	0	1	1	1	1	0	1	1	1	1	1	1	1	1	0	1	1
TCGA-98-8020-01A-11R-2247-07	84	1	0	1	1	1	1	1	0	1	1	0	1	1	1	1	1	1	1
TCGA-91-A4BC-01A-11R-A24H-07	44	0	0	0	0	0	1	0	1	1	0	0	0	0	1	0	0	0	1
TCGA-85-8048-01A-11R-2247-07	765	0	1	1	0	1	1	0	0	1	1	1	1	1	1	0	0	1	1
TCGA-66-2788-01A-01R-0980-07	699	0	1	1	0	1	1	1	0	1	1	0	0	0	1	1	1	1	1
TCGA-50-6593-01A-11R-1755-07	336	1	1	1	1	0	1	1	1	1	1	1	1	0	1	0	0	1	1
TCGA-73-4668-01A-01R-1206-07	467	0	0	1	1	0	1	1	1	1	1	1	0	1	1	0	1	1	1
TCGA-85-A4JB-01A-51R-A262-07	539	0	1	1	1	1	1	0	0	1	1	0	1	1	1	1	1	1	1
TCGA-77-8156-01A-11R-2247-07	10	0	1	0	1	1	1	1	1	1	1	0	1	1	1	1	0	1	1
TCGA-44-A4SS-01A-11R-A24X-07	415	0	1	1	1	0	1	1	0	1	0	0	0	1	0	0	0	0	1
TCGA-55-8091-01A-11R-2241-07	600	0	0	1	0	0	1	1	0	1	1	1	1	1	1	0	1	0	1
TCGA-L9-A443-01A-12R-A24H-07	193	1	0	1	0	0	1	0	0	1	0	1	0	1	0	0	0	0	1
TCGA-99-8028-01A-11R-2241-07	1118	0	1	1	0	0	1	1	0	1	0	1	1	1	1	0	0	0	1
TCGA-63-A5MN-01A-22R-A27Q-07	345	1	0	0	0	1	1	1	0	1	1	1	0	1	1	0	1	1	1
TCGA-97-A4LX-01A-11R-A24X-07	614	0	1	0	0	0	1	1	0	1	0	1	1	1	1	0	1	0	1
TCGA-33-4533-01A-01R-1201-07	4068	0	1	1	1	1	1	1	1	1	1	0	1	1	1	1	0	1	1
TCGA-55-8505-01A-11R-2403-07	440	0	0	1	1	1	1	1	0	1	1	0	0	0	1	0	1	0	1
TCGA-93-A4JN-01A-11R-A24X-07	718	0	1	1	0	0	1	1	1	1	0	1	1	1	1	0	0	1	1
TCGA-93-7348-01A-21R-2039-07	127	0	0	0	0	0	1	1	1	1	1	1	1	0	1	0	1	0	1
TCGA-49-AAR3-01A-11R-A41B-07	1893	0	1	0	1	0	1	0	0	1	1	0	0	1	1	1	1	1	1
TCGA-MP-A4T8-01A-11R-A24X-07	161	1	0	1	0	0	1	1	1	1	0	1	0	0	1	0	0	0	1
TCGA-55-A48Z-01A-12R-A24X-07	651	0	1	0	1	0	1	0	1	1	1	1	1	0	1	0	1	0	1
TCGA-05-4430-01A-02R-1206-07	761	0	1	1	0	0	1	1	0	1	1	1	1	1	1	0	0	1	1
TCGA-43-6770-01A-11R-1820-07	310	0	0	1	1	1	1	1	1	1	1	0	1	0	1	1	0	1	1
TCGA-34-8455-01A-11R-2326-07	123	1	0	0	1	1	1	0	0	1	0	0	1	1	1	1	1	1	1
TCGA-52-7812-01A-11R-2125-07	835	1	1	1	1	0	0	1	1	0	0	1	0	1	1	1	1	0	1
TCGA-38-6178-01A-11R-1755-07	448	0	0	0	0	0	1	1	0	1	1	1	1	1	1	0	1	0	1
TCGA-MP-A4TJ-01A-51R-A262-07	339	1	1	1	0	0	1	0	1	1	1	1	1	1	1	0	0	0	1
TCGA-22-5483-01A-01R-1820-07	573	1	1	1	1	1	1	1	1	1	1	0	0	1	1	1	0	1	1
TCGA-92-8064-01A-11R-2247-07	160	0	0	0	1	1	1	0	1	1	0	0	1	0	1	1	0	1	1
TCGA-18-3407-01A-01R-0980-07	136	1	0	0	0	1	1	1	1	1	1	1	1	0	1	1	1	1	1
TCGA-22-4609-01A-21R-2125-07	291	1	1	1	1	1	1	1	0	1	1	1	1	1	1	1	1	1	1
TCGA-63-A5MJ-01A-11R-A27Q-07	1824	0	0	0	1	1	1	1	0	1	0	0	1	0	1	1	1	1	1
TCGA-44-3396-01A-01R-1206-07	411	0	1	0	1	0	1	1	0	1	1	1	0	1	1	0	1	1	1
TCGA-56-8622-01A-11R-2403-07	55	0	0	1	0	1	1	0	0	1	1	0	1	1	1	1	1	1	1
TCGA-NJ-A4YI-01A-11R-A262-07	4	1	0	1	0	0	1	0	0	1	1	1	1	1	0	0	0	0	1
TCGA-34-5239-01A-21R-1820-07	707	0	0	1	1	0	1	0	0	1	1	1	1	0	1	0	0	1	1
TCGA-96-8169-01A-11R-2296-07	557	0	1	1	1	1	1	1	1	1	1	0	0	0	1	1	0	1	1
TCGA-77-A5GB-01B-11R-A27Q-07	0	1	0	1	1	1	1	0	0	1	1	0	1	0	1	1	1	1	1
TCGA-92-8063-01A-11R-2247-07	122	0	1	0	1	1	1	1	0	1	0	1	0	0	1	1	1	1	1
TCGA-60-2725-01A-01R-1201-07	816	0	1	1	1	1	1	1	1	1	1	0	1	1	0	1	0	1	1
TCGA-60-2713-01A-01R-0851-07	1580	0	1	1	1	1	1	1	1	1	1	0	1	1	1	1	0	1	1
TCGA-85-8350-01A-11R-2296-07	683	0	1	1	0	1	1	1	1	1	1	0	1	0	1	1	1	1	1
TCGA-55-7574-01A-11R-2039-07	995	1	1	1	0	0	1	1	0	1	0	1	1	1	1	0	0	0	1
TCGA-85-7950-01A-11R-2187-07	576	0	1	1	1	1	1	1	1	1	1	1	1	1	1	1	0	1	1
TCGA-55-A48Y-01A-11R-A24H-07	630	0	0	0	0	0	1	1	1	1	0	1	0	1	1	0	0	0	1
TCGA-86-8671-01A-11R-2403-07	839	0	1	0	0	0	1	0	0	1	1	1	1	1	0	0	0	0	1
TCGA-55-7281-01A-11R-2039-07	872	0	0	0	0	0	1	0	0	0	0	1	1	0	1	0	0	0	1
TCGA-98-8023-01A-11R-2247-07	649	0	0	0	1	0	1	0	0	1	1	0	1	1	1	1	1	1	1
TCGA-55-8614-01A-11R-2403-07	536	0	0	1	0	0	1	1	0	1	0	0	1	0	1	1	0	1	1
TCGA-94-A4VJ-01A-11R-A24Z-07	430	0	1	1	0	1	1	0	1	1	0	0	0	0	1	0	0	1	1
TCGA-77-8007-01A-11R-2187-07	198	1	1	1	1	1	1	1	0	1	1	0	0	1	1	1	1	1	1
TCGA-55-6985-01A-11R-1949-07	1233	0	1	0	0	0	1	1	1	1	1	1	1	0	1	0	0	0	1
TCGA-77-8148-01A-11R-2247-07	293	0	0	0	1	1	1	0	1	1	1	0	1	0	1	1	0	1	1
TCGA-86-8074-01A-11R-2241-07	24	0	0	0	1	0	1	1	1	1	1	1	1	1	1	0	1	0	1
TCGA-58-8390-01A-11R-2326-07	911	0	1	1	0	1	1	1	1	1	1	0	1	1	1	1	0	1	1
TCGA-86-8278-01A-11R-2287-07	476	0	0	0	0	0	1	0	1	1	1	1	1	1	1	0	1	0	1
TCGA-78-8655-01A-11R-2403-07	2360	0	1	1	0	0	1	0	1	0	1	1	1	0	1	0	0	1	1
TCGA-44-7672-01A-11R-2066-07	418	0	0	1	0	0	1	0	0	1	0	1	1	0	1	0	1	0	1
TCGA-44-6777-01A-11R-1858-07	987	1	0	1	0	0	1	1	0	1	1	1	1	1	1	0	0	0	1
TCGA-70-6722-01A-11R-1820-07	367	0	0	1	1	1	1	1	0	1	1	0	1	1	1	1	1	1	1
TCGA-96-7544-01A-11R-2045-07	1517	0	1	0	1	1	1	1	1	1	0	1	1	0	0	0	1	0	1
TCGA-MP-A4SY-01A-21R-A24X-07	1501	1	0	1	0	0	1	1	0	1	1	0	0	0	1	0	1	0	1
TCGA-22-4604-01A-01R-1201-07	399	1	0	1	0	1	1	1	0	1	1	0	1	1	1	1	0	1	1
TCGA-77-7337-01A-21R-2045-07	3253	1	1	1	1	1	1	1	0	1	1	1	1	1	1	1	1	1	1
TCGA-78-7150-01A-21R-2039-07	666	1	1	1	1	1	1	1	0	1	1	0	0	0	1	0	1	0	1
TCGA-43-6773-01A-41R-1949-07	116	1	0	0	0	1	1	1	0	1	1	0	0	1	1	1	0	1	1
TCGA-55-7816-01A-11R-2170-07	468	1	0	1	0	0	1	0	0	1	0	0	1	1	0	1	0	0	1
TCGA-77-8139-01A-11R-2247-07	3166	0	0	0	1	1	1	0	1	1	0	0	1	0	1	1	1	1	1
TCGA-49-AAR4-01A-12R-A41B-07	879	1	1	0	0	0	1	0	1	1	1	0	0	1	1	0	1	1	1
TCGA-56-8625-01A-11R-2403-07	315	1	1	0	1	1	1	0	1	1	1	1	1	0	1	0	1	1	1
TCGA-50-5933-01A-11R-1755-07	2393	1	0	0	1	1	1	1	0	1	1	1	0	1	1	0	1	1	1
TCGA-44-A479-01A-31R-A24H-07	392	0	1	1	0	0	1	0	1	1	0	1	0	0	0	0	1	0	1
TCGA-55-8510-01A-11R-2403-07	539	0	1	1	0	0	1	0	0	1	1	0	1	1	0	0	0	0	1
TCGA-86-8075-01A-11R-2241-07	479	0	0	1	1	0	1	1	1	1	1	1	1	1	1	0	1	1	1
TCGA-34-2608-01A-02R-0851-07	1000	1	1	0	0	1	1	1	0	1	1	0	1	1	1	1	0	1	1
TCGA-18-3417-01A-01R-1443-07	1097	1	0	1	0	1	1	1	0	1	1	0	0	1	1	1	1	1	1
TCGA-85-7698-01A-11R-2125-07	952	0	0	0	1	1	1	1	1	1	1	0	1	0	1	1	1	1	1
TCGA-85-A50M-01A-21R-A262-07	382	0	1	1	1	1	1	1	0	1	1	0	0	1	1	1	1	1	1
TCGA-49-AARO-01A-12R-A41B-07	3759	0	0	0	0	1	1	0	0	1	1	0	0	1	1	0	1	1	1
TCGA-60-2721-01A-01R-0851-07	983	0	1	0	0	1	1	0	1	1	1	0	1	0	1	0	0	1	1
TCGA-44-8119-01A-11R-2241-07	285	0	1	1	0	1	1	1	1	1	1	0	0	1	1	0	0	0	1
TCGA-85-7844-01A-11R-2125-07	911	0	0	1	1	1	1	1	1	1	1	0	1	1	1	1	1	1	1
TCGA-91-6848-01A-11R-1949-07	224	0	1	0	1	0	1	1	1	1	1	0	1	1	1	1	1	1	1
TCGA-21-5783-01A-41R-2187-07	2680	1	0	1	1	1	1	1	0	1	1	0	1	1	1	1	1	1	1
TCGA-46-3767-01A-01R-0980-07	396	0	1	1	0	1	1	1	0	1	1	1	1	1	1	1	1	1	1
TCGA-60-2709-01A-21R-1820-07	1505	0	1	1	1	1	1	1	1	1	1	1	1	0	1	1	0	0	1
TCGA-43-2576-01A-01R-A32Z-07	556	0	0	0	0	1	1	0	0	1	0	0	0	1	1	0	1	1	1
TCGA-92-7341-01A-31R-2045-07	106	0	0	0	1	1	1	1	1	1	1	0	1	0	1	1	1	1	1
TCGA-56-A4ZJ-01A-11R-A262-07	640	0	1	1	0	1	1	1	0	1	1	1	1	1	1	0	0	1	1
TCGA-49-4512-01A-21R-1858-07	905	1	0	0	0	0	1	0	0	1	1	0	1	0	1	0	0	0	1
TCGA-60-2707-01A-01R-0851-07	667	1	1	1	1	1	1	1	0	1	1	0	1	1	1	1	1	1	1
TCGA-51-4081-01A-01R-1100-07	63	0	0	0	1	1	1	1	1	1	1	0	0	0	1	1	1	1	1
TCGA-46-3766-01A-01R-0980-07	365	0	1	0	0	0	1	1	0	1	1	1	1	1	1	1	0	1	1
TCGA-85-A511-01A-21R-A262-07	455	1	1	1	1	1	1	1	1	1	1	0	1	1	1	1	0	1	1
TCGA-86-8055-01A-11R-2241-07	124	1	0	1	0	1	1	1	1	1	1	1	1	1	1	0	1	1	1
TCGA-55-7726-01A-11R-2170-07	652	0	1	1	1	0	1	1	0	1	1	0	1	1	1	1	1	1	1
TCGA-21-5782-01A-01R-1635-07	962	1	1	0	1	1	1	0	0	1	1	0	1	0	1	1	1	1	1
TCGA-68-8251-01A-11R-2296-07	406	0	1	1	1	0	1	0	1	1	1	0	1	1	1	1	0	1	1
TCGA-55-8299-01A-11R-2287-07	469	1	1	1	1	0	1	1	0	1	0	1	1	1	1	1	1	0	1
TCGA-85-6798-01A-11R-1949-07	195	1	0	0	1	1	1	1	1	1	0	0	0	0	1	1	0	1	1
TCGA-NJ-A4YP-01A-11R-A262-07	50	0	0	1	0	0	1	1	0	1	1	1	0	0	1	0	1	0	1
TCGA-55-8511-01A-11R-2403-07	552	0	0	0	1	0	1	1	0	1	0	1	0	1	1	0	1	1	1
TCGA-MP-A4T9-01A-11R-A24X-07	1265	1	1	1	0	0	1	1	0	1	1	1	1	1	1	0	1	0	1
TCGA-34-7107-01A-11R-1949-07	34	1	0	0	1	1	1	1	0	1	0	1	1	0	1	1	0	1	1
TCGA-44-7661-01A-11R-2066-07	366	0	1	0	1	1	1	1	0	1	1	1	1	1	1	1	1	1	1
TCGA-97-7554-01A-11R-2039-07	775	0	1	0	0	0	1	1	0	1	1	1	1	1	1	0	1	0	1
TCGA-66-2737-01A-01R-0980-07	61	0	0	0	1	1	1	1	0	1	1	0	1	1	1	1	0	1	1
TCGA-90-6837-01A-11R-1949-07	758	0	1	1	1	1	1	1	0	1	1	0	0	0	1	0	1	1	1
TCGA-85-8666-01A-11R-2403-07	475	0	1	0	1	1	1	1	1	1	1	0	0	1	1	1	1	1	1
TCGA-44-2665-01A-01R-0946-07	400	0	0	1	0	0	1	1	0	1	1	1	1	1	1	0	1	0	1
TCGA-22-4595-01A-01R-1201-07	734	1	1	1	1	1	1	1	0	1	1	0	0	0	1	1	1	1	1
TCGA-21-1079-01A-01R-0692-07	965	1	0	1	1	1	1	1	0	1	1	0	0	1	1	1	1	1	1
TCGA-85-8288-01A-11R-2296-07	402	1	1	0	1	1	1	1	1	1	1	0	1	1	1	1	0	1	1
TCGA-05-4417-01A-22R-1858-07	455	0	0	1	0	0	1	1	0	1	1	1	0	1	1	0	0	0	1
TCGA-55-8506-01A-11R-2403-07	11	0	0	1	1	0	1	1	0	1	0	1	1	0	1	0	1	0	1
TCGA-MN-A4N4-01A-12R-A24X-07	1175	0	1	0	0	0	1	1	0	1	1	0	0	1	1	0	1	1	1
TCGA-55-6982-01A-11R-1949-07	995	1	0	1	1	0	1	1	0	1	1	1	1	1	1	0	1	0	1
TCGA-05-4405-01A-21R-1858-07	610	0	0	0	0	0	1	1	1	1	1	1	1	0	1	0	0	0	1
TCGA-85-8049-01A-11R-2247-07	579	0	0	0	0	1	1	1	1	1	1	0	1	1	1	1	0	1	1
TCGA-60-2715-01A-01R-0851-07	1075	1	1	1	0	0	1	0	0	1	1	1	1	1	1	1	0	1	1
TCGA-90-7767-01A-11R-2125-07	89	0	1	1	1	1	1	1	1	1	1	0	1	1	1	1	0	1	1
TCGA-37-A5EM-01A-21R-A27Q-07	867	0	1	1	1	1	1	1	0	1	1	1	0	1	1	1	0	1	1
TCGA-55-6978-01A-11R-1949-07	176	1	1	0	1	0	1	1	0	1	0	0	1	1	1	0	1	1	1
TCGA-95-7039-01A-11R-1949-07	34	0	1	1	0	0	1	1	0	0	1	1	0	1	1	0	1	0	1
TCGA-NC-A5HP-01A-11R-A26W-07	730	0	0	0	1	1	1	1	0	1	1	0	0	0	1	0	1	1	1
TCGA-98-7454-01A-11R-2045-07	256	0	1	1	1	0	1	1	1	1	0	1	1	1	1	1	0	0	1
TCGA-60-2704-01A-11R-2045-07	1154	1	1	1	1	1	1	1	1	1	1	1	1	1	1	1	1	0	1
TCGA-85-8353-01A-21R-2296-07	94	1	1	1	1	1	1	1	0	1	1	1	1	0	1	1	1	1	1
TCGA-MP-A4TI-01A-21R-A24X-07	429	1	1	0	1	0	1	0	0	1	1	0	0	1	1	0	1	1	1
TCGA-77-8128-01A-11R-2247-07	1150	1	0	0	1	1	1	1	1	1	1	1	1	0	1	1	0	1	1
TCGA-43-6771-01A-11R-1820-07	166	1	0	1	1	1	1	0	0	1	1	0	0	1	1	1	1	1	1
TCGA-MP-A4TD-01A-32R-A262-07	307	1	0	1	0	0	1	0	1	1	0	1	1	1	0	0	0	0	1
TCGA-64-1679-01A-21R-2066-07	1686	0	1	1	0	1	1	1	1	1	1	0	1	1	1	1	1	1	1
TCGA-MP-A4TK-01A-11R-A24X-07	582	1	1	1	1	0	1	1	0	1	1	1	0	1	1	0	1	1	1
TCGA-63-A5MW-01A-11R-A26W-07	1639	0	1	1	1	0	1	0	1	1	1	0	1	1	1	1	0	1	1
TCGA-56-8201-01A-11R-2247-07	397	1	0	0	1	0	1	1	0	1	0	0	1	1	1	1	1	1	1
TCGA-98-A53H-01A-12R-A262-07	618	0	1	1	0	0	1	1	0	1	1	1	1	1	1	0	0	1	1
TCGA-85-8276-01A-11R-2296-07	1050	0	1	0	1	1	1	0	1	1	1	0	1	0	1	1	0	0	1
TCGA-71-8520-01A-11R-2403-07	210	1	0	0	1	0	1	1	1	1	1	1	1	1	1	0	1	1	1
TCGA-43-8115-01A-11R-2247-07	407	0	1	0	0	1	1	1	1	1	1	0	1	1	1	1	0	1	1
TCGA-77-7335-01A-11R-2045-07	2133	1	1	0	0	0	1	0	0	1	1	0	1	0	1	1	0	1	1
TCGA-93-A4JQ-01A-11R-A24X-07	526	0	1	0	1	0	1	1	0	1	1	1	0	1	1	1	1	1	1
TCGA-50-5946-02A-11R-2090-07	686	0	1	0	1	0	1	1	0	1	1	1	0	0	1	0	0	1	1
TCGA-J2-8192-01A-11R-2241-07	739	0	0	0	0	0	1	1	1	1	1	1	1	1	1	0	1	0	1
TCGA-55-6975-01A-11R-1949-07	118	1	0	0	1	0	1	1	0	1	0	0	0	0	1	1	1	1	1
TCGA-21-1081-01A-01R-0692-07	284	1	1	1	1	1	1	1	0	1	1	0	0	1	1	1	0	1	1
TCGA-56-8503-01A-11R-2403-07	41	0	0	1	1	1	1	1	0	1	1	0	1	1	1	1	0	1	1
TCGA-91-6829-01A-21R-1858-07	1258	1	0	0	0	0	1	1	1	1	1	1	1	1	1	0	0	1	1
TCGA-85-A4CN-01A-11R-A24H-07	612	0	0	0	1	1	1	1	0	1	0	0	0	0	1	1	0	1	1
TCGA-69-7765-01A-11R-2170-07	165	0	0	0	1	0	1	1	0	1	1	1	0	1	1	0	1	0	1
TCGA-85-6561-01A-11R-1820-07	395	0	0	0	1	1	1	1	0	1	1	0	1	0	1	1	1	1	1
TCGA-55-6642-01A-11R-1858-07	2449	0	1	0	0	0	1	1	1	1	1	1	1	0	1	0	1	0	1
TCGA-68-7757-01B-11R-2296-07	211	0	1	0	0	1	1	1	1	1	1	0	1	0	1	0	0	1	1
TCGA-98-A53D-01A-32R-A262-07	645	1	1	1	0	0	1	1	0	1	0	1	1	1	1	0	0	0	1
TCGA-22-4593-01A-21R-1820-07	1067	1	0	0	1	1	1	1	0	1	1	0	1	1	1	1	0	1	1
TCGA-50-6595-01A-12R-1858-07	189	1	0	1	1	1	1	1	0	1	1	0	1	1	1	1	1	1	1
TCGA-22-1000-01A-01R-A32Z-07	454	1	1	1	0	1	1	1	0	1	1	1	1	1	1	1	1	1	1
TCGA-MP-A4TC-01A-11R-A24X-07	74	1	0	0	1	1	1	1	0	1	1	0	0	1	1	0	1	1	1
TCGA-18-3409-01A-01R-0980-07	3747	0	0	0	0	1	1	1	0	1	1	0	1	1	1	1	0	1	1
TCGA-34-5236-01A-21R-1820-07	276	1	0	0	1	1	1	1	0	1	1	0	0	0	1	1	1	1	1
TCGA-56-6545-01A-11R-1820-07	666	0	1	1	1	1	1	1	0	1	1	0	1	1	1	1	1	1	1
TCGA-43-6647-01A-11R-1820-07	379	0	0	1	1	1	1	1	0	1	1	0	0	1	1	1	1	1	1
TCGA-56-5897-01A-11R-1635-07	378	0	1	0	1	1	1	1	0	1	1	0	1	1	1	1	0	1	1
TCGA-92-7340-01A-21R-2045-07	82	0	1	0	1	1	1	1	0	1	1	0	1	1	1	1	1	1	1
TCGA-77-8145-01A-11R-2247-07	212	1	0	0	0	1	1	1	1	1	1	0	1	0	1	1	1	1	1
TCGA-77-8136-01A-11R-2247-07	1189	1	0	1	1	1	1	1	0	1	1	0	1	1	1	1	1	1	1
TCGA-38-4627-01A-01R-1206-07	1147	1	0	1	0	0	1	1	0	1	1	0	1	1	1	0	0	1	1
TCGA-60-2724-01A-01R-0851-07	717	0	1	0	1	1	1	1	0	1	1	0	0	0	1	1	1	1	1
TCGA-85-8287-01A-11R-2296-07	23	1	0	1	1	1	1	1	1	1	1	0	1	1	1	0	0	1	1
TCGA-77-8130-01A-11R-2247-07	2522	0	0	1	1	1	1	1	0	1	1	0	1	0	1	1	1	1	1
TCGA-34-5928-01A-11R-1820-07	552	0	1	1	1	1	1	1	0	1	1	0	1	1	1	1	1	1	1
TCGA-97-8547-01A-11R-2403-07	657	0	0	0	0	0	1	1	0	1	1	1	0	0	1	0	0	1	1
TCGA-44-7662-01A-11R-2066-07	218	0	1	1	1	1	1	1	0	1	1	0	0	1	1	0	1	1	1
TCGA-64-5815-01A-01R-1628-07	224	0	0	0	0	1	1	1	0	1	1	1	1	1	1	1	1	0	1
TCGA-78-8648-01A-11R-2403-07	1209	1	1	1	0	0	1	1	0	1	1	1	1	1	1	0	0	0	1
TCGA-60-2708-01A-01R-0851-07	2447	0	0	1	1	1	1	1	0	1	1	0	1	1	1	1	1	1	1
TCGA-50-8459-01A-11R-2326-07	589	0	0	0	0	1	1	1	0	1	1	0	1	0	1	0	0	0	1
TCGA-85-8582-01A-21R-2403-07	424	0	0	1	1	1	1	1	0	1	1	0	1	1	1	1	1	1	1
TCGA-77-8008-01A-21R-2187-07	2639	1	1	1	1	1	1	1	0	1	1	0	1	1	1	1	1	1	1
TCGA-85-6175-01A-11R-1820-07	294	1	0	1	0	1	1	1	0	1	1	1	1	1	1	1	0	1	1
TCGA-44-6774-01A-21R-1858-07	361	0	1	1	0	0	1	1	1	1	1	1	1	1	1	1	0	0	1
