# Supplementary material for: The Regulatory Network and Potential Role of LINC00973-miRNA-mRNA ceRNA in the Progression of Non-Small-Cell Lung Cancer
Source: Front Immunol. 2021 Jul 29;12:684807. doi: 10.3389/fimmu.2021.684807 (PMC8358408; doi:10.3389/fimmu.2021.684807)
Supplement: Supplementary file 1 [file DataSheet_1.zip › Raw data of Fig S1/Figure 1A-B.txt]

id	TCGA-55-6980-11A-01R-1949-07	TCGA-73-4676-11A-01R-1755-07	TCGA-22-5491-11A-01R-1858-07	TCGA-50-5936-11A-01R-1628-07	TCGA-51-4079-11A-01R-1758-07	TCGA-44-6145-11A-01R-1858-07	TCGA-55-6978-11A-01R-1949-07	TCGA-44-2661-11A-01R-1758-07	TCGA-38-4626-11A-01R-1758-07	TCGA-56-7580-11A-01R-2045-07	TCGA-44-6776-11A-01R-1858-07	TCGA-44-2662-11A-01R-1758-07	TCGA-55-6970-11A-01R-1949-07	TCGA-33-6737-11A-01R-1820-07	TCGA-56-7579-11A-01R-2045-07	TCGA-56-7823-11A-01R-2247-07	TCGA-49-4512-11A-01R-1858-07	TCGA-44-6148-11A-01R-1858-07	TCGA-22-5472-11A-11R-1635-07	TCGA-60-2709-11A-01R-1820-07	TCGA-34-8454-11A-01R-2326-07	TCGA-77-8007-11A-01R-2187-07	TCGA-77-7337-11A-01R-2045-07	TCGA-50-5931-11A-01R-1858-07	TCGA-22-5482-11A-01R-1635-07	TCGA-56-7582-11A-01R-2045-07	TCGA-44-3396-11A-01R-1758-07	TCGA-43-5670-11A-01R-2125-07	TCGA-77-8008-11A-01R-2187-07	TCGA-50-6595-11A-01R-1858-07	TCGA-55-6968-11A-01R-1949-07	TCGA-49-6742-11A-01R-1858-07	TCGA-44-2665-11A-01R-1758-07	TCGA-44-6778-11A-01R-1858-07	TCGA-33-4587-11A-01R-2125-07	TCGA-43-7658-11A-01R-2125-07	TCGA-77-7335-11A-01R-2045-07	TCGA-43-7657-11A-01R-2125-07	TCGA-56-8201-11A-01R-2247-07	TCGA-50-5939-11A-01R-1628-07	TCGA-22-5478-11A-11R-1635-07	TCGA-34-7107-11A-01R-1949-07	TCGA-55-6971-11A-01R-1949-07	TCGA-55-6975-11A-01R-1949-07	TCGA-50-5932-11A-01R-1755-07	TCGA-49-6761-11A-01R-1949-07	TCGA-22-5481-11A-01R-1949-07	TCGA-77-7338-11A-01R-2045-07	TCGA-77-7142-11A-01R-2045-07
MAGEA3***	0	0	0	0	0.078572302	0	0	0.011038198	0.016155874	0	0	0.009836249	0.038628683	0.040716661	0	0.030055734	0	0	0.012257255	0.02638356	0	0	0	0	0.01215344	0	0	0	0.041819702	0	0	0	0	0.620167088	0.019765731	0	0	0	0.012515925	0	0.038973526	0.077376808	0	0.08572443	0.01948517	0	0.007359914	0.008893398	0
HOXD13***	0	0	0	0	0.008959648	0.012328824	0	0	0	0.021468604	0	0	0	0.006500124	0.007879918	0	0	0	0.004891958	0	0	0	0	0	0	0.013707119	0.005611274	0	0	0	0	0	0	0	0	0	0	0	0.049951951	0	0	0	0	0	0	0	0	0	0
KRT33A***	0	0	0	0	0.010396069	0	0	0	0.011222495	0	0	0	0	0.011313347	0	0	0	0	0	0	0	0	0	0	0	0	0.009766319	0	0	0	0	0	0	0	0	0	0	0.011340697	0	0	0	0	0	0	0	0	0	0	0
MAGEA10***	0	0	0	0	0.016153533	0	0	0.006807968	0	0.022117822	0.010673118	0.006066648	0	0.005022517	0	0.006179102	0	0	0.007559839	0.012204331	0.029463683	0	0	0	0.003747904	0	0	0	0	0	0	0.008264222	0	0.177905573	0.0060954	0	0	0	0.061755017	0	0.004006247	0	0	0	0	0	0	0	0
KRT31***	0	0	0	0	0.050299776	0	0	0	0.009049719	0	0	0	0	0	0.011059534	0	0	0	0.013731813	0.014778761	0.026759153	0	0	0	0	0	0.007875472	0.008837398	0	0.009976917	0	0.015011265	0	0	0.011071782	0	0	0	0.0140216	0.016999259	0	0.032506986	0	0	0	0	0.008245317	0	0.103774675
MAGEC1***	0	0	0	0	0.001566714	0	0	0	0	0	0	0	0	0.003409901	0	0	0	0	0.005132546	0	0	0	0.004405167	0	0.007633612	0	0.002943619	0	0	0	0	0.005610768	0	0.066431274	0	0	0.005531961	0	0.015722581	0	0.005439865	0	0	0	0	0	0	0	0
FGF19***	0	0	0	0	0.013669535	0.011285887	0	0	0	0	0	0	0	0	0.064919959	0	0.01268438	0	0	0	0	0.005934407	0	0	0	0	0	0	0.012222906	0	0	0	0	0	0	0	0	0	0	0	0	0	0	0	0	0	0	0	0
MAGEC2***	0	0.016249151	0	0	0	0.027741402	0	0	0	0	0	0.044166782	0.017345074	0.021939143	0	0	0	0	0.01651128	0.017770143	0	0	0	0	0	0	0	0	0	0	0	0	0	0.051807962	0.044376102	0	0	0	0.078678714	0.013626729	0	0	0	0.019246017	0.017498485	0	0	0	0.020796633
MAGEA1***	0	0	0	0	0.11345394	0.032300077	0	0	0	0	0.036188736	0	0.040390693	0.008514782	0.010322231	0	0.054453821	0	0.019224538	0.006896755	0	0	0	0	0.006353903	0	0	0.008248238	0	0	0	0	0	0.226205376	0	0	0	0	0.183215578	0	0.020375633	0.293285253	0	0.089634667	0	0	0	0.009299062	0
CGA***	0	0	0.011452319	0	0.00585803	0.024182632	0.04537957	0	0.025294836	0	0	0	0.030239967	0.031874514	0.015456231	0	0	0.016737846	0	0	0	0	0	0.012951264	0.004757082	0	0	0.006175345	0	0	0	0.041957931	0.006247384	0.011290461	0	0.012284253	0	0.012780627	0.019595862	0	0.005084987	0	0	0	0	0	0	0	0.009064382
HOXD11***	0	0	0	0	0.009511664	0	0	0	0	0.007597105	0	0	0.016366845	0	0	0	0	0	0	0	0.020240573	0.006882224	0	0	0	0	0	0	0.007087548	0	0.015649953	0	0	0	0.008374675	0	0	0	0	0	0	0.008196074	0	0	0	0	0	0	0
UGT1A7***	0	0.007763873	0	0	0.024081606	0.013254891	0	0	0	0	0	0.004220593	0	0	0.012707715	0.012896485	0	0.004587142	0.002629706	0.002830202	0.010249006	0	0	0.014197594	0	0.003684179	0	0.006769613	0	0	0.007924502	0	0	0	0	0.006733197	0.0056687	0.010507903	0.005370404	0	0	0	0	0	0	0	0	0	0.009936668
MAGEA6***	0	0	0	0.015083923	0.05386369	0	0	0	0	0	0.083041786	0	0	0.062524006	0	0.009615254	0	0	0.005881904	0.02532142	0.011462053	0	0	0	0.023328341	0.008240458	0.006746781	0	0.016054456	0	0	0	0	0.45678187	0.047425024	0	0.012679267	0	0.012012063	0	0.037404544	0.046413625	0	0.061705024	0	0	0.007063621	0	0
CALML3***	0	0.070254201	0.042601136	0	0.399503653	0.019990276	0.025008309	0.028572273	0.047046748	0.069619506	0.011198469	0.01273052	0.09998999	0.152822316	0.031941758	0.136148231	0.022467375	0.027672269	0.142775067	0.132318855	0.077284851	0.005255698	0.061270565	0	0.110106732	0.022225078	0.009098265	0.158247962	0.135312391	0	0.011951285	0.008671002	0.010328647	0.055998725	0.550006691	0.01523194	0.059844487	0.021129897	0.307774889	0	0.151323919	1.182957817	0.091214737	0	0	0	0.033339371	0.15538823	0
MAGEA11***	0	0	0	0	0.011584191	0.007970149	0.009970845	0	0	0.004626231	0	0	0	0	0.005094088	0.00516976	0	0	0.003162478	0.003403594	0.006162714	0	0	0	0	0.004430584	0.00362749	0	0.004315938	0	0	0	0	0.007442255	0	0	0	0	0.064584341	0	0	0	0	0	0	0	0	0	0
MAGEA4***	0	0.021001013	0.004244904	0	0.075996579	0.026890522	0	0.012811618	0.004687878	0.036419746	0	0	0	0.080339086	0.412487218	0.087211379	0	0	0.021339798	0.049761399	0.131685258	0.00471324	0	0.009601002	0.031738583	0.004982789	0	0	0.014561563	0	0	0	0	0.008369819	0.281031362	0	0	0	0.421276048	0	0.056543869	0.016839062	0	0.186557059	0.011307849	0	0	0.025805575	0
SOHLH1***	0	0	0	0	0.087537306	0	0	0	0	0	0	0	0	0	0	0.07212166	0	0	0	0	0.021493512	0	0	0	0.00546813	0	0	0.007098383	0	0	0	0	0	0.012978064	0	0.014120399	0	0	0.022524886	0.013654161	0	0	0	0	0	0	0	0	0
ACTL8***	0	0	0	0	0.003588986	0	0	0	0	0	0	0	0	0	0	0	0	0	0	0	0	0.0077905	0	0	0	0	0.013486323	0	0.024068764	0	0	0	0	0.013834449	0	0	0	0	0	0	0.012461492	0.009277745	0	0	0	0	0.007059831	0	0
REG4***	0	0	0	0	0	0.02371878	0.019781838	0	0.033079534	0.004589147	0	0.010069976	0.009886643	0.008336832	0.005053254	0.010256637	0.008885966	0.010944529	0.006274255	0.00675262	0.018339941	0.008314625	0.010770148	0.008468562	0.006221114	0	0.003598412	0.016151718	0	0.004558591	0.037814373	0	0.008170069	0.007382597	0.035411951	0	0.040575105	0.008356986	0	0.007767197	0	0.004950964	0.016033739	0.043880699	0.009974086	0.032398054	0.007534799	0.013657082	0.011854021
TFF2***	0	0	0	0	0.910789565	0	0	0	0.20881954	0	0	0	0	0.035085007	0	0.02158219	0.074791995	0	0	0.042626933	0.025727475	0	0	0.035639382	0.013090572	0	0	0.016993359	0	0	0.039784821	0	0	0	0	0	0	0.017584912	0	0.032687732	0	0	0	0	0	0	0	0	0
[truncated: 1,096 more columns]
