# Supplementary material for: The Regulatory Network and Potential Role of LINC00973-miRNA-mRNA ceRNA in the Progression of Non-Small-Cell Lung Cancer
Source: Front Immunol. 2021 Jul 29;12:684807. doi: 10.3389/fimmu.2021.684807 (PMC8358408; doi:10.3389/fimmu.2021.684807)
Supplement: Supplementary file 1 [file DataSheet_1.zip › Raw data of Fig S1/Figure 1C-D.txt]

id	TCGA-55-6980-11A-01R-1949-07	TCGA-73-4676-11A-01R-1755-07	TCGA-22-5491-11A-01R-1858-07	TCGA-50-5936-11A-01R-1628-07	TCGA-51-4079-11A-01R-1758-07	TCGA-44-6145-11A-01R-1858-07	TCGA-55-6978-11A-01R-1949-07	TCGA-44-2661-11A-01R-1758-07	TCGA-38-4626-11A-01R-1758-07	TCGA-56-7580-11A-01R-2045-07	TCGA-44-6776-11A-01R-1858-07	TCGA-44-2662-11A-01R-1758-07	TCGA-55-6970-11A-01R-1949-07	TCGA-33-6737-11A-01R-1820-07	TCGA-56-7579-11A-01R-2045-07	TCGA-56-7823-11A-01R-2247-07	TCGA-49-4512-11A-01R-1858-07	TCGA-44-6148-11A-01R-1858-07	TCGA-22-5472-11A-11R-1635-07	TCGA-60-2709-11A-01R-1820-07	TCGA-34-8454-11A-01R-2326-07	TCGA-77-8007-11A-01R-2187-07	TCGA-77-7337-11A-01R-2045-07	TCGA-50-5931-11A-01R-1858-07	TCGA-22-5482-11A-01R-1635-07	TCGA-56-7582-11A-01R-2045-07	TCGA-44-3396-11A-01R-1758-07	TCGA-43-5670-11A-01R-2125-07	TCGA-77-8008-11A-01R-2187-07	TCGA-50-6595-11A-01R-1858-07	TCGA-55-6968-11A-01R-1949-07	TCGA-49-6742-11A-01R-1858-07	TCGA-44-2665-11A-01R-1758-07	TCGA-44-6778-11A-01R-1858-07	TCGA-33-4587-11A-01R-2125-07	TCGA-43-7658-11A-01R-2125-07	TCGA-77-7335-11A-01R-2045-07	TCGA-43-7657-11A-01R-2125-07	TCGA-56-8201-11A-01R-2247-07	TCGA-50-5939-11A-01R-1628-07	TCGA-22-5478-11A-11R-1635-07	TCGA-34-7107-11A-01R-1949-07	TCGA-55-6971-11A-01R-1949-07	TCGA-55-6975-11A-01R-1949-07	TCGA-50-5932-11A-01R-1755-07	TCGA-49-6761-11A-01R-1949-07	TCGA-22-5481-11A-01R-1949-07	TCGA-77-7338-11A-01R-2045-07	TCGA-77-7142-11A-01R-2045-07
SLC6A4***	13.02932141	39.32468615	47.40154516	53.45413153	43.52199857	10.89159716	33.97505973	12.73546583	32.04715568	9.590847154	78.29500204	35.11901683	52.23379074	118.8675813	46.94214663	4.920170527	4.34710398	20.63656269	8.20554359	21.57713541	17.32339987	1.553423344	45.27021692	67.12100599	67.87816961	4.16831455	21.66814599	4.174993005	1.79465272	104.2336413	1.57942832	0.185268632	6.305916153	52.1472228	6.04033163	50.02327858	6.538781167	22.98949549	16.57795318	28.92581105	50.6510281	10.03000894	9.139147173	2.612023246	29.36634699	52.89633893	16.40088118	22.78296759	46.94133684
CA4***	34.84125818	33.86022098	34.4876582	23.97425201	25.17808844	13.13609764	15.82069605	6.684612415	14.53868715	12.82259041	26.25676447	14.38030349	10.04393573	24.59749911	12.97611787	8.609281419	14.96873539	14.76178544	10.76359968	32.08655642	27.04462837	6.69761926	21.44843858	34.10809408	18.90199789	2.374995798	28.10451707	10.43871741	7.989426352	17.19096818	11.5520413	1.571501088	1.654123823	24.12782687	33.13230711	11.53425452	20.52261711	15.83585125	11.93703265	10.78964866	25.27410655	5.079672549	13.18124453	17.51536823	29.00415763	27.87142811	18.07263262	18.34826874	17.48314305
GPM6A***	8.340240218	6.668016865	8.196385937	7.943420706	9.151058323	8.481110206	11.44434945	9.209337822	2.361405906	7.832787774	13.23798366	8.226518689	10.49756417	7.395959323	9.988870168	6.071155751	15.07403979	8.954547654	4.08745345	6.786260242	7.125012254	1.487215397	13.20445072	12.54658114	6.935809141	7.268199641	8.318202857	5.545628133	3.783290633	11.79082776	3.517904944	4.379818009	9.414719198	6.476157091	7.94673366	13.52247053	13.53872825	6.543085811	7.95325887	9.191335293	5.849948405	1.336332651	6.825712823	6.400984707	13.24791163	7.75339882	5.21894831	8.867738497	17.00355428
HBA1***	0.69720113	30.76351552	0.532539709	6.663553089	0.897323915	11.44351121	2.813569587	0.189090278	6.694104228	6.181586809	1.88983215	4.359943759	1.985190488	1.656558559	1.627698441	1.201365472	1.263850362	6.730177444	0.078740022	31.41154033	0.792775968	2.295613252	1.396675363	9.706716439	0.273255898	0.882508618	0.677384874	0.912146512	3.617789873	8.371576961	0.63274541	8.492888313	0.341773064	5.52808012	3.280164536	6.569088749	0.282891902	2.447145775	11.71184817	3.379167726	0.375546097	1.49119473	0.201218618	0.550689629	1.585509438	4.29173978	0.299438312	26.96571992	0.966968698
CD300LG***	7.562947765	7.834039342	3.373686754	1.409509112	6.599638078	4.906378335	4.703612381	0.819399508	4.127541546	2.503298087	5.933961276	1.441817863	5.371153558	7.55784286	1.737202163	0.317114911	1.301727487	2.803746101	1.584231543	2.192165277	7.843979109	1.132339806	1.958307966	12.31229858	5.145215632	0.841203991	1.637049134	0.347781889	0.866712224	3.943037244	1.00908391	0.923985275	0.652556063	5.592254546	8.993553542	2.796853812	2.155552827	1.396490278	2.674097971	0.360219499	8.25103633	2.686084126	1.912106956	1.219418719	5.991363266	10.06453561	1.162031891	6.67892126	4.144972681
ANKRD1***	6.051502478	51.82214729	146.8709788	49.38680497	15.86773673	46.74860856	74.78920066	58.23155273	1.95594654	9.233994965	115.291389	90.97539003	77.68850876	52.11976168	161.4011003	97.41386793	42.09591298	5.051513925	23.11199355	26.57251153	40.26902354	12.8998406	19.16174215	31.7629913	96.6555864	26.52268577	21.43568858	39.24881959	17.297305	77.67669335	2.686430304	19.30923511	61.82763675	30.63476888	10.66126992	64.16018656	12.52093281	84.01064872	118.4283781	122.8632588	19.30207696	8.415285063	19.86665278	5.286022165	28.78350472	34.90107483	10.79227409	36.01316572	19.8975224
TMEM100***	29.83506383	196.2387328	75.45143478	60.15777136	30.55332349	28.69994134	70.59595326	20.80936561	76.26248638	34.34897896	85.62646028	20.22589986	84.13662198	146.4745915	71.21753524	11.10792071	27.69555818	45.60935044	29.37464352	71.82804488	45.66157599	13.49709304	63.07132048	43.80099655	74.77005135	1.489764742	78.43455872	17.47772207	13.2256175	172.2068267	16.12435242	1.731306111	7.478226339	49.24100272	63.33674895	60.69090447	106.0609052	54.740571	17.54238273	25.29159857	42.59173379	5.230962471	34.82538499	10.2719755	62.05408383	168.3346978	45.59191535	71.05286356	61.41809179
FREM3***	0.956489248	0.240203093	0.057119881	0.625928983	1.185263081	0.582967256	0.311841131	1.376282813	0.046259096	0.837782932	0.801799938	0.266278953	2.136696494	0.322195696	0.765759592	0.74844859	0.262082301	0.289404635	0.716281248	0.092713114	0.202066863	0.042281243	0.251932716	0.650266957	0.662761438	0.194441933	0.691684016	0.570832376	0.20682762	0.201676347	0.0576877	1.499771569	0.436234582	0.045050073	0.087465303	0.32676935	1.000705908	0.546082033	0.211763113	0.335728565	0.387193385	0.042799998	0.309829998	0.485330811	0.471694859	0.543673206	0.229894177	0.07870832	0.684174093
OR6K3***	0	0.487229816	0.118179657	0.225713636	0.026866949	0.13863738	0.069375461	0.17834004	1.363127551	0.112659878	0.403853216	0.211894129	0	0.043856259	0.443047579	0.143881263	0.093489994	0.095956926	0.165029916	0.343383629	0.021439563	0.029159624	0.151084846	0.05939897	0.305446686	0.061654509	0.706704969	0.084966794	0.075073923	0.319742147	0.663080343	0.312704543	0.014326331	0.362473675	0.425796718	0.183104434	0.047432678	0.307735952	0.292088519	0	0.163250553	0.086815847	0.168692316	0.346254398	0.27983521	0.492357169	0.634194016	0	0.582013391
FAM107A***	30.82976899	50.08762797	51.44409414	49.86523666	62.14878155	85.47070289	44.71693699	10.32993598	52.57260512	9.052776402	80.56037083	99.68621244	50.51277121	72.03520291	18.31114563	13.01830696	5.629078046	19.23675776	13.75463093	123.2383546	34.89005346	16.1562184	36.17428647	123.8041531	33.7042996	16.08480522	73.99111086	64.79423008	30.42658483	46.13855743	7.496683423	14.02989327	30.80940298	120.877589	18.09564031	27.56685126	31.06616685	20.02934975	108.6960469	73.30062709	63.70626778	54.68597566	15.34608674	27.73991631	57.06184936	22.04061533	35.6402794	22.72994075	37.29349986
FCN3***	40.45090264	382.6411131	296.5396462	178.9434683	92.3893619	82.7350009	82.69753419	9.180520619	251.5089381	34.67841727	154.4783926	129.3029411	102.8849934	378.2783033	111.5915612	10.69667891	43.98697747	67.24076848	21.43558115	164.9504947	141.6524857	70.91876307	117.3741009	278.620859	109.6946461	3.152574026	147.9076801	38.58394246	45.64400288	152.890248	43.21582531	0.829187085	4.391988909	198.3143679	167.2791627	93.56511134	43.41685751	42.62795169	83.06988761	19.75654384	148.5287732	79.21432004	40.51184495	26.96640541	101.7049256	197.1229552	96.22789397	212.8747049	81.97145814
SERTM1***	7.779806805	2.975945629	4.950844452	8.403240527	1.520709516	3.59092861	4.589293814	8.671170439	0.797154105	18.50910113	6.898372061	4.354302127	4.468858057	3.391495966	7.149569445	2.262193018	7.055564786	4.178156641	3.902095563	1.838704633	4.767484836	0.534311246	10.31122276	12.70115558	3.411671719	2.450954192	2.798393014	1.895551673	0.997914328	12.3433031	4.314302167	2.166452718	2.527223713	1.986121289	6.110587853	6.749658707	7.262479946	2.953683912	3.572740502	5.566597479	3.281067774	0.13481226	7.526822836	2.712308121	7.854364426	5.222521806	3.844863018	6.852425532	19.16661952
SFTPC***	11587.71912	10304.47607	9102.058654	7925.840535	8029.288047	11024.38938	5882.245524	6337.611239	6203.917828	4033.181985	8696.834758	10572.17119	5710.563627	3109.016671	5822.116612	6035.400064	11798.68944	6198.227191	6672.623148	6674.305603	6411.385962	1651.683168	7493.49734	8286.76779	3356.861928	3260.897719	4952.71924	4304.417124	3957.152643	6934.745484	10157.61292	9494.709345	10616.61594	5263.21258	12426.1921	12341.7723	7418.076376	6270.725844	9403.564019	7229.469364	5707.635971	2729.581	9836.343415	7596.934443	9261.598081	9831.680197	8808.164324	5906.345938	5498.204765
HBB***	183.9671581	4532.306796	98.28324152	862.9187356	159.3085644	1213.418976	476.7114489	78.64387367	2043.005332	973.4725905	407.6177703	802.627285	400.9346724	1332.950832	199.535823	459.1040605	205.1343334	762.3636625	48.20956358	2430.121209	85.17976383	446.1263741	313.2457879	939.0550903	99.54675158	153.3374319	260.681396	150.423943	430.5032929	857.0819234	109.0350419	1007.820118	145.2439137	1508.683949	711.9933273	926.6264201	263.6428957	438.149027	2070.701666	467.851278	94.43976242	370.7074649	52.20562157	170.5658757	310.6003504	1108.371638	80.39700129	2151.233585	193.0879671
CLEC4M***	0.010227021	1.464038121	1.96532053	1.354614888	0.867083528	0.027168289	0.229420179	0.368902763	0.436923816	0.134042376	0.502245545	1.903190755	2.505544182	1.16023857	1.606216369	0.427344338	0.091604559	0.108125	0.175176861	0.536593343	4.374746427	0.053571666	0.041635654	0.996693092	1.092930784	0.02642986	0.160747943	0.336481877	0.055169917	0.548264203	0.032485392	0	0.098261857	2.99352161	0.013037799	1.60435483	0.017428535	0.646135215	0.03852664	0.293594684	0.402751996	0.063798758	0.006887094	0.075393645	0.179938307	1.066907377	0.252445404	1.740315059	0.18839468
CSF3***	0.374622229	24.51178583	33.8039246	62.37992842	44.86733256	34.84414485	3.019145054	1.51133812	47.11655476	0.685963815	19.70770112	195.9231344	5.148994679	26.33311514	25.74503981	41.07936455	0.041944159	1.954512906	0.434370632	210.1040575	1.529394091	6.312270571	3.87216169	205.0128151	2.221977225	0.497901822	6.607350382	7.293672037	18.6260432	1.20499581	0.104121535	2.849056945	5.73974762	192.9177264	2.825698264	1.605075958	0.372410623	0.736348368	60.34123719	71.29783381	6.361603013	43.33556115	9.952390699	5.765083732	3.248546453	1.920090597	16.97697386	15.02037231	2.266144417
AC008763.3***	0.107034922	1.249114277	0.067328436	0.542497058	0.094708588	0.781936234	0.578039554	0.330208329	1.487088958	0.804589137	0.119464747	0.294251951	0.17778143	0.074956385	1.294862145	0.253597671	1.038617282	0.492010801	0.465397106	0.819622113	0.192376615	0	0.266294333	0.190351911	0.349587355	0.079032035	0.922068728	0.344897384	0.673636282	0.225424386	0.424985857	0.277505547	0.293828066	0.431449636	1.910331221	0.84857784	0.334409539	0.544747517	0.316812376	0.698347949	0.956632032	0.133542214	0.684756195	0.246581853	0.448384604	0.339839044	0.30485388	0.102325583	0.239803642
MCEMP1***	55.61135296	93.16917948	25.11410722	83.19827106	38.85810789	113.306163	55.59376709	57.85241123	263.7086213	78.92156326	26.72061606	46.69008211	20.5646058	15.37003098	89.32006561	76.71856918	128.6330103	69.94988027	102.4221027	154.9112551	30.36139014	4.418922295	65.61810663	29.31685082	44.31007613	39.61227829	91.75686329	51.45992011	78.75161569	47.69428868	155.5262946	86.78168206	76.0016507	56.16135925	194.4689119	93.76945224	128.5176724	58.9026264	64.61109314	82.90130267	106.4464328	33.84342242	82.15758303	51.60777071	77.48403536	51.00206661	76.11950274	30.75993992	92.88130189
AGER***	1308.315015	1101.075952	1663.740004	953.1592868	960.7227017	1128.569521	1155.902063	1570.266224	548.5900609	591.909716	1460.262813	1369.62642	1079.966146	1018.616569	1212.294184	529.4360475	1482.817923	939.2852294	523.9785158	827.3699604	859.0973712	233.0640185	854.7575346	2064.467048	1053.717957	536.3507738	902.1540244	677.3889053	682.2220475	1392.298936	664.1959906	471.8695229	1064.790814	680.4425427	1479.384365	1844.827254	837.8742613	820.508925	1462.304535	1145.934162	1277.568959	158.1746439	650.0669249	745.8794292	1424.812433	1184.169884	1262.845628	1088.927875	795.3778026
ITLN2***	37.74502143	25.13414913	28.09169941	24.33961466	5.733006175	11.7657375	27.93905859	28.96506786	6.842052208	30.66843499	35.85870207	15.6736896	18.49133347	18.58304412	22.03140206	10.45667636	34.28294081	23.19224935	8.26537605	7.742155826	13.15686719	7.438270824	34.48128362	29.52644365	23.59655666	22.98104003	12.39254556	7.41433952	3.08052719	36.79067279	13.56380288	8.303284848	19.2666731	14.4384292	39.46713942	40.90250695	41.9873141	21.55420014	18.56209626	14.82576474	27.71484622	1.448190209	18.72567194	15.17762553	39.86522829	30.02091582	20.87345325	17.05803743	47.64485013
[truncated: 1,096 more columns]
