# Supplementary material for: The Regulatory Network and Potential Role of LINC00973-miRNA-mRNA ceRNA in the Progression of Non-Small-Cell Lung Cancer
Source: Front Immunol. 2021 Jul 29;12:684807. doi: 10.3389/fimmu.2021.684807 (PMC8358408; doi:10.3389/fimmu.2021.684807)
Supplement: Supplementary file 1 [file DataSheet_1.zip › Raw data of Fig S2/LINC00973-miRNA.txt]

hsa-miR-6749-3p
hsa-miR-3127-3p
hsa-miR-3177-5p
hsa-miR-6875-3p
hsa-miR-6831-5p
hsa-miR-6739-5p
hsa-miR-6756-3p
hsa-miR-7113-5p
hsa-miR-545-3p
hsa-miR-449b-3p
hsa-miR-4469
hsa-miR-6733-5p
hsa-miR-320a
hsa-miR-320b
hsa-miR-4429
hsa-miR-532-3p
hsa-miR-320e
hsa-miR-320d
hsa-miR-320c
hsa-miR-675-3p
hsa-miR-4679
hsa-miR-3680-3p
hsa-miR-493-5p
hsa-miR-6780b-5p
hsa-miR-4725-3p
hsa-miR-5692c
hsa-miR-5692b
hsa-miR-3922-5p
hsa-miR-3671
hsa-miR-1252-3p
hsa-miR-568
hsa-miR-2115-5p
hsa-miR-513b-3p
hsa-miR-4731-5p
hsa-miR-8070
hsa-miR-4659b-3p
hsa-miR-4659a-3p
hsa-miR-4666b
hsa-miR-6758-3p
hsa-miR-670-3p
hsa-miR-5692a
hsa-miR-4799-5p
hsa-miR-5088-3p
hsa-miR-1238-3p
hsa-miR-3160-5p
hsa-miR-541-5p
hsa-miR-559
hsa-miR-4778-3p
hsa-miR-6823-5p
hsa-miR-629-3p
hsa-miR-5703
hsa-miR-3153
hsa-miR-520f-5p
hsa-miR-3973
hsa-miR-3919
hsa-miR-6077
hsa-miR-6834-5p
hsa-miR-6867-3p
hsa-miR-4786-3p
hsa-miR-6839-5p
hsa-miR-369-3p
hsa-miR-4677-3p
hsa-miR-2276-5p
hsa-miR-4434
hsa-miR-7156-3p
hsa-miR-6772-5p
hsa-miR-509-5p
hsa-miR-3925-5p
hsa-miR-297
hsa-miR-509-3-5p
hsa-miR-4287
hsa-miR-3646
hsa-miR-4650-3p
hsa-miR-6512-3p
hsa-miR-6720-5p
hsa-miR-4685-3p
hsa-miR-4713-5p
hsa-miR-410-3p
hsa-miR-7114-5p
hsa-miR-205-3p
hsa-miR-4495
hsa-miR-4267
hsa-miR-4271
hsa-miR-8089
hsa-miR-4700-5p
hsa-miR-133a-5p
hsa-miR-3180-5p
hsa-miR-4666a-5p
hsa-miR-33a-3p
hsa-miR-6821-3p
hsa-miR-4282
hsa-let-7f-1-3p
hsa-miR-4667-5p
hsa-miR-4501
hsa-miR-150-5p
hsa-miR-3668
hsa-miR-3927-3p
hsa-miR-188-3p
hsa-miR-7853-5p
hsa-miR-676-5p
hsa-miR-2355-3p
hsa-miR-376a-5p
hsa-miR-1277-5p
hsa-miR-4760-3p
hsa-miR-4455
hsa-let-7a-3p
hsa-miR-105-5p
hsa-miR-520h
hsa-miR-5701
hsa-miR-539-5p
hsa-miR-3662
hsa-miR-4753-5p
hsa-miR-2054
hsa-miR-3149
hsa-miR-3942-3p
hsa-miR-520g-3p
hsa-miR-8061
hsa-miR-2116-3p
hsa-miR-196b-5p
hsa-miR-580-5p
hsa-miR-4320
hsa-miR-148a-5p
hsa-miR-4306
hsa-miR-513c-3p
hsa-miR-671-5p
hsa-miR-196a-5p
hsa-miR-513a-3p
hsa-miR-609
hsa-miR-433-3p
hsa-miR-7162-5p
hsa-miR-4719
hsa-miR-3121-3p
hsa-miR-518d-3p
hsa-miR-579-3p
hsa-miR-100-3p
hsa-miR-3689f
hsa-miR-4474-3p
hsa-miR-1915-5p
hsa-miR-942-5p
hsa-miR-3606-3p
hsa-miR-7113-3p
hsa-miR-3678-3p
hsa-miR-664b-3p
hsa-miR-1207-3p
hsa-miR-518b
hsa-miR-3617-3p
hsa-miR-3123
hsa-miR-548b-5p
hsa-miR-7154-5p
hsa-miR-224-5p
hsa-miR-4762-3p
hsa-miR-148b-5p
hsa-miR-516b-3p
hsa-miR-516a-3p
hsa-miR-517-5p
hsa-miR-518c-3p
hsa-miR-425-5p
hsa-miR-612
hsa-miR-4662a-3p
hsa-miR-4775
hsa-miR-4311
hsa-miR-4745-5p
hsa-miR-548p
hsa-miR-4516
hsa-miR-3689e
hsa-miR-3689a-5p
hsa-miR-3689b-5p
hsa-miR-4758-5p
hsa-miR-4633-5p
hsa-miR-374b-5p
hsa-miR-6832-3p
hsa-miR-3151-3p
hsa-miR-4694-3p
hsa-miR-216b-5p
hsa-miR-208b-5p
hsa-miR-4510
hsa-miR-1238-5p
hsa-miR-4496
hsa-miR-138-5p
hsa-miR-6130
hsa-miR-6892-3p
hsa-miR-548as-5p
hsa-miR-548d-5p
hsa-miR-5587-5p
hsa-miR-6792-3p
hsa-miR-1273g-5p
hsa-miR-6127
hsa-miR-7843-3p
hsa-miR-548a-5p
hsa-miR-6129
hsa-miR-4691-5p
hsa-miR-6875-5p
hsa-miR-6133
hsa-miR-548k
hsa-miR-548j-5p
hsa-miR-3126-5p
hsa-miR-378j
hsa-miR-4419a
hsa-miR-548av-5p
hsa-miR-6854-5p
hsa-miR-548i
hsa-miR-548ao-5p
hsa-miR-186-5p
hsa-miR-548ab
hsa-miR-330-3p
hsa-miR-545-5p
hsa-miR-6815-3p
hsa-miR-548c-5p
hsa-miR-548o-5p
hsa-miR-548am-5p
