# Supplementary material for: The Regulatory Network and Potential Role of LINC00973-miRNA-mRNA ceRNA in the Progression of Non-Small-Cell Lung Cancer
Source: Front Immunol. 2021 Jul 29;12:684807. doi: 10.3389/fimmu.2021.684807 (PMC8358408; doi:10.3389/fimmu.2021.684807)
Supplement: Supplementary file 1 [file DataSheet_1.zip › Raw data of Fig S2/mRNA_miRNA.txt]

mRNA	miRNA
TGFBR3	hsa-let-7a-5p
LPGAT1	hsa-let-7a-5p
CDCA8	hsa-let-7a-5p
HOOK1	hsa-let-7a-5p
SLC16A9	hsa-let-7a-5p
DNA2	hsa-let-7a-5p
PALD1	hsa-let-7a-5p
ADRB1	hsa-let-7a-5p
LGR4	hsa-let-7a-5p
PGM2L1	hsa-let-7a-5p
FZD4	hsa-let-7a-5p
CRY2	hsa-let-7a-5p
SPINDOC	hsa-let-7a-5p
DPP3	hsa-let-7a-5p
SMUG1	hsa-let-7a-5p
NEMP1	hsa-let-7a-5p
LRIG3	hsa-let-7a-5p
ESPL1	hsa-let-7a-5p
HOXC11	hsa-let-7a-5p
HMGA2	hsa-let-7a-5p
ATP2A2	hsa-let-7a-5p
STARD13	hsa-let-7a-5p
ERO1A	hsa-let-7a-5p
PLEKHH1	hsa-let-7a-5p
ARG2	hsa-let-7a-5p
GATM	hsa-let-7a-5p
IGDCC3	hsa-let-7a-5p
IGDCC4	hsa-let-7a-5p
C15orf41	hsa-let-7a-5p
THBS1	hsa-let-7a-5p
MAPK6	hsa-let-7a-5p
PRSS22	hsa-let-7a-5p
NME4	hsa-let-7a-5p
CCNF	hsa-let-7a-5p
GAN	hsa-let-7a-5p
COL1A1	hsa-let-7a-5p
CCL7	hsa-let-7a-5p
RASL10B	hsa-let-7a-5p
ARL4D	hsa-let-7a-5p
IGF2BP1	hsa-let-7a-5p
MYO1F	hsa-let-7a-5p
SLC5A6	hsa-let-7a-5p
SEMA4C	hsa-let-7a-5p
ACVR1C	hsa-let-7a-5p
COL5A2	hsa-let-7a-5p
RRM2	hsa-let-7a-5p
MYCN	hsa-let-7a-5p
SLC1A4	hsa-let-7a-5p
TET3	hsa-let-7a-5p
COL3A1	hsa-let-7a-5p
MARS2	hsa-let-7a-5p
ZNF512B	hsa-let-7a-5p
PARD6B	hsa-let-7a-5p
ZNF280B	hsa-let-7a-5p
CDC25A	hsa-let-7a-5p
ABCC5	hsa-let-7a-5p
TMEM41A	hsa-let-7a-5p
IGF2BP2	hsa-let-7a-5p
TRIM71	hsa-let-7a-5p
DVL3	hsa-let-7a-5p
PRDM5	hsa-let-7a-5p
DUSP1	hsa-let-7a-5p
ADRB2	hsa-let-7a-5p
ZNF322	hsa-let-7a-5p
PXT1	hsa-let-7a-5p
ELOVL4	hsa-let-7a-5p
EDN1	hsa-let-7a-5p
HMGA1	hsa-let-7a-5p
UTRN	hsa-let-7a-5p
IGF2BP3	hsa-let-7a-5p
HOXA1	hsa-let-7a-5p
BZW2	hsa-let-7a-5p
ITGB8	hsa-let-7a-5p
DTX2	hsa-let-7a-5p
CLDN12	hsa-let-7a-5p
COL1A2	hsa-let-7a-5p
CPSF4	hsa-let-7a-5p
AP1S1	hsa-let-7a-5p
DLC1	hsa-let-7a-5p
DUSP4	hsa-let-7a-5p
PLPP5	hsa-let-7a-5p
RDH10	hsa-let-7a-5p
E2F5	hsa-let-7a-5p
KLF9	hsa-let-7a-5p
STRBP	hsa-let-7a-5p
CERCAM	hsa-let-7a-5p
TGFBR3	hsa-let-7b-5p
LPGAT1	hsa-let-7b-5p
CDCA8	hsa-let-7b-5p
HOOK1	hsa-let-7b-5p
SLC16A9	hsa-let-7b-5p
DNA2	hsa-let-7b-5p
PALD1	hsa-let-7b-5p
ADRB1	hsa-let-7b-5p
LGR4	hsa-let-7b-5p
PGM2L1	hsa-let-7b-5p
FZD4	hsa-let-7b-5p
CRY2	hsa-let-7b-5p
SPINDOC	hsa-let-7b-5p
DPP3	hsa-let-7b-5p
SMUG1	hsa-let-7b-5p
NEMP1	hsa-let-7b-5p
LRIG3	hsa-let-7b-5p
ESPL1	hsa-let-7b-5p
HOXC11	hsa-let-7b-5p
HMGA2	hsa-let-7b-5p
ATP2A2	hsa-let-7b-5p
STARD13	hsa-let-7b-5p
ERO1A	hsa-let-7b-5p
PLEKHH1	hsa-let-7b-5p
ARG2	hsa-let-7b-5p
GATM	hsa-let-7b-5p
IGDCC3	hsa-let-7b-5p
IGDCC4	hsa-let-7b-5p
C15orf41	hsa-let-7b-5p
THBS1	hsa-let-7b-5p
MAPK6	hsa-let-7b-5p
PRSS22	hsa-let-7b-5p
NME4	hsa-let-7b-5p
CCNF	hsa-let-7b-5p
GAN	hsa-let-7b-5p
COL1A1	hsa-let-7b-5p
CCL7	hsa-let-7b-5p
RASL10B	hsa-let-7b-5p
ARL4D	hsa-let-7b-5p
IGF2BP1	hsa-let-7b-5p
MYO1F	hsa-let-7b-5p
SLC5A6	hsa-let-7b-5p
SEMA4C	hsa-let-7b-5p
ACVR1C	hsa-let-7b-5p
COL5A2	hsa-let-7b-5p
RRM2	hsa-let-7b-5p
MYCN	hsa-let-7b-5p
SLC1A4	hsa-let-7b-5p
TET3	hsa-let-7b-5p
COL3A1	hsa-let-7b-5p
MARS2	hsa-let-7b-5p
ZNF512B	hsa-let-7b-5p
PARD6B	hsa-let-7b-5p
ZNF280B	hsa-let-7b-5p
CDC25A	hsa-let-7b-5p
ABCC5	hsa-let-7b-5p
TMEM41A	hsa-let-7b-5p
IGF2BP2	hsa-let-7b-5p
TRIM71	hsa-let-7b-5p
DVL3	hsa-let-7b-5p
PRDM5	hsa-let-7b-5p
MFAP3L	hsa-let-7b-5p
DUSP1	hsa-let-7b-5p
ADRB2	hsa-let-7b-5p
ZNF322	hsa-let-7b-5p
PXT1	hsa-let-7b-5p
ELOVL4	hsa-let-7b-5p
EDN1	hsa-let-7b-5p
HMGA1	hsa-let-7b-5p
UTRN	hsa-let-7b-5p
IGF2BP3	hsa-let-7b-5p
HOXA1	hsa-let-7b-5p
BZW2	hsa-let-7b-5p
ITGB8	hsa-let-7b-5p
DTX2	hsa-let-7b-5p
CLDN12	hsa-let-7b-5p
COL1A2	hsa-let-7b-5p
CPSF4	hsa-let-7b-5p
AP1S1	hsa-let-7b-5p
DLC1	hsa-let-7b-5p
DUSP4	hsa-let-7b-5p
PLPP5	hsa-let-7b-5p
RDH10	hsa-let-7b-5p
E2F5	hsa-let-7b-5p
KLF9	hsa-let-7b-5p
STRBP	hsa-let-7b-5p
CERCAM	hsa-let-7b-5p
TGFBR3	hsa-let-7c-5p
LPGAT1	hsa-let-7c-5p
CDCA8	hsa-let-7c-5p
HOOK1	hsa-let-7c-5p
SLC16A9	hsa-let-7c-5p
DNA2	hsa-let-7c-5p
PALD1	hsa-let-7c-5p
ADRB1	hsa-let-7c-5p
LGR4	hsa-let-7c-5p
PGM2L1	hsa-let-7c-5p
FZD4	hsa-let-7c-5p
CRY2	hsa-let-7c-5p
SPINDOC	hsa-let-7c-5p
DPP3	hsa-let-7c-5p
SMUG1	hsa-let-7c-5p
NEMP1	hsa-let-7c-5p
LRIG3	hsa-let-7c-5p
ESPL1	hsa-let-7c-5p
HOXC11	hsa-let-7c-5p
HMGA2	hsa-let-7c-5p
ATP2A2	hsa-let-7c-5p
STARD13	hsa-let-7c-5p
ERO1A	hsa-let-7c-5p
PLEKHH1	hsa-let-7c-5p
ARG2	hsa-let-7c-5p
GATM	hsa-let-7c-5p
IGDCC3	hsa-let-7c-5p
IGDCC4	hsa-let-7c-5p
C15orf41	hsa-let-7c-5p
THBS1	hsa-let-7c-5p
MAPK6	hsa-let-7c-5p
PRSS22	hsa-let-7c-5p
NME4	hsa-let-7c-5p
CCNF	hsa-let-7c-5p
GAN	hsa-let-7c-5p
COL1A1	hsa-let-7c-5p
CCL7	hsa-let-7c-5p
RASL10B	hsa-let-7c-5p
ARL4D	hsa-let-7c-5p
IGF2BP1	hsa-let-7c-5p
MYO1F	hsa-let-7c-5p
SLC5A6	hsa-let-7c-5p
SEMA4C	hsa-let-7c-5p
ACVR1C	hsa-let-7c-5p
COL5A2	hsa-let-7c-5p
RRM2	hsa-let-7c-5p
MYCN	hsa-let-7c-5p
SLC1A4	hsa-let-7c-5p
TET3	hsa-let-7c-5p
COL3A1	hsa-let-7c-5p
MARS2	hsa-let-7c-5p
ZNF512B	hsa-let-7c-5p
PARD6B	hsa-let-7c-5p
ZNF280B	hsa-let-7c-5p
CDC25A	hsa-let-7c-5p
ABCC5	hsa-let-7c-5p
TMEM41A	hsa-let-7c-5p
IGF2BP2	hsa-let-7c-5p
TRIM71	hsa-let-7c-5p
DVL3	hsa-let-7c-5p
PRDM5	hsa-let-7c-5p
MFAP3L	hsa-let-7c-5p
DUSP1	hsa-let-7c-5p
ADRB2	hsa-let-7c-5p
ZNF322	hsa-let-7c-5p
PXT1	hsa-let-7c-5p
ELOVL4	hsa-let-7c-5p
EDN1	hsa-let-7c-5p
HMGA1	hsa-let-7c-5p
UTRN	hsa-let-7c-5p
IGF2BP3	hsa-let-7c-5p
HOXA1	hsa-let-7c-5p
BZW2	hsa-let-7c-5p
ITGB8	hsa-let-7c-5p
DTX2	hsa-let-7c-5p
CLDN12	hsa-let-7c-5p
COL1A2	hsa-let-7c-5p
CPSF4	hsa-let-7c-5p
AP1S1	hsa-let-7c-5p
DLC1	hsa-let-7c-5p
DUSP4	hsa-let-7c-5p
PLPP5	hsa-let-7c-5p
RDH10	hsa-let-7c-5p
E2F5	hsa-let-7c-5p
KLF9	hsa-let-7c-5p
STRBP	hsa-let-7c-5p
CERCAM	hsa-let-7c-5p
TGFBR3	hsa-let-7d-5p
LPGAT1	hsa-let-7d-5p
CDCA8	hsa-let-7d-5p
HOOK1	hsa-let-7d-5p
SLC16A9	hsa-let-7d-5p
DNA2	hsa-let-7d-5p
PALD1	hsa-let-7d-5p
ADRB1	hsa-let-7d-5p
LGR4	hsa-let-7d-5p
PGM2L1	hsa-let-7d-5p
FZD4	hsa-let-7d-5p
CRY2	hsa-let-7d-5p
SPINDOC	hsa-let-7d-5p
DPP3	hsa-let-7d-5p
SMUG1	hsa-let-7d-5p
NEMP1	hsa-let-7d-5p
LRIG3	hsa-let-7d-5p
ESPL1	hsa-let-7d-5p
HOXC11	hsa-let-7d-5p
HMGA2	hsa-let-7d-5p
ATP2A2	hsa-let-7d-5p
STARD13	hsa-let-7d-5p
ERO1A	hsa-let-7d-5p
PLEKHH1	hsa-let-7d-5p
ARG2	hsa-let-7d-5p
GATM	hsa-let-7d-5p
IGDCC3	hsa-let-7d-5p
IGDCC4	hsa-let-7d-5p
C15orf41	hsa-let-7d-5p
THBS1	hsa-let-7d-5p
MAPK6	hsa-let-7d-5p
PRSS22	hsa-let-7d-5p
NME4	hsa-let-7d-5p
CCNF	hsa-let-7d-5p
GAN	hsa-let-7d-5p
COL1A1	hsa-let-7d-5p
CCL7	hsa-let-7d-5p
RASL10B	hsa-let-7d-5p
ARL4D	hsa-let-7d-5p
IGF2BP1	hsa-let-7d-5p
MYO1F	hsa-let-7d-5p
SLC5A6	hsa-let-7d-5p
SEMA4C	hsa-let-7d-5p
ACVR1C	hsa-let-7d-5p
COL5A2	hsa-let-7d-5p
RRM2	hsa-let-7d-5p
MYCN	hsa-let-7d-5p
SLC1A4	hsa-let-7d-5p
TET3	hsa-let-7d-5p
COL3A1	hsa-let-7d-5p
MARS2	hsa-let-7d-5p
ZNF512B	hsa-let-7d-5p
PARD6B	hsa-let-7d-5p
ZNF280B	hsa-let-7d-5p
CDC25A	hsa-let-7d-5p
ABCC5	hsa-let-7d-5p
TMEM41A	hsa-let-7d-5p
IGF2BP2	hsa-let-7d-5p
TRIM71	hsa-let-7d-5p
DVL3	hsa-let-7d-5p
PRDM5	hsa-let-7d-5p
DUSP1	hsa-let-7d-5p
ADRB2	hsa-let-7d-5p
ZNF322	hsa-let-7d-5p
PXT1	hsa-let-7d-5p
ELOVL4	hsa-let-7d-5p
EDN1	hsa-let-7d-5p
HMGA1	hsa-let-7d-5p
UTRN	hsa-let-7d-5p
IGF2BP3	hsa-let-7d-5p
HOXA1	hsa-let-7d-5p
BZW2	hsa-let-7d-5p
ITGB8	hsa-let-7d-5p
DTX2	hsa-let-7d-5p
CLDN12	hsa-let-7d-5p
COL1A2	hsa-let-7d-5p
CPSF4	hsa-let-7d-5p
AP1S1	hsa-let-7d-5p
DLC1	hsa-let-7d-5p
DUSP4	hsa-let-7d-5p
PLPP5	hsa-let-7d-5p
RDH10	hsa-let-7d-5p
E2F5	hsa-let-7d-5p
KLF9	hsa-let-7d-5p
STRBP	hsa-let-7d-5p
CERCAM	hsa-let-7d-5p
TGFBR3	hsa-let-7e-5p
LPGAT1	hsa-let-7e-5p
CDCA8	hsa-let-7e-5p
HOOK1	hsa-let-7e-5p
SLC16A9	hsa-let-7e-5p
DNA2	hsa-let-7e-5p
PALD1	hsa-let-7e-5p
ADRB1	hsa-let-7e-5p
LGR4	hsa-let-7e-5p
PGM2L1	hsa-let-7e-5p
FZD4	hsa-let-7e-5p
CRY2	hsa-let-7e-5p
SPINDOC	hsa-let-7e-5p
DPP3	hsa-let-7e-5p
SMUG1	hsa-let-7e-5p
NEMP1	hsa-let-7e-5p
LRIG3	hsa-let-7e-5p
ESPL1	hsa-let-7e-5p
HOXC11	hsa-let-7e-5p
HMGA2	hsa-let-7e-5p
ATP2A2	hsa-let-7e-5p
STARD13	hsa-let-7e-5p
ERO1A	hsa-let-7e-5p
PLEKHH1	hsa-let-7e-5p
ARG2	hsa-let-7e-5p
GATM	hsa-let-7e-5p
IGDCC3	hsa-let-7e-5p
IGDCC4	hsa-let-7e-5p
C15orf41	hsa-let-7e-5p
THBS1	hsa-let-7e-5p
MAPK6	hsa-let-7e-5p
PRSS22	hsa-let-7e-5p
NME4	hsa-let-7e-5p
CCNF	hsa-let-7e-5p
GAN	hsa-let-7e-5p
COL1A1	hsa-let-7e-5p
CCL7	hsa-let-7e-5p
RASL10B	hsa-let-7e-5p
ARL4D	hsa-let-7e-5p
IGF2BP1	hsa-let-7e-5p
MYO1F	hsa-let-7e-5p
SLC5A6	hsa-let-7e-5p
SEMA4C	hsa-let-7e-5p
ACVR1C	hsa-let-7e-5p
COL5A2	hsa-let-7e-5p
RRM2	hsa-let-7e-5p
MYCN	hsa-let-7e-5p
SLC1A4	hsa-let-7e-5p
TET3	hsa-let-7e-5p
COL3A1	hsa-let-7e-5p
MARS2	hsa-let-7e-5p
ZNF512B	hsa-let-7e-5p
PARD6B	hsa-let-7e-5p
ZNF280B	hsa-let-7e-5p
CDC25A	hsa-let-7e-5p
ABCC5	hsa-let-7e-5p
TMEM41A	hsa-let-7e-5p
IGF2BP2	hsa-let-7e-5p
TRIM71	hsa-let-7e-5p
DVL3	hsa-let-7e-5p
PRDM5	hsa-let-7e-5p
DUSP1	hsa-let-7e-5p
ADRB2	hsa-let-7e-5p
ZNF322	hsa-let-7e-5p
PXT1	hsa-let-7e-5p
ELOVL4	hsa-let-7e-5p
EDN1	hsa-let-7e-5p
HMGA1	hsa-let-7e-5p
UTRN	hsa-let-7e-5p
IGF2BP3	hsa-let-7e-5p
HOXA1	hsa-let-7e-5p
BZW2	hsa-let-7e-5p
ITGB8	hsa-let-7e-5p
DTX2	hsa-let-7e-5p
CLDN12	hsa-let-7e-5p
COL1A2	hsa-let-7e-5p
CPSF4	hsa-let-7e-5p
AP1S1	hsa-let-7e-5p
DLC1	hsa-let-7e-5p
DUSP4	hsa-let-7e-5p
PLPP5	hsa-let-7e-5p
RDH10	hsa-let-7e-5p
E2F5	hsa-let-7e-5p
KLF9	hsa-let-7e-5p
STRBP	hsa-let-7e-5p
CERCAM	hsa-let-7e-5p
TGFBR3	hsa-let-7f-5p
LPGAT1	hsa-let-7f-5p
CDCA8	hsa-let-7f-5p
HOOK1	hsa-let-7f-5p
SLC16A9	hsa-let-7f-5p
DNA2	hsa-let-7f-5p
PALD1	hsa-let-7f-5p
ADRB1	hsa-let-7f-5p
LGR4	hsa-let-7f-5p
PGM2L1	hsa-let-7f-5p
FZD4	hsa-let-7f-5p
CRY2	hsa-let-7f-5p
SPINDOC	hsa-let-7f-5p
DPP3	hsa-let-7f-5p
SMUG1	hsa-let-7f-5p
NEMP1	hsa-let-7f-5p
LRIG3	hsa-let-7f-5p
ESPL1	hsa-let-7f-5p
HOXC11	hsa-let-7f-5p
HMGA2	hsa-let-7f-5p
ATP2A2	hsa-let-7f-5p
STARD13	hsa-let-7f-5p
ERO1A	hsa-let-7f-5p
PLEKHH1	hsa-let-7f-5p
ARG2	hsa-let-7f-5p
GATM	hsa-let-7f-5p
IGDCC3	hsa-let-7f-5p
IGDCC4	hsa-let-7f-5p
C15orf41	hsa-let-7f-5p
THBS1	hsa-let-7f-5p
MAPK6	hsa-let-7f-5p
PRSS22	hsa-let-7f-5p
NME4	hsa-let-7f-5p
CCNF	hsa-let-7f-5p
GAN	hsa-let-7f-5p
COL1A1	hsa-let-7f-5p
CCL7	hsa-let-7f-5p
RASL10B	hsa-let-7f-5p
ARL4D	hsa-let-7f-5p
IGF2BP1	hsa-let-7f-5p
MYO1F	hsa-let-7f-5p
SLC5A6	hsa-let-7f-5p
SEMA4C	hsa-let-7f-5p
ACVR1C	hsa-let-7f-5p
COL5A2	hsa-let-7f-5p
RRM2	hsa-let-7f-5p
MYCN	hsa-let-7f-5p
SLC1A4	hsa-let-7f-5p
TET3	hsa-let-7f-5p
COL3A1	hsa-let-7f-5p
MARS2	hsa-let-7f-5p
ZNF512B	hsa-let-7f-5p
PARD6B	hsa-let-7f-5p
ZNF280B	hsa-let-7f-5p
CDC25A	hsa-let-7f-5p
ABCC5	hsa-let-7f-5p
TMEM41A	hsa-let-7f-5p
IGF2BP2	hsa-let-7f-5p
TRIM71	hsa-let-7f-5p
DVL3	hsa-let-7f-5p
PRDM5	hsa-let-7f-5p
DUSP1	hsa-let-7f-5p
ADRB2	hsa-let-7f-5p
ZNF322	hsa-let-7f-5p
PXT1	hsa-let-7f-5p
ELOVL4	hsa-let-7f-5p
EDN1	hsa-let-7f-5p
HMGA1	hsa-let-7f-5p
UTRN	hsa-let-7f-5p
IGF2BP3	hsa-let-7f-5p
HOXA1	hsa-let-7f-5p
BZW2	hsa-let-7f-5p
ITGB8	hsa-let-7f-5p
DTX2	hsa-let-7f-5p
CLDN12	hsa-let-7f-5p
COL1A2	hsa-let-7f-5p
CPSF4	hsa-let-7f-5p
AP1S1	hsa-let-7f-5p
DLC1	hsa-let-7f-5p
DUSP4	hsa-let-7f-5p
PLPP5	hsa-let-7f-5p
RDH10	hsa-let-7f-5p
E2F5	hsa-let-7f-5p
KLF9	hsa-let-7f-5p
STRBP	hsa-let-7f-5p
CERCAM	hsa-let-7f-5p
TGFBR3	hsa-let-7g-5p
LPGAT1	hsa-let-7g-5p
CDCA8	hsa-let-7g-5p
HOOK1	hsa-let-7g-5p
SLC16A9	hsa-let-7g-5p
DNA2	hsa-let-7g-5p
PALD1	hsa-let-7g-5p
ADRB1	hsa-let-7g-5p
LGR4	hsa-let-7g-5p
PGM2L1	hsa-let-7g-5p
FZD4	hsa-let-7g-5p
CRY2	hsa-let-7g-5p
SPINDOC	hsa-let-7g-5p
DPP3	hsa-let-7g-5p
SMUG1	hsa-let-7g-5p
NEMP1	hsa-let-7g-5p
LRIG3	hsa-let-7g-5p
ESPL1	hsa-let-7g-5p
HOXC11	hsa-let-7g-5p
HMGA2	hsa-let-7g-5p
ATP2A2	hsa-let-7g-5p
STARD13	hsa-let-7g-5p
ERO1A	hsa-let-7g-5p
PLEKHH1	hsa-let-7g-5p
ARG2	hsa-let-7g-5p
GATM	hsa-let-7g-5p
IGDCC3	hsa-let-7g-5p
IGDCC4	hsa-let-7g-5p
C15orf41	hsa-let-7g-5p
THBS1	hsa-let-7g-5p
MAPK6	hsa-let-7g-5p
PRSS22	hsa-let-7g-5p
NME4	hsa-let-7g-5p
CCNF	hsa-let-7g-5p
GAN	hsa-let-7g-5p
COL1A1	hsa-let-7g-5p
CCL7	hsa-let-7g-5p
RASL10B	hsa-let-7g-5p
ARL4D	hsa-let-7g-5p
IGF2BP1	hsa-let-7g-5p
MYO1F	hsa-let-7g-5p
SLC5A6	hsa-let-7g-5p
SEMA4C	hsa-let-7g-5p
ACVR1C	hsa-let-7g-5p
COL5A2	hsa-let-7g-5p
RRM2	hsa-let-7g-5p
MYCN	hsa-let-7g-5p
SLC1A4	hsa-let-7g-5p
TET3	hsa-let-7g-5p
COL3A1	hsa-let-7g-5p
MARS2	hsa-let-7g-5p
ZNF512B	hsa-let-7g-5p
PARD6B	hsa-let-7g-5p
ZNF280B	hsa-let-7g-5p
CDC25A	hsa-let-7g-5p
ABCC5	hsa-let-7g-5p
TMEM41A	hsa-let-7g-5p
IGF2BP2	hsa-let-7g-5p
TRIM71	hsa-let-7g-5p
DVL3	hsa-let-7g-5p
PRDM5	hsa-let-7g-5p
DUSP1	hsa-let-7g-5p
ADRB2	hsa-let-7g-5p
ZNF322	hsa-let-7g-5p
PXT1	hsa-let-7g-5p
ELOVL4	hsa-let-7g-5p
EDN1	hsa-let-7g-5p
HMGA1	hsa-let-7g-5p
UTRN	hsa-let-7g-5p
IGF2BP3	hsa-let-7g-5p
HOXA1	hsa-let-7g-5p
BZW2	hsa-let-7g-5p
ITGB8	hsa-let-7g-5p
DTX2	hsa-let-7g-5p
CLDN12	hsa-let-7g-5p
COL1A2	hsa-let-7g-5p
CPSF4	hsa-let-7g-5p
AP1S1	hsa-let-7g-5p
DLC1	hsa-let-7g-5p
DUSP4	hsa-let-7g-5p
PLPP5	hsa-let-7g-5p
RDH10	hsa-let-7g-5p
E2F5	hsa-let-7g-5p
KLF9	hsa-let-7g-5p
STRBP	hsa-let-7g-5p
CERCAM	hsa-let-7g-5p
TGFBR3	hsa-let-7i-5p
LPGAT1	hsa-let-7i-5p
CDCA8	hsa-let-7i-5p
HOOK1	hsa-let-7i-5p
SLC16A9	hsa-let-7i-5p
DNA2	hsa-let-7i-5p
PALD1	hsa-let-7i-5p
ADRB1	hsa-let-7i-5p
LGR4	hsa-let-7i-5p
PGM2L1	hsa-let-7i-5p
FZD4	hsa-let-7i-5p
CRY2	hsa-let-7i-5p
SPINDOC	hsa-let-7i-5p
DPP3	hsa-let-7i-5p
SMUG1	hsa-let-7i-5p
NEMP1	hsa-let-7i-5p
LRIG3	hsa-let-7i-5p
ESPL1	hsa-let-7i-5p
HOXC11	hsa-let-7i-5p
HMGA2	hsa-let-7i-5p
ATP2A2	hsa-let-7i-5p
STARD13	hsa-let-7i-5p
ERO1A	hsa-let-7i-5p
PLEKHH1	hsa-let-7i-5p
ARG2	hsa-let-7i-5p
GATM	hsa-let-7i-5p
IGDCC3	hsa-let-7i-5p
IGDCC4	hsa-let-7i-5p
C15orf41	hsa-let-7i-5p
THBS1	hsa-let-7i-5p
MAPK6	hsa-let-7i-5p
PRSS22	hsa-let-7i-5p
NME4	hsa-let-7i-5p
CCNF	hsa-let-7i-5p
GAN	hsa-let-7i-5p
COL1A1	hsa-let-7i-5p
CCL7	hsa-let-7i-5p
RASL10B	hsa-let-7i-5p
ARL4D	hsa-let-7i-5p
IGF2BP1	hsa-let-7i-5p
MYO1F	hsa-let-7i-5p
SLC5A6	hsa-let-7i-5p
SEMA4C	hsa-let-7i-5p
ACVR1C	hsa-let-7i-5p
COL5A2	hsa-let-7i-5p
RRM2	hsa-let-7i-5p
MYCN	hsa-let-7i-5p
SLC1A4	hsa-let-7i-5p
TET3	hsa-let-7i-5p
COL3A1	hsa-let-7i-5p
MARS2	hsa-let-7i-5p
ZNF512B	hsa-let-7i-5p
PARD6B	hsa-let-7i-5p
ZNF280B	hsa-let-7i-5p
CDC25A	hsa-let-7i-5p
ABCC5	hsa-let-7i-5p
TMEM41A	hsa-let-7i-5p
IGF2BP2	hsa-let-7i-5p
TRIM71	hsa-let-7i-5p
DVL3	hsa-let-7i-5p
PRDM5	hsa-let-7i-5p
DUSP1	hsa-let-7i-5p
ADRB2	hsa-let-7i-5p
ZNF322	hsa-let-7i-5p
PXT1	hsa-let-7i-5p
ELOVL4	hsa-let-7i-5p
EDN1	hsa-let-7i-5p
HMGA1	hsa-let-7i-5p
UTRN	hsa-let-7i-5p
IGF2BP3	hsa-let-7i-5p
HOXA1	hsa-let-7i-5p
BZW2	hsa-let-7i-5p
ITGB8	hsa-let-7i-5p
DTX2	hsa-let-7i-5p
CLDN12	hsa-let-7i-5p
COL1A2	hsa-let-7i-5p
CPSF4	hsa-let-7i-5p
AP1S1	hsa-let-7i-5p
DLC1	hsa-let-7i-5p
DUSP4	hsa-let-7i-5p
PLPP5	hsa-let-7i-5p
RDH10	hsa-let-7i-5p
E2F5	hsa-let-7i-5p
KLF9	hsa-let-7i-5p
STRBP	hsa-let-7i-5p
CERCAM	hsa-let-7i-5p
ANP32E	hsa-miR-1-3p
PGD	hsa-miR-1-3p
NET1	hsa-miR-1-3p
TWF1	hsa-miR-1-3p
CDK4	hsa-miR-1-3p
GALNT4	hsa-miR-1-3p
HSP90B1	hsa-miR-1-3p
TDP1	hsa-miR-1-3p
KLF13	hsa-miR-1-3p
THBS1	hsa-miR-1-3p
VAMP2	hsa-miR-1-3p
VMP1	hsa-miR-1-3p
JUND	hsa-miR-1-3p
AXL	hsa-miR-1-3p
NR4A2	hsa-miR-1-3p
STK39	hsa-miR-1-3p
HSPD1	hsa-miR-1-3p
PREX1	hsa-miR-1-3p
ZNF217	hsa-miR-1-3p
TIMP3	hsa-miR-1-3p
PFN2	hsa-miR-1-3p
PDCD10	hsa-miR-1-3p
PTPRG	hsa-miR-1-3p
IL6ST	hsa-miR-1-3p
STC2	hsa-miR-1-3p
POLR3G	hsa-miR-1-3p
GCLC	hsa-miR-1-3p
CITED2	hsa-miR-1-3p
AP1S1	hsa-miR-1-3p
MET	hsa-miR-1-3p
RAB11FIP1	hsa-miR-1-3p
ASPH	hsa-miR-1-3p
YWHAZ	hsa-miR-1-3p
BAG4	hsa-miR-1-3p
E2F5	hsa-miR-1-3p
ZNF280C	hsa-miR-1-3p
G6PD	hsa-miR-1-3p
PHF6	hsa-miR-1-3p
GRHL1	hsa-miR-100-5p
STMN1	hsa-miR-101-3p
TGFBR3	hsa-miR-101-3p
ADGRL2	hsa-miR-101-3p
BCL9	hsa-miR-101-3p
ATP1B1	hsa-miR-101-3p
RALGPS2	hsa-miR-101-3p
MARK1	hsa-miR-101-3p
DLG5	hsa-miR-101-3p
ZEB1	hsa-miR-101-3p
DDIT4	hsa-miR-101-3p
LCOR	hsa-miR-101-3p
ADRB1	hsa-miR-101-3p
FZD4	hsa-miR-101-3p
CADM1	hsa-miR-101-3p
SORL1	hsa-miR-101-3p
SINHCAF	hsa-miR-101-3p
NAA25	hsa-miR-101-3p
EMP1	hsa-miR-101-3p
TDG	hsa-miR-101-3p
SH2B3	hsa-miR-101-3p
KCTD12	hsa-miR-101-3p
SIX4	hsa-miR-101-3p
RAB15	hsa-miR-101-3p
FOS	hsa-miR-101-3p
JDP2	hsa-miR-101-3p
MAPK6	hsa-miR-101-3p
TFAP4	hsa-miR-101-3p
EMP2	hsa-miR-101-3p
NETO2	hsa-miR-101-3p
SALL1	hsa-miR-101-3p
CDH5	hsa-miR-101-3p
CDK5R1	hsa-miR-101-3p
SOX9	hsa-miR-101-3p
CCDC68	hsa-miR-101-3p
MTCL1	hsa-miR-101-3p
JUNB	hsa-miR-101-3p
KLF2	hsa-miR-101-3p
DNMT3A	hsa-miR-101-3p
SOX11	hsa-miR-101-3p
MYCN	hsa-miR-101-3p
PRKCE	hsa-miR-101-3p
CERS6	hsa-miR-101-3p
HSPE1-MOB4	hsa-miR-101-3p
ZNF217	hsa-miR-101-3p
MRGBP	hsa-miR-101-3p
MAGI1	hsa-miR-101-3p
HEG1	hsa-miR-101-3p
ABCC5	hsa-miR-101-3p
PCDH7	hsa-miR-101-3p
NPNT	hsa-miR-101-3p
SGMS2	hsa-miR-101-3p
FAT4	hsa-miR-101-3p
GAB1	hsa-miR-101-3p
TENM3	hsa-miR-101-3p
FBN2	hsa-miR-101-3p
DUSP1	hsa-miR-101-3p
LMNB1	hsa-miR-101-3p
GCLC	hsa-miR-101-3p
TBX18	hsa-miR-101-3p
ARHGAP18	hsa-miR-101-3p
ID4	hsa-miR-101-3p
PHACTR2	hsa-miR-101-3p
QKI	hsa-miR-101-3p
TSPAN12	hsa-miR-101-3p
EZH2	hsa-miR-101-3p
MNX1	hsa-miR-101-3p
ENPP2	hsa-miR-101-3p
ZFHX4	hsa-miR-101-3p
SLC1A1	hsa-miR-101-3p
LRCH2	hsa-miR-101-3p
SRM	hsa-miR-103a-3p
TGFBR3	hsa-miR-103a-3p
KHDC4	hsa-miR-103a-3p
LRRC8D	hsa-miR-103a-3p
CELSR2	hsa-miR-103a-3p
BTG2	hsa-miR-103a-3p
WNT3A	hsa-miR-103a-3p
DLG5	hsa-miR-103a-3p
DKK1	hsa-miR-103a-3p
SLC35G1	hsa-miR-103a-3p
HELLS	hsa-miR-103a-3p
LCOR	hsa-miR-103a-3p
BDNF	hsa-miR-103a-3p
AQP11	hsa-miR-103a-3p
SINHCAF	hsa-miR-103a-3p
TWF1	hsa-miR-103a-3p
RASSF8	hsa-miR-103a-3p
SCN8A	hsa-miR-103a-3p
HMGA2	hsa-miR-103a-3p
RAN	hsa-miR-103a-3p
LATS2	hsa-miR-103a-3p
UBL3	hsa-miR-103a-3p
FERMT2	hsa-miR-103a-3p
SIX4	hsa-miR-103a-3p
KIF23	hsa-miR-103a-3p
AKAP13	hsa-miR-103a-3p
RPUSD1	hsa-miR-103a-3p
SALL1	hsa-miR-103a-3p
RFWD3	hsa-miR-103a-3p
DUS1L	hsa-miR-103a-3p
CDK5R1	hsa-miR-103a-3p
MAP3K3	hsa-miR-103a-3p
RNF125	hsa-miR-103a-3p
CCNE1	hsa-miR-103a-3p
BCL11A	hsa-miR-103a-3p
BOLA3	hsa-miR-103a-3p
SATB2	hsa-miR-103a-3p
NPAS2	hsa-miR-103a-3p
FAM117B	hsa-miR-103a-3p
SALL4	hsa-miR-103a-3p
RCAN1	hsa-miR-103a-3p
SH3BP5	hsa-miR-103a-3p
PDCD10	hsa-miR-103a-3p
TGFBR2	hsa-miR-103a-3p
SNRK	hsa-miR-103a-3p
SGMS2	hsa-miR-103a-3p
FAT4	hsa-miR-103a-3p
GALNT7	hsa-miR-103a-3p
NREP	hsa-miR-103a-3p
VCAN	hsa-miR-103a-3p
NEDD9	hsa-miR-103a-3p
HMGA1	hsa-miR-103a-3p
AKAP12	hsa-miR-103a-3p
PDK4	hsa-miR-103a-3p
AC006978.2	hsa-miR-103a-3p
CALU	hsa-miR-103a-3p
EN2	hsa-miR-103a-3p
TPD52	hsa-miR-103a-3p
RUNX1T1	hsa-miR-103a-3p
ENPP2	hsa-miR-103a-3p
RDH10	hsa-miR-103a-3p
DEPTOR	hsa-miR-103a-3p
KLF4	hsa-miR-103a-3p
AMMECR1	hsa-miR-103a-3p
SMS	hsa-miR-103a-3p
ZNF711	hsa-miR-103a-3p
CAMK2N1	hsa-miR-106a-5p
E2F2	hsa-miR-106a-5p
MYCL	hsa-miR-106a-5p
SSX2IP	hsa-miR-106a-5p
LPGAT1	hsa-miR-106a-5p
ERO1B	hsa-miR-106a-5p
KIAA1522	hsa-miR-106a-5p
S1PR1	hsa-miR-106a-5p
CELSR2	hsa-miR-106a-5p
MAGI3	hsa-miR-106a-5p
PTGFRN	hsa-miR-106a-5p
TXNIP	hsa-miR-106a-5p
BTG2	hsa-miR-106a-5p
SLC16A9	hsa-miR-106a-5p
PFKP	hsa-miR-106a-5p
OTUD1	hsa-miR-106a-5p
MASTL	hsa-miR-106a-5p
TET1	hsa-miR-106a-5p
DUSP8	hsa-miR-106a-5p
AHNAK	hsa-miR-106a-5p
PGM2L1	hsa-miR-106a-5p
USP28	hsa-miR-106a-5p
FJX1	hsa-miR-106a-5p
LDLRAD3	hsa-miR-106a-5p
CRY2	hsa-miR-106a-5p
DPP3	hsa-miR-106a-5p
TSKU	hsa-miR-106a-5p
DDIAS	hsa-miR-106a-5p
PTHLH	hsa-miR-106a-5p
SINHCAF	hsa-miR-106a-5p
TWF1	hsa-miR-106a-5p
RACGAP1	hsa-miR-106a-5p
GALNT4	hsa-miR-106a-5p
NTN4	hsa-miR-106a-5p
CMKLR1	hsa-miR-106a-5p
TBX3	hsa-miR-106a-5p
CIT	hsa-miR-106a-5p
KIF5A	hsa-miR-106a-5p
HMGA2	hsa-miR-106a-5p
WASF3	hsa-miR-106a-5p
EGLN3	hsa-miR-106a-5p
CFL2	hsa-miR-106a-5p
FOXA1	hsa-miR-106a-5p
BCL11B	hsa-miR-106a-5p
FRMD6	hsa-miR-106a-5p
PEAK1	hsa-miR-106a-5p
RGMA	hsa-miR-106a-5p
PLEKHO2	hsa-miR-106a-5p
SMAD6	hsa-miR-106a-5p
KIF23	hsa-miR-106a-5p
AKAP13	hsa-miR-106a-5p
SEMA4B	hsa-miR-106a-5p
SYNM	hsa-miR-106a-5p
USP31	hsa-miR-106a-5p
NETO2	hsa-miR-106a-5p
SALL1	hsa-miR-106a-5p
JPT1	hsa-miR-106a-5p
MAP3K3	hsa-miR-106a-5p
KPNA2	hsa-miR-106a-5p
ANKRD29	hsa-miR-106a-5p
SLC39A6	hsa-miR-106a-5p
SMAD7	hsa-miR-106a-5p
TTC39C	hsa-miR-106a-5p
MAPK4	hsa-miR-106a-5p
MEX3D	hsa-miR-106a-5p
HAUS8	hsa-miR-106a-5p
CHAF1A	hsa-miR-106a-5p
AC008878.3	hsa-miR-106a-5p
LDLR	hsa-miR-106a-5p
NCKAP5	hsa-miR-106a-5p
NR4A2	hsa-miR-106a-5p
ARL4C	hsa-miR-106a-5p
RRM2	hsa-miR-106a-5p
MYCN	hsa-miR-106a-5p
CENPO	hsa-miR-106a-5p
CRIM1	hsa-miR-106a-5p
EPAS1	hsa-miR-106a-5p
TET3	hsa-miR-106a-5p
NPAS2	hsa-miR-106a-5p
LYPD6	hsa-miR-106a-5p
CYBRD1	hsa-miR-106a-5p
RAPGEF4	hsa-miR-106a-5p
CDCA7	hsa-miR-106a-5p
BMPR2	hsa-miR-106a-5p
FAM117B	hsa-miR-106a-5p
E2F1	hsa-miR-106a-5p
RBL1	hsa-miR-106a-5p
PREX1	hsa-miR-106a-5p
ZNF217	hsa-miR-106a-5p
ZNF512B	hsa-miR-106a-5p
TTPAL	hsa-miR-106a-5p
PARD6B	hsa-miR-106a-5p
ZNF280B	hsa-miR-106a-5p
ZNF74	hsa-miR-106a-5p
SH3BP5	hsa-miR-106a-5p
POLQ	hsa-miR-106a-5p
HEG1	hsa-miR-106a-5p
PLSCR4	hsa-miR-106a-5p
PFN2	hsa-miR-106a-5p
EIF5A2	hsa-miR-106a-5p
CAMK2N2	hsa-miR-106a-5p
KAT2B	hsa-miR-106a-5p
TGFBR2	hsa-miR-106a-5p
PXYLP1	hsa-miR-106a-5p
U2SURP	hsa-miR-106a-5p
MED12L	hsa-miR-106a-5p
FXR1	hsa-miR-106a-5p
MFAP3L	hsa-miR-106a-5p
RASL11B	hsa-miR-106a-5p
METAP1	hsa-miR-106a-5p
CYP2U1	hsa-miR-106a-5p
GAB1	hsa-miR-106a-5p
RAPGEF2	hsa-miR-106a-5p
WWC2	hsa-miR-106a-5p
DAB2	hsa-miR-106a-5p
POLR3G	hsa-miR-106a-5p
PRDM6	hsa-miR-106a-5p
PCDHA12	hsa-miR-106a-5p
TNFRSF21	hsa-miR-106a-5p
MCM3	hsa-miR-106a-5p
RPS6KA2	hsa-miR-106a-5p
THBS2	hsa-miR-106a-5p
E2F3	hsa-miR-106a-5p
SOX4	hsa-miR-106a-5p
SOBP	hsa-miR-106a-5p
SASH1	hsa-miR-106a-5p
QKI	hsa-miR-106a-5p
ETV1	hsa-miR-106a-5p
DOCK4	hsa-miR-106a-5p
FAM3C	hsa-miR-106a-5p
GPR37	hsa-miR-106a-5p
FASTK	hsa-miR-106a-5p
ITGB8	hsa-miR-106a-5p
PRR15	hsa-miR-106a-5p
LIMK1	hsa-miR-106a-5p
STRIP2	hsa-miR-106a-5p
RAB11FIP1	hsa-miR-106a-5p
TRPS1	hsa-miR-106a-5p
ATAD2	hsa-miR-106a-5p
ARHGEF10	hsa-miR-106a-5p
DPYSL2	hsa-miR-106a-5p
TACC1	hsa-miR-106a-5p
E2F5	hsa-miR-106a-5p
GRHL2	hsa-miR-106a-5p
ELAVL2	hsa-miR-106a-5p
KLF9	hsa-miR-106a-5p
ZNF367	hsa-miR-106a-5p
STRBP	hsa-miR-106a-5p
ST6GALNAC6	hsa-miR-106a-5p
CERCAM	hsa-miR-106a-5p
SCML2	hsa-miR-106a-5p
WNK3	hsa-miR-106a-5p
ACSL4	hsa-miR-106a-5p
TBL1X	hsa-miR-106a-5p
PHF6	hsa-miR-106a-5p
HMGB3	hsa-miR-106a-5p
CAMK2N1	hsa-miR-106b-5p
E2F2	hsa-miR-106b-5p
MYCL	hsa-miR-106b-5p
SSX2IP	hsa-miR-106b-5p
LPGAT1	hsa-miR-106b-5p
ERO1B	hsa-miR-106b-5p
KIAA1522	hsa-miR-106b-5p
S1PR1	hsa-miR-106b-5p
CELSR2	hsa-miR-106b-5p
MAGI3	hsa-miR-106b-5p
PTGFRN	hsa-miR-106b-5p
TXNIP	hsa-miR-106b-5p
BTG2	hsa-miR-106b-5p
SLC16A9	hsa-miR-106b-5p
PFKP	hsa-miR-106b-5p
CELF2	hsa-miR-106b-5p
OTUD1	hsa-miR-106b-5p
MASTL	hsa-miR-106b-5p
TET1	hsa-miR-106b-5p
DUSP8	hsa-miR-106b-5p
AHNAK	hsa-miR-106b-5p
PGM2L1	hsa-miR-106b-5p
USP28	hsa-miR-106b-5p
FJX1	hsa-miR-106b-5p
LDLRAD3	hsa-miR-106b-5p
CRY2	hsa-miR-106b-5p
DPP3	hsa-miR-106b-5p
TSKU	hsa-miR-106b-5p
DDIAS	hsa-miR-106b-5p
PTHLH	hsa-miR-106b-5p
SINHCAF	hsa-miR-106b-5p
TWF1	hsa-miR-106b-5p
RACGAP1	hsa-miR-106b-5p
GALNT4	hsa-miR-106b-5p
NTN4	hsa-miR-106b-5p
TBX3	hsa-miR-106b-5p
CIT	hsa-miR-106b-5p
KIF5A	hsa-miR-106b-5p
HMGA2	hsa-miR-106b-5p
WASF3	hsa-miR-106b-5p
EGLN3	hsa-miR-106b-5p
CFL2	hsa-miR-106b-5p
FOXA1	hsa-miR-106b-5p
BCL11B	hsa-miR-106b-5p
FRMD6	hsa-miR-106b-5p
PEAK1	hsa-miR-106b-5p
RGMA	hsa-miR-106b-5p
PLEKHO2	hsa-miR-106b-5p
SMAD6	hsa-miR-106b-5p
KIF23	hsa-miR-106b-5p
AKAP13	hsa-miR-106b-5p
SEMA4B	hsa-miR-106b-5p
SYNM	hsa-miR-106b-5p
USP31	hsa-miR-106b-5p
NETO2	hsa-miR-106b-5p
SALL1	hsa-miR-106b-5p
JPT1	hsa-miR-106b-5p
MAP3K3	hsa-miR-106b-5p
KPNA2	hsa-miR-106b-5p
ANKRD29	hsa-miR-106b-5p
SLC39A6	hsa-miR-106b-5p
SMAD7	hsa-miR-106b-5p
TTC39C	hsa-miR-106b-5p
MAPK4	hsa-miR-106b-5p
MEX3D	hsa-miR-106b-5p
HAUS8	hsa-miR-106b-5p
CHAF1A	hsa-miR-106b-5p
AC008878.3	hsa-miR-106b-5p
LDLR	hsa-miR-106b-5p
NCKAP5	hsa-miR-106b-5p
NR4A2	hsa-miR-106b-5p
ARL4C	hsa-miR-106b-5p
RRM2	hsa-miR-106b-5p
MYCN	hsa-miR-106b-5p
CENPO	hsa-miR-106b-5p
CRIM1	hsa-miR-106b-5p
EPAS1	hsa-miR-106b-5p
TET3	hsa-miR-106b-5p
NPAS2	hsa-miR-106b-5p
LYPD6	hsa-miR-106b-5p
CERS6	hsa-miR-106b-5p
CYBRD1	hsa-miR-106b-5p
RAPGEF4	hsa-miR-106b-5p
CDCA7	hsa-miR-106b-5p
BMPR2	hsa-miR-106b-5p
FAM117B	hsa-miR-106b-5p
E2F1	hsa-miR-106b-5p
RBL1	hsa-miR-106b-5p
PREX1	hsa-miR-106b-5p
ZNF217	hsa-miR-106b-5p
ZNF512B	hsa-miR-106b-5p
TTPAL	hsa-miR-106b-5p
PARD6B	hsa-miR-106b-5p
ZNF280B	hsa-miR-106b-5p
ZNF74	hsa-miR-106b-5p
SH3BP5	hsa-miR-106b-5p
POLQ	hsa-miR-106b-5p
HEG1	hsa-miR-106b-5p
PLSCR4	hsa-miR-106b-5p
PFN2	hsa-miR-106b-5p
EIF5A2	hsa-miR-106b-5p
CAMK2N2	hsa-miR-106b-5p
KAT2B	hsa-miR-106b-5p
TGFBR2	hsa-miR-106b-5p
PXYLP1	hsa-miR-106b-5p
U2SURP	hsa-miR-106b-5p
MED12L	hsa-miR-106b-5p
FXR1	hsa-miR-106b-5p
MFAP3L	hsa-miR-106b-5p
RASL11B	hsa-miR-106b-5p
METAP1	hsa-miR-106b-5p
CYP2U1	hsa-miR-106b-5p
GAB1	hsa-miR-106b-5p
RAPGEF2	hsa-miR-106b-5p
WWC2	hsa-miR-106b-5p
DAB2	hsa-miR-106b-5p
POLR3G	hsa-miR-106b-5p
PRDM6	hsa-miR-106b-5p
PCDHA12	hsa-miR-106b-5p
TNFRSF21	hsa-miR-106b-5p
MCM3	hsa-miR-106b-5p
RPS6KA2	hsa-miR-106b-5p
E2F3	hsa-miR-106b-5p
SOX4	hsa-miR-106b-5p
SOBP	hsa-miR-106b-5p
SASH1	hsa-miR-106b-5p
QKI	hsa-miR-106b-5p
ETV1	hsa-miR-106b-5p
DOCK4	hsa-miR-106b-5p
FAM3C	hsa-miR-106b-5p
GPR37	hsa-miR-106b-5p
FASTK	hsa-miR-106b-5p
ITGB8	hsa-miR-106b-5p
PRR15	hsa-miR-106b-5p
MTURN	hsa-miR-106b-5p
LIMK1	hsa-miR-106b-5p
STRIP2	hsa-miR-106b-5p
RAB11FIP1	hsa-miR-106b-5p
LRP12	hsa-miR-106b-5p
TRPS1	hsa-miR-106b-5p
ATAD2	hsa-miR-106b-5p
ARHGEF10	hsa-miR-106b-5p
DPYSL2	hsa-miR-106b-5p
TACC1	hsa-miR-106b-5p
E2F5	hsa-miR-106b-5p
GRHL2	hsa-miR-106b-5p
ELAVL2	hsa-miR-106b-5p
KLF9	hsa-miR-106b-5p
ZNF367	hsa-miR-106b-5p
STRBP	hsa-miR-106b-5p
ST6GALNAC6	hsa-miR-106b-5p
CERCAM	hsa-miR-106b-5p
SCML2	hsa-miR-106b-5p
WNK3	hsa-miR-106b-5p
ACSL4	hsa-miR-106b-5p
TBL1X	hsa-miR-106b-5p
PHF6	hsa-miR-106b-5p
HMGB3	hsa-miR-106b-5p
SRM	hsa-miR-107
TGFBR3	hsa-miR-107
KHDC4	hsa-miR-107
LRRC8D	hsa-miR-107
CELSR2	hsa-miR-107
BTG2	hsa-miR-107
WNT3A	hsa-miR-107
DLG5	hsa-miR-107
DKK1	hsa-miR-107
SLC35G1	hsa-miR-107
HELLS	hsa-miR-107
LCOR	hsa-miR-107
BDNF	hsa-miR-107
AQP11	hsa-miR-107
SINHCAF	hsa-miR-107
TWF1	hsa-miR-107
RASSF8	hsa-miR-107
SCN8A	hsa-miR-107
HMGA2	hsa-miR-107
RAN	hsa-miR-107
LATS2	hsa-miR-107
UBL3	hsa-miR-107
FERMT2	hsa-miR-107
SIX4	hsa-miR-107
KIF23	hsa-miR-107
AKAP13	hsa-miR-107
RPUSD1	hsa-miR-107
SALL1	hsa-miR-107
RFWD3	hsa-miR-107
DUS1L	hsa-miR-107
CDK5R1	hsa-miR-107
MAP3K3	hsa-miR-107
RNF125	hsa-miR-107
CCNE1	hsa-miR-107
BCL11A	hsa-miR-107
BOLA3	hsa-miR-107
SATB2	hsa-miR-107
NPAS2	hsa-miR-107
FAM117B	hsa-miR-107
SALL4	hsa-miR-107
RCAN1	hsa-miR-107
SH3BP5	hsa-miR-107
PDCD10	hsa-miR-107
TGFBR2	hsa-miR-107
SNRK	hsa-miR-107
SGMS2	hsa-miR-107
FAT4	hsa-miR-107
GALNT7	hsa-miR-107
NREP	hsa-miR-107
VCAN	hsa-miR-107
NEDD9	hsa-miR-107
HMGA1	hsa-miR-107
AKAP12	hsa-miR-107
PDK4	hsa-miR-107
AC006978.2	hsa-miR-107
CALU	hsa-miR-107
EN2	hsa-miR-107
TPD52	hsa-miR-107
RUNX1T1	hsa-miR-107
ENPP2	hsa-miR-107
RDH10	hsa-miR-107
DEPTOR	hsa-miR-107
KLF4	hsa-miR-107
AMMECR1	hsa-miR-107
SMS	hsa-miR-107
ZNF711	hsa-miR-107
CADM1	hsa-miR-10a-5p
E2F7	hsa-miR-10a-5p
HOXB3	hsa-miR-10a-5p
GATA6	hsa-miR-10a-5p
SDC1	hsa-miR-10a-5p
HOXD10	hsa-miR-10a-5p
TFAP2C	hsa-miR-10a-5p
DVL3	hsa-miR-10a-5p
ELOVL6	hsa-miR-10a-5p
TRIM2	hsa-miR-10a-5p
ELOVL2	hsa-miR-10a-5p
E2F3	hsa-miR-10a-5p
SOBP	hsa-miR-10a-5p
ZNF367	hsa-miR-10a-5p
CADM1	hsa-miR-10b-5p
E2F7	hsa-miR-10b-5p
HOXB3	hsa-miR-10b-5p
GATA6	hsa-miR-10b-5p
SDC1	hsa-miR-10b-5p
HOXD10	hsa-miR-10b-5p
TFAP2C	hsa-miR-10b-5p
DVL3	hsa-miR-10b-5p
ELOVL6	hsa-miR-10b-5p
TRIM2	hsa-miR-10b-5p
ELOVL2	hsa-miR-10b-5p
E2F3	hsa-miR-10b-5p
SOBP	hsa-miR-10b-5p
ZNF367	hsa-miR-10b-5p
SORT1	hsa-miR-122-5p
P4HA1	hsa-miR-122-5p
PKM	hsa-miR-122-5p
ALDOA	hsa-miR-122-5p
LMNB2	hsa-miR-122-5p
SLC1A5	hsa-miR-122-5p
DUSP4	hsa-miR-122-5p
SLC16A1	hsa-miR-124-3p
LAD1	hsa-miR-124-3p
TARBP1	hsa-miR-124-3p
HEATR1	hsa-miR-124-3p
MACF1	hsa-miR-124-3p
SLC50A1	hsa-miR-124-3p
BTG2	hsa-miR-124-3p
KLF6	hsa-miR-124-3p
TYSND1	hsa-miR-124-3p
P4HA1	hsa-miR-124-3p
ZCCHC24	hsa-miR-124-3p
VIM	hsa-miR-124-3p
OTUD1	hsa-miR-124-3p
SGPL1	hsa-miR-124-3p
PPIF	hsa-miR-124-3p
PAPSS2	hsa-miR-124-3p
SLC35G1	hsa-miR-124-3p
LCOR	hsa-miR-124-3p
FZD4	hsa-miR-124-3p
ETS1	hsa-miR-124-3p
QSER1	hsa-miR-124-3p
MDK	hsa-miR-124-3p
TSKU	hsa-miR-124-3p
AMOTL1	hsa-miR-124-3p
SORL1	hsa-miR-124-3p
RARG	hsa-miR-124-3p
NEMP1	hsa-miR-124-3p
CDK4	hsa-miR-124-3p
TDG	hsa-miR-124-3p
SH2B3	hsa-miR-124-3p
HSPB8	hsa-miR-124-3p
SLC7A1	hsa-miR-124-3p
LCP1	hsa-miR-124-3p
SIX4	hsa-miR-124-3p
NME4	hsa-miR-124-3p
MYH10	hsa-miR-124-3p
CPD	hsa-miR-124-3p
CBX2	hsa-miR-124-3p
CYB5A	hsa-miR-124-3p
GATA6	hsa-miR-124-3p
DSG2	hsa-miR-124-3p
AC011511.4	hsa-miR-124-3p
NFIX	hsa-miR-124-3p
MYADM	hsa-miR-124-3p
DLX2	hsa-miR-124-3p
LCLAT1	hsa-miR-124-3p
CNOT11	hsa-miR-124-3p
CDCA7	hsa-miR-124-3p
JAG1	hsa-miR-124-3p
TRIB3	hsa-miR-124-3p
RCAN1	hsa-miR-124-3p
SDF2L1	hsa-miR-124-3p
NUP210	hsa-miR-124-3p
TMEM41A	hsa-miR-124-3p
FXR1	hsa-miR-124-3p
C4orf46	hsa-miR-124-3p
NSUN2	hsa-miR-124-3p
DAB2	hsa-miR-124-3p
PDCD6	hsa-miR-124-3p
ZNF131	hsa-miR-124-3p
VCAN	hsa-miR-124-3p
EGR1	hsa-miR-124-3p
SFXN1	hsa-miR-124-3p
FOXQ1	hsa-miR-124-3p
PHACTR2	hsa-miR-124-3p
QKI	hsa-miR-124-3p
PUS7	hsa-miR-124-3p
EIF3B	hsa-miR-124-3p
CAV1	hsa-miR-124-3p
CALU	hsa-miR-124-3p
RAB11FIP1	hsa-miR-124-3p
RDH10	hsa-miR-124-3p
E2F5	hsa-miR-124-3p
STOM	hsa-miR-124-3p
DAPK1	hsa-miR-124-3p
PHKA1	hsa-miR-124-3p
AMMECR1	hsa-miR-124-3p
STK26	hsa-miR-124-3p
PHF6	hsa-miR-124-3p
KIAA1522	hsa-miR-125a-5p
DPH2	hsa-miR-125a-5p
IL6R	hsa-miR-125a-5p
BTG2	hsa-miR-125a-5p
TYSND1	hsa-miR-125a-5p
LIPA	hsa-miR-125a-5p
SGPL1	hsa-miR-125a-5p
CNNM1	hsa-miR-125a-5p
TXNRD1	hsa-miR-125a-5p
STARD13	hsa-miR-125a-5p
SLC25A15	hsa-miR-125a-5p
AKAP13	hsa-miR-125a-5p
SEMA4B	hsa-miR-125a-5p
PMM2	hsa-miR-125a-5p
CDH5	hsa-miR-125a-5p
DUS1L	hsa-miR-125a-5p
RAPGEFL1	hsa-miR-125a-5p
BCL2L12	hsa-miR-125a-5p
KMT5C	hsa-miR-125a-5p
SEMA4C	hsa-miR-125a-5p
SATB2	hsa-miR-125a-5p
NUP210	hsa-miR-125a-5p
CSRNP1	hsa-miR-125a-5p
SLC26A6	hsa-miR-125a-5p
ABCC5	hsa-miR-125a-5p
FBXO45	hsa-miR-125a-5p
FAT4	hsa-miR-125a-5p
GALNT7	hsa-miR-125a-5p
BAK1	hsa-miR-125a-5p
E2F3	hsa-miR-125a-5p
PODXL	hsa-miR-125a-5p
LIMK1	hsa-miR-125a-5p
TRPS1	hsa-miR-125a-5p
EIF4EBP1	hsa-miR-125a-5p
KIAA1522	hsa-miR-125b-5p
DPH2	hsa-miR-125b-5p
IL6R	hsa-miR-125b-5p
BTG2	hsa-miR-125b-5p
TYSND1	hsa-miR-125b-5p
LIPA	hsa-miR-125b-5p
SGPL1	hsa-miR-125b-5p
CNNM1	hsa-miR-125b-5p
TXNRD1	hsa-miR-125b-5p
SLC7A1	hsa-miR-125b-5p
STARD13	hsa-miR-125b-5p
SLC25A15	hsa-miR-125b-5p
AKAP13	hsa-miR-125b-5p
SEMA4B	hsa-miR-125b-5p
PMM2	hsa-miR-125b-5p
CDH5	hsa-miR-125b-5p
DUS1L	hsa-miR-125b-5p
RAPGEFL1	hsa-miR-125b-5p
BCL2L12	hsa-miR-125b-5p
KMT5C	hsa-miR-125b-5p
SEMA4C	hsa-miR-125b-5p
SATB2	hsa-miR-125b-5p
NUP210	hsa-miR-125b-5p
CSRNP1	hsa-miR-125b-5p
SLC26A6	hsa-miR-125b-5p
ABCC5	hsa-miR-125b-5p
FBXO45	hsa-miR-125b-5p
FAT4	hsa-miR-125b-5p
GALNT7	hsa-miR-125b-5p
BAK1	hsa-miR-125b-5p
E2F3	hsa-miR-125b-5p
TSPAN12	hsa-miR-125b-5p
PODXL	hsa-miR-125b-5p
LIMK1	hsa-miR-125b-5p
TRPS1	hsa-miR-125b-5p
EIF4EBP1	hsa-miR-125b-5p
KANK2	hsa-miR-126-3p
CAMK2N1	hsa-miR-1271-5p
DEPDC1	hsa-miR-1271-5p
SORT1	hsa-miR-1271-5p
PYGO2	hsa-miR-1271-5p
TARBP1	hsa-miR-1271-5p
PRDM16	hsa-miR-1271-5p
ADGRL2	hsa-miR-1271-5p
CELSR2	hsa-miR-1271-5p
UCK2	hsa-miR-1271-5p
GALNT2	hsa-miR-1271-5p
ZEB1	hsa-miR-1271-5p
SLC35G1	hsa-miR-1271-5p
COA4	hsa-miR-1271-5p
PAK1	hsa-miR-1271-5p
OVOL1	hsa-miR-1271-5p
CTTN	hsa-miR-1271-5p
TSKU	hsa-miR-1271-5p
RARG	hsa-miR-1271-5p
DDIT3	hsa-miR-1271-5p
NTN4	hsa-miR-1271-5p
RASSF8	hsa-miR-1271-5p
LCP1	hsa-miR-1271-5p
ZIC2	hsa-miR-1271-5p
NETO2	hsa-miR-1271-5p
JPT2	hsa-miR-1271-5p
GAN	hsa-miR-1271-5p
ARL4D	hsa-miR-1271-5p
MAP3K3	hsa-miR-1271-5p
SMAD7	hsa-miR-1271-5p
CABLES1	hsa-miR-1271-5p
DSG2	hsa-miR-1271-5p
BCL11A	hsa-miR-1271-5p
SELENOI	hsa-miR-1271-5p
SPAST	hsa-miR-1271-5p
PRKCE	hsa-miR-1271-5p
PDK1	hsa-miR-1271-5p
TRIB3	hsa-miR-1271-5p
ZNF280B	hsa-miR-1271-5p
SH3BP5	hsa-miR-1271-5p
CSRNP1	hsa-miR-1271-5p
PROK2	hsa-miR-1271-5p
NAA50	hsa-miR-1271-5p
PLOD2	hsa-miR-1271-5p
FXR1	hsa-miR-1271-5p
DAB2	hsa-miR-1271-5p
PAIP1	hsa-miR-1271-5p
BASP1	hsa-miR-1271-5p
ZNF322	hsa-miR-1271-5p
RGS17	hsa-miR-1271-5p
FOXQ1	hsa-miR-1271-5p
TWIST1	hsa-miR-1271-5p
HOXA5	hsa-miR-1271-5p
HOXA9	hsa-miR-1271-5p
TNS3	hsa-miR-1271-5p
TACC1	hsa-miR-1271-5p
ZFHX4	hsa-miR-1271-5p
E2F5	hsa-miR-1271-5p
GRHL2	hsa-miR-1271-5p
SLC25A25	hsa-miR-1271-5p
TSC22D3	hsa-miR-1271-5p
TBL1X	hsa-miR-1271-5p
FHL1	hsa-miR-1271-5p
CCT3	hsa-miR-128-3p
NECTIN4	hsa-miR-128-3p
NEK2	hsa-miR-128-3p
ST6GALNAC3	hsa-miR-128-3p
PHGDH	hsa-miR-128-3p
TXNIP	hsa-miR-128-3p
BTG2	hsa-miR-128-3p
PPME1	hsa-miR-128-3p
PRICKLE1	hsa-miR-128-3p
CSRP2	hsa-miR-128-3p
E2F7	hsa-miR-128-3p
CKAP4	hsa-miR-128-3p
SYT1	hsa-miR-128-3p
PAX9	hsa-miR-128-3p
EML1	hsa-miR-128-3p
CA12	hsa-miR-128-3p
GREM1	hsa-miR-128-3p
MAPK6	hsa-miR-128-3p
CEMIP	hsa-miR-128-3p
NETO2	hsa-miR-128-3p
SLC39A11	hsa-miR-128-3p
ADORA2B	hsa-miR-128-3p
GATA6	hsa-miR-128-3p
GALNT3	hsa-miR-128-3p
STK39	hsa-miR-128-3p
SATB2	hsa-miR-128-3p
DPYSL5	hsa-miR-128-3p
SPTBN1	hsa-miR-128-3p
PDK1	hsa-miR-128-3p
COL3A1	hsa-miR-128-3p
JAG1	hsa-miR-128-3p
FLRT3	hsa-miR-128-3p
CABLES2	hsa-miR-128-3p
SLC5A3	hsa-miR-128-3p
NAA50	hsa-miR-128-3p
DCUN1D1	hsa-miR-128-3p
OPA1	hsa-miR-128-3p
ELOVL6	hsa-miR-128-3p
GALNT7	hsa-miR-128-3p
NREP	hsa-miR-128-3p
OTULIN	hsa-miR-128-3p
NLN	hsa-miR-128-3p
LMNB1	hsa-miR-128-3p
NDST1	hsa-miR-128-3p
CITED2	hsa-miR-128-3p
FOXQ1	hsa-miR-128-3p
RNF182	hsa-miR-128-3p
E2F3	hsa-miR-128-3p
HOXA9	hsa-miR-128-3p
HOXA10	hsa-miR-128-3p
ORC5	hsa-miR-128-3p
MET	hsa-miR-128-3p
LAPTM4B	hsa-miR-128-3p
GOLM1	hsa-miR-128-3p
KLF4	hsa-miR-128-3p
MVB12B	hsa-miR-128-3p
PRKX	hsa-miR-128-3p
PHF6	hsa-miR-128-3p
CAMK2N1	hsa-miR-129-5p
HDGF	hsa-miR-129-5p
KCNK1	hsa-miR-129-5p
SESN3	hsa-miR-129-5p
CADM1	hsa-miR-129-5p
ETS1	hsa-miR-129-5p
LRIG3	hsa-miR-129-5p
E2F7	hsa-miR-129-5p
CKAP4	hsa-miR-129-5p
SPATS2	hsa-miR-129-5p
HOXC13	hsa-miR-129-5p
SLC7A1	hsa-miR-129-5p
JDP2	hsa-miR-129-5p
ZNF106	hsa-miR-129-5p
KLF13	hsa-miR-129-5p
COL1A1	hsa-miR-129-5p
CBX4	hsa-miR-129-5p
CDH2	hsa-miR-129-5p
DNMT3A	hsa-miR-129-5p
ZEB2	hsa-miR-129-5p
DLX2	hsa-miR-129-5p
SOX11	hsa-miR-129-5p
BMPR2	hsa-miR-129-5p
SALL4	hsa-miR-129-5p
WNT5A	hsa-miR-129-5p
U2SURP	hsa-miR-129-5p
MFAP3L	hsa-miR-129-5p
METAP1	hsa-miR-129-5p
SOX4	hsa-miR-129-5p
ETV1	hsa-miR-129-5p
DLC1	hsa-miR-129-5p
PABPC1	hsa-miR-129-5p
TACC1	hsa-miR-129-5p
SLC25A25	hsa-miR-129-5p
AMMECR1	hsa-miR-129-5p
STMN1	hsa-miR-1297
DEPDC1	hsa-miR-1297
SSX2IP	hsa-miR-1297
LPAR3	hsa-miR-1297
ERO1B	hsa-miR-1297
VANGL2	hsa-miR-1297
FLVCR1	hsa-miR-1297
KCNK1	hsa-miR-1297
DLG5	hsa-miR-1297
ZCCHC24	hsa-miR-1297
OTUD1	hsa-miR-1297
TET1	hsa-miR-1297
LCOR	hsa-miR-1297
PAK1	hsa-miR-1297
CHORDC1	hsa-miR-1297
ADM	hsa-miR-1297
NEMP1	hsa-miR-1297
PPM1H	hsa-miR-1297
E2F7	hsa-miR-1297
NTN4	hsa-miR-1297
HMGA2	hsa-miR-1297
ZIC5	hsa-miR-1297
GNPNAT1	hsa-miR-1297
ZNF106	hsa-miR-1297
MEX3B	hsa-miR-1297
CHAC1	hsa-miR-1297
MAPK6	hsa-miR-1297
FA2H	hsa-miR-1297
FBXL19	hsa-miR-1297
CDK5R1	hsa-miR-1297
CDC6	hsa-miR-1297
KPNA2	hsa-miR-1297
CDH2	hsa-miR-1297
PMAIP1	hsa-miR-1297
CHAF1A	hsa-miR-1297
BCL11A	hsa-miR-1297
FAM136A	hsa-miR-1297
CACNB4	hsa-miR-1297
STK39	hsa-miR-1297
GREB1	hsa-miR-1297
SPTBN1	hsa-miR-1297
TET3	hsa-miR-1297
MTX2	hsa-miR-1297
KCNE4	hsa-miR-1297
JAG1	hsa-miR-1297
ZNF217	hsa-miR-1297
TTPAL	hsa-miR-1297
PFDN4	hsa-miR-1297
MICAL3	hsa-miR-1297
NUP210	hsa-miR-1297
WNT5A	hsa-miR-1297
B4GALT4	hsa-miR-1297
PLOD2	hsa-miR-1297
PDCD10	hsa-miR-1297
PXYLP1	hsa-miR-1297
LEF1	hsa-miR-1297
SLC7A11	hsa-miR-1297
GALNT7	hsa-miR-1297
DEPDC1B	hsa-miR-1297
SRD5A1	hsa-miR-1297
MAP1B	hsa-miR-1297
POLR3G	hsa-miR-1297
SFXN1	hsa-miR-1297
GMDS	hsa-miR-1297
TFAP2A	hsa-miR-1297
DCDC2	hsa-miR-1297
FAXC	hsa-miR-1297
CTGF	hsa-miR-1297
HMGA1	hsa-miR-1297
HOXA5	hsa-miR-1297
HOXA9	hsa-miR-1297
DOCK4	hsa-miR-1297
EZH2	hsa-miR-1297
COL1A2	hsa-miR-1297
PSD3	hsa-miR-1297
REEP4	hsa-miR-1297
LOXL2	hsa-miR-1297
GSR	hsa-miR-1297
RAB11FIP1	hsa-miR-1297
TPD52	hsa-miR-1297
ZFHX4	hsa-miR-1297
ELAVL2	hsa-miR-1297
STRBP	hsa-miR-1297
CKS2	hsa-miR-1297
CSTF2	hsa-miR-1297
PHF6	hsa-miR-1297
E2F2	hsa-miR-130a-3p
SLC2A1	hsa-miR-130a-3p
LRP8	hsa-miR-130a-3p
DEPDC1	hsa-miR-130a-3p
STX12	hsa-miR-130a-3p
S1PR1	hsa-miR-130a-3p
TXNIP	hsa-miR-130a-3p
KLF6	hsa-miR-130a-3p
JCAD	hsa-miR-130a-3p
DLG5	hsa-miR-130a-3p
ZEB1	hsa-miR-130a-3p
CEP55	hsa-miR-130a-3p
PGM2L1	hsa-miR-130a-3p
USP28	hsa-miR-130a-3p
FAT3	hsa-miR-130a-3p
CD69	hsa-miR-130a-3p
RACGAP1	hsa-miR-130a-3p
E2F7	hsa-miR-130a-3p
MPHOSPH9	hsa-miR-130a-3p
STARD13	hsa-miR-130a-3p
ZIC5	hsa-miR-130a-3p
EGLN3	hsa-miR-130a-3p
CFL2	hsa-miR-130a-3p
FERMT2	hsa-miR-130a-3p
SIX4	hsa-miR-130a-3p
FRMD6	hsa-miR-130a-3p
SECISBP2L	hsa-miR-130a-3p
ITGA11	hsa-miR-130a-3p
SYNM	hsa-miR-130a-3p
FANCA	hsa-miR-130a-3p
TMEM159	hsa-miR-130a-3p
GPT2	hsa-miR-130a-3p
TOM1L2	hsa-miR-130a-3p
HOXB3	hsa-miR-130a-3p
VMP1	hsa-miR-130a-3p
PTPRM	hsa-miR-130a-3p
MTCL1	hsa-miR-130a-3p
RBBP8	hsa-miR-130a-3p
TAF4B	hsa-miR-130a-3p
MEX3D	hsa-miR-130a-3p
NR2C2AP	hsa-miR-130a-3p
GADD45B	hsa-miR-130a-3p
THOP1	hsa-miR-130a-3p
LDLR	hsa-miR-130a-3p
RNF103-CHMP3	hsa-miR-130a-3p
NCKAP5	hsa-miR-130a-3p
ZEB2	hsa-miR-130a-3p
SATB2	hsa-miR-130a-3p
IGFBP5	hsa-miR-130a-3p
CENPO	hsa-miR-130a-3p
LCLAT1	hsa-miR-130a-3p
LGALSL	hsa-miR-130a-3p
RAPGEF4	hsa-miR-130a-3p
BMPR2	hsa-miR-130a-3p
ZNF217	hsa-miR-130a-3p
NAA50	hsa-miR-130a-3p
PFN2	hsa-miR-130a-3p
TBL1XR1	hsa-miR-130a-3p
PPARG	hsa-miR-130a-3p
TGFBR2	hsa-miR-130a-3p
PTPRG	hsa-miR-130a-3p
PXYLP1	hsa-miR-130a-3p
MED12L	hsa-miR-130a-3p
ARHGEF26	hsa-miR-130a-3p
FXR1	hsa-miR-130a-3p
CCNA2	hsa-miR-130a-3p
TRPC3	hsa-miR-130a-3p
NPNT	hsa-miR-130a-3p
MAP1B	hsa-miR-130a-3p
EDN1	hsa-miR-130a-3p
SOX4	hsa-miR-130a-3p
SASH1	hsa-miR-130a-3p
QKI	hsa-miR-130a-3p
HOXA5	hsa-miR-130a-3p
FASTK	hsa-miR-130a-3p
TTYH3	hsa-miR-130a-3p
ITGB8	hsa-miR-130a-3p
PRR15	hsa-miR-130a-3p
CCT6A	hsa-miR-130a-3p
CAV2	hsa-miR-130a-3p
MET	hsa-miR-130a-3p
DLC1	hsa-miR-130a-3p
EGR3	hsa-miR-130a-3p
LRP12	hsa-miR-130a-3p
TRPS1	hsa-miR-130a-3p
DPYSL2	hsa-miR-130a-3p
ESCO2	hsa-miR-130a-3p
TACC1	hsa-miR-130a-3p
NRARP	hsa-miR-130a-3p
GDA	hsa-miR-130a-3p
SCML2	hsa-miR-130a-3p
WNK3	hsa-miR-130a-3p
ACSL4	hsa-miR-130a-3p
ZNF711	hsa-miR-130a-3p
HPRT1	hsa-miR-130a-3p
E2F2	hsa-miR-130b-3p
SLC2A1	hsa-miR-130b-3p
LRP8	hsa-miR-130b-3p
DEPDC1	hsa-miR-130b-3p
STX12	hsa-miR-130b-3p
S1PR1	hsa-miR-130b-3p
TXNIP	hsa-miR-130b-3p
JCAD	hsa-miR-130b-3p
DLG5	hsa-miR-130b-3p
ZEB1	hsa-miR-130b-3p
CEP55	hsa-miR-130b-3p
PGM2L1	hsa-miR-130b-3p
USP28	hsa-miR-130b-3p
FAT3	hsa-miR-130b-3p
CD69	hsa-miR-130b-3p
RACGAP1	hsa-miR-130b-3p
E2F7	hsa-miR-130b-3p
MPHOSPH9	hsa-miR-130b-3p
STARD13	hsa-miR-130b-3p
ZIC5	hsa-miR-130b-3p
EGLN3	hsa-miR-130b-3p
CFL2	hsa-miR-130b-3p
FERMT2	hsa-miR-130b-3p
SIX4	hsa-miR-130b-3p
FRMD6	hsa-miR-130b-3p
SECISBP2L	hsa-miR-130b-3p
ITGA11	hsa-miR-130b-3p
SYNM	hsa-miR-130b-3p
FANCA	hsa-miR-130b-3p
TMEM159	hsa-miR-130b-3p
GPT2	hsa-miR-130b-3p
TOM1L2	hsa-miR-130b-3p
HOXB3	hsa-miR-130b-3p
VMP1	hsa-miR-130b-3p
PTPRM	hsa-miR-130b-3p
MTCL1	hsa-miR-130b-3p
RBBP8	hsa-miR-130b-3p
TAF4B	hsa-miR-130b-3p
MEX3D	hsa-miR-130b-3p
NR2C2AP	hsa-miR-130b-3p
GADD45B	hsa-miR-130b-3p
THOP1	hsa-miR-130b-3p
LDLR	hsa-miR-130b-3p
RNF103-CHMP3	hsa-miR-130b-3p
NCKAP5	hsa-miR-130b-3p
ZEB2	hsa-miR-130b-3p
SATB2	hsa-miR-130b-3p
IGFBP5	hsa-miR-130b-3p
CENPO	hsa-miR-130b-3p
LCLAT1	hsa-miR-130b-3p
LGALSL	hsa-miR-130b-3p
RAPGEF4	hsa-miR-130b-3p
BMPR2	hsa-miR-130b-3p
ZNF217	hsa-miR-130b-3p
NAA50	hsa-miR-130b-3p
PFN2	hsa-miR-130b-3p
TBL1XR1	hsa-miR-130b-3p
PPARG	hsa-miR-130b-3p
TGFBR2	hsa-miR-130b-3p
PTPRG	hsa-miR-130b-3p
PXYLP1	hsa-miR-130b-3p
MED12L	hsa-miR-130b-3p
ARHGEF26	hsa-miR-130b-3p
FXR1	hsa-miR-130b-3p
CCNA2	hsa-miR-130b-3p
TRPC3	hsa-miR-130b-3p
NPNT	hsa-miR-130b-3p
MAP1B	hsa-miR-130b-3p
EDN1	hsa-miR-130b-3p
SOX4	hsa-miR-130b-3p
SASH1	hsa-miR-130b-3p
QKI	hsa-miR-130b-3p
HOXA5	hsa-miR-130b-3p
FASTK	hsa-miR-130b-3p
TTYH3	hsa-miR-130b-3p
ITGB8	hsa-miR-130b-3p
PRR15	hsa-miR-130b-3p
CCT6A	hsa-miR-130b-3p
CAV2	hsa-miR-130b-3p
MET	hsa-miR-130b-3p
DLC1	hsa-miR-130b-3p
EGR3	hsa-miR-130b-3p
LRP12	hsa-miR-130b-3p
TRPS1	hsa-miR-130b-3p
DPYSL2	hsa-miR-130b-3p
ESCO2	hsa-miR-130b-3p
TACC1	hsa-miR-130b-3p
NRARP	hsa-miR-130b-3p
GDA	hsa-miR-130b-3p
SCML2	hsa-miR-130b-3p
WNK3	hsa-miR-130b-3p
ACSL4	hsa-miR-130b-3p
ZNF711	hsa-miR-130b-3p
HPRT1	hsa-miR-130b-3p
KDM5B	hsa-miR-132-3p
BTG2	hsa-miR-132-3p
NET1	hsa-miR-132-3p
HMGA2	hsa-miR-132-3p
TFDP1	hsa-miR-132-3p
CFL2	hsa-miR-132-3p
FOXA1	hsa-miR-132-3p
SALL1	hsa-miR-132-3p
BRCA1	hsa-miR-132-3p
MAP3K3	hsa-miR-132-3p
TAF4B	hsa-miR-132-3p
DNMT3A	hsa-miR-132-3p
PPM1G	hsa-miR-132-3p
NR4A2	hsa-miR-132-3p
SATB2	hsa-miR-132-3p
SPAST	hsa-miR-132-3p
CELSR3	hsa-miR-132-3p
RAP2B	hsa-miR-132-3p
FXR1	hsa-miR-132-3p
H2AFZ	hsa-miR-132-3p
NREP	hsa-miR-132-3p
HBEGF	hsa-miR-132-3p
EGR1	hsa-miR-132-3p
CTGF	hsa-miR-132-3p
SOX4	hsa-miR-132-3p
TTK	hsa-miR-132-3p
ETV1	hsa-miR-132-3p
KIAA1549	hsa-miR-132-3p
CALU	hsa-miR-132-3p
ZFHX4	hsa-miR-132-3p
E2F5	hsa-miR-132-3p
SV2A	hsa-miR-133a-3p
FLVCR1	hsa-miR-133a-3p
NAA40	hsa-miR-133a-3p
E2F7	hsa-miR-133a-3p
CKAP4	hsa-miR-133a-3p
FAM57A	hsa-miR-133a-3p
MAP3K3	hsa-miR-133a-3p
XPO1	hsa-miR-133a-3p
PREX1	hsa-miR-133a-3p
ZNF217	hsa-miR-133a-3p
SNRK	hsa-miR-133a-3p
IL6ST	hsa-miR-133a-3p
DUSP1	hsa-miR-133a-3p
ZNF131	hsa-miR-133a-3p
SESN1	hsa-miR-133a-3p
CTGF	hsa-miR-133a-3p
ID4	hsa-miR-133a-3p
SOX4	hsa-miR-133a-3p
QKI	hsa-miR-133a-3p
HOXA9	hsa-miR-133a-3p
FSCN1	hsa-miR-133a-3p
NDRG1	hsa-miR-133a-3p
STOM	hsa-miR-133a-3p
SMC2	hsa-miR-133a-3p
ZNF280C	hsa-miR-133a-3p
SV2A	hsa-miR-133b
FLVCR1	hsa-miR-133b
NAA40	hsa-miR-133b
E2F7	hsa-miR-133b
CKAP4	hsa-miR-133b
FAM57A	hsa-miR-133b
MAP3K3	hsa-miR-133b
XPO1	hsa-miR-133b
PREX1	hsa-miR-133b
ZNF217	hsa-miR-133b
SNRK	hsa-miR-133b
IL6ST	hsa-miR-133b
DUSP1	hsa-miR-133b
ZNF131	hsa-miR-133b
SESN1	hsa-miR-133b
CTGF	hsa-miR-133b
ID4	hsa-miR-133b
SOX4	hsa-miR-133b
QKI	hsa-miR-133b
HOXA9	hsa-miR-133b
FSCN1	hsa-miR-133b
NDRG1	hsa-miR-133b
STOM	hsa-miR-133b
SMC2	hsa-miR-133b
ZNF280C	hsa-miR-133b
MAGI3	hsa-miR-134-5p
NEMP1	hsa-miR-134-5p
SH2B3	hsa-miR-134-5p
RAN	hsa-miR-134-5p
SMAD6	hsa-miR-134-5p
YWHAZ	hsa-miR-134-5p
ANP32E	hsa-miR-135a-5p
C1orf198	hsa-miR-135a-5p
TXNIP	hsa-miR-135a-5p
ATP1B1	hsa-miR-135a-5p
ZCCHC24	hsa-miR-135a-5p
NET1	hsa-miR-135a-5p
PGAM1	hsa-miR-135a-5p
EMP1	hsa-miR-135a-5p
ARHGAP11A	hsa-miR-135a-5p
TLDC1	hsa-miR-135a-5p
CPD	hsa-miR-135a-5p
CADM4	hsa-miR-135a-5p
PIK3R2	hsa-miR-135a-5p
SPTBN1	hsa-miR-135a-5p
TET3	hsa-miR-135a-5p
ZNF217	hsa-miR-135a-5p
SNRK	hsa-miR-135a-5p
ELOVL6	hsa-miR-135a-5p
ZNF131	hsa-miR-135a-5p
VCAN	hsa-miR-135a-5p
TFAP2A	hsa-miR-135a-5p
UTRN	hsa-miR-135a-5p
QKI	hsa-miR-135a-5p
HOXA10	hsa-miR-135a-5p
BZW2	hsa-miR-135a-5p
ASPH	hsa-miR-135a-5p
ARC	hsa-miR-135a-5p
KLF4	hsa-miR-135a-5p
DOLPP1	hsa-miR-135a-5p
COL5A1	hsa-miR-135a-5p
SCML2	hsa-miR-135a-5p
ANP32E	hsa-miR-135b-5p
C1orf198	hsa-miR-135b-5p
TXNIP	hsa-miR-135b-5p
ATP1B1	hsa-miR-135b-5p
ZCCHC24	hsa-miR-135b-5p
NET1	hsa-miR-135b-5p
PGAM1	hsa-miR-135b-5p
EMP1	hsa-miR-135b-5p
ARHGAP11A	hsa-miR-135b-5p
TLDC1	hsa-miR-135b-5p
CPD	hsa-miR-135b-5p
CADM4	hsa-miR-135b-5p
PIK3R2	hsa-miR-135b-5p
SPTBN1	hsa-miR-135b-5p
TET3	hsa-miR-135b-5p
ZNF217	hsa-miR-135b-5p
SNRK	hsa-miR-135b-5p
ELOVL6	hsa-miR-135b-5p
ZNF131	hsa-miR-135b-5p
VCAN	hsa-miR-135b-5p
TFAP2A	hsa-miR-135b-5p
[truncated: 8,641 more rows]
