# Supplementary material for: The Regulatory Network and Potential Role of LINC00973-miRNA-mRNA ceRNA in the Progression of Non-Small-Cell Lung Cancer
Source: Front Immunol. 2021 Jul 29;12:684807. doi: 10.3389/fimmu.2021.684807 (PMC8358408; doi:10.3389/fimmu.2021.684807)
Supplement: Supplementary file 1 [file DataSheet_1.zip › Table S/Raw data of table S2.xlsx]

## Sheet: Sheet1
mRNA	miRNA
PLPP3	hsa-miR-374b-5p
SSX2IP	hsa-miR-374b-5p
SLC16A1	hsa-miR-374b-5p
MEX3A	hsa-miR-374b-5p
AK4	hsa-miR-374b-5p
ADGRL2	hsa-miR-374b-5p
SYT14	hsa-miR-374b-5p
RTKN2	hsa-miR-374b-5p
ZCCHC24	hsa-miR-374b-5p
LCOR	hsa-miR-374b-5p
ADRB1	hsa-miR-374b-5p
PPM1H	hsa-miR-374b-5p
TFDP1	hsa-miR-374b-5p
GNPNAT1	hsa-miR-374b-5p
BCL11B	hsa-miR-374b-5p
CA12	hsa-miR-374b-5p
MEX3B	hsa-miR-374b-5p
MAPK6	hsa-miR-374b-5p
SMAD6	hsa-miR-374b-5p
VAMP2	hsa-miR-374b-5p
ADORA2B	hsa-miR-374b-5p
CCL2	hsa-miR-374b-5p
NFIX	hsa-miR-374b-5p
TGFA	hsa-miR-374b-5p
BOLA3	hsa-miR-374b-5p
CRIM1	hsa-miR-374b-5p
PRKCE	hsa-miR-374b-5p
TET3	hsa-miR-374b-5p
BMP2	hsa-miR-374b-5p
PARD6B	hsa-miR-374b-5p
RCAN1	hsa-miR-374b-5p
WNT5A	hsa-miR-374b-5p
HEG1	hsa-miR-374b-5p
EIF4G1	hsa-miR-374b-5p
PITX2	hsa-miR-374b-5p
TMEM267	hsa-miR-374b-5p
NLN	hsa-miR-374b-5p
KIF20A	hsa-miR-374b-5p
PCDHA12	hsa-miR-374b-5p
SOX4	hsa-miR-374b-5p
QKI	hsa-miR-374b-5p
HOXA10	hsa-miR-374b-5p
ANLN	hsa-miR-374b-5p
CCNE2	hsa-miR-374b-5p
PABPC1	hsa-miR-374b-5p
ATAD2	hsa-miR-374b-5p
TACC1	hsa-miR-374b-5p
HELLS	hsa-miR-216b-5p
CRY2	hsa-miR-216b-5p
SMAD7	hsa-miR-216b-5p
ZNF146	hsa-miR-216b-5p
HOXD13	hsa-miR-216b-5p
IGF2BP2	hsa-miR-216b-5p
MME	hsa-miR-216b-5p
CLGN	hsa-miR-216b-5p
METAP1	hsa-miR-216b-5p
CLDN12	hsa-miR-216b-5p
RCC2	hsa-miR-196a-5p
TGFBR3	hsa-miR-196a-5p
HOOK1	hsa-miR-196a-5p
LCOR	hsa-miR-196a-5p
LRIG3	hsa-miR-196a-5p
HOXC8	hsa-miR-196a-5p
HMGA2	hsa-miR-196a-5p
IGDCC4	hsa-miR-196a-5p
C15orf41	hsa-miR-196a-5p
SMAD6	hsa-miR-196a-5p
NME4	hsa-miR-196a-5p
GAN	hsa-miR-196a-5p
HOXB7	hsa-miR-196a-5p
COL1A1	hsa-miR-196a-5p
CPD	hsa-miR-196a-5p
MTCL1	hsa-miR-196a-5p
GATA6	hsa-miR-196a-5p
LRRC4B	hsa-miR-196a-5p
COL3A1	hsa-miR-196a-5p
MARS2	hsa-miR-196a-5p
PARD6B	hsa-miR-196a-5p
PTPRG	hsa-miR-196a-5p
PRDM5	hsa-miR-196a-5p
DCDC2	hsa-miR-196a-5p
HMGA1	hsa-miR-196a-5p
IGF2BP3	hsa-miR-196a-5p
HOXA5	hsa-miR-196a-5p
HOXA9	hsa-miR-196a-5p
TSPAN12	hsa-miR-196a-5p
COL1A2	hsa-miR-196a-5p
SUV39H1	hsa-miR-196a-5p
KIF14	hsa-miR-320c
CTPS1	hsa-miR-320c
S1PR1	hsa-miR-320c
VIM	hsa-miR-320c
MASTL	hsa-miR-320c
CKAP5	hsa-miR-320c
NCAPD3	hsa-miR-320c
MDK	hsa-miR-320c
FOXM1	hsa-miR-320c
TWF1	hsa-miR-320c
RASSF8	hsa-miR-320c
SH2B3	hsa-miR-320c
MEX3B	hsa-miR-320c
KLF13	hsa-miR-320c
CPD	hsa-miR-320c
RAPGEFL1	hsa-miR-320c
MSI2	hsa-miR-320c
XPO1	hsa-miR-320c
NR4A2	hsa-miR-320c
DLX1	hsa-miR-320c
PARD6B	hsa-miR-320c
FXR1	hsa-miR-320c
WWC2	hsa-miR-320c
DBN1	hsa-miR-320c
PCDHA12	hsa-miR-320c
FOXQ1	hsa-miR-320c
SOX4	hsa-miR-320c
POLR1C	hsa-miR-320c
SOBP	hsa-miR-320c
IGF2BP3	hsa-miR-320c
HOXA10	hsa-miR-320c
KIAA1549	hsa-miR-320c
YWHAZ	hsa-miR-320c
FZD3	hsa-miR-320c
GDAP1	hsa-miR-320c
TSC22D3	hsa-miR-320c
ZNF280C	hsa-miR-320c
SLC6A8	hsa-miR-320c
CAMK2N1	hsa-miR-138-5p
VIM	hsa-miR-138-5p
CLNS1A	hsa-miR-138-5p
NOP2	hsa-miR-138-5p
RASSF8	hsa-miR-138-5p
SH2B3	hsa-miR-138-5p
FERMT2	hsa-miR-138-5p
KIF26A	hsa-miR-138-5p
MAPK6	hsa-miR-138-5p
ANKRD13B	hsa-miR-138-5p
TCF3	hsa-miR-138-5p
NFIX	hsa-miR-138-5p
CCNE1	hsa-miR-138-5p
SEMA4C	hsa-miR-138-5p
AFF3	hsa-miR-138-5p
PDK1	hsa-miR-138-5p
SULF2	hsa-miR-138-5p
E2F3	hsa-miR-138-5p
SOX4	hsa-miR-138-5p
EZH2	hsa-miR-138-5p
EN2	hsa-miR-138-5p
LYPLA1	hsa-miR-138-5p
EIF4EBP1	hsa-miR-138-5p
NSMF	hsa-miR-138-5p
AMMECR1	hsa-miR-138-5p
NDC1	hsa-miR-150-5p
PALD1	hsa-miR-150-5p
HMGA2	hsa-miR-150-5p
HSP90B1	hsa-miR-150-5p
GAN	hsa-miR-150-5p
CPD	hsa-miR-150-5p
PSMD11	hsa-miR-150-5p
VMP1	hsa-miR-150-5p
MAP3K3	hsa-miR-150-5p
PDIA6	hsa-miR-150-5p
PFN2	hsa-miR-150-5p
TMEM41A	hsa-miR-150-5p
GAB1	hsa-miR-150-5p
BASP1	hsa-miR-150-5p
MAP1B	hsa-miR-150-5p
E2F3	hsa-miR-150-5p
HILPDA	hsa-miR-150-5p
CALU	hsa-miR-150-5p
TRPS1	hsa-miR-150-5p
PLP2	hsa-miR-150-5p
RCC2	hsa-miR-196b-5p
TGFBR3	hsa-miR-196b-5p
HOOK1	hsa-miR-196b-5p
LCOR	hsa-miR-196b-5p
LRIG3	hsa-miR-196b-5p
HOXC8	hsa-miR-196b-5p
HMGA2	hsa-miR-196b-5p
IGDCC4	hsa-miR-196b-5p
C15orf41	hsa-miR-196b-5p
SMAD6	hsa-miR-196b-5p
NME4	hsa-miR-196b-5p
GAN	hsa-miR-196b-5p
HOXB7	hsa-miR-196b-5p
COL1A1	hsa-miR-196b-5p
CPD	hsa-miR-196b-5p
MTCL1	hsa-miR-196b-5p
GATA6	hsa-miR-196b-5p
LRRC4B	hsa-miR-196b-5p
COL3A1	hsa-miR-196b-5p
MARS2	hsa-miR-196b-5p
PARD6B	hsa-miR-196b-5p
PTPRG	hsa-miR-196b-5p
PRDM5	hsa-miR-196b-5p
DCDC2	hsa-miR-196b-5p
HMGA1	hsa-miR-196b-5p
IGF2BP3	hsa-miR-196b-5p
HOXA5	hsa-miR-196b-5p
HOXA9	hsa-miR-196b-5p
TSPAN12	hsa-miR-196b-5p
COL1A2	hsa-miR-196b-5p
SUV39H1	hsa-miR-196b-5p
RCC2	hsa-miR-196b-5p
TGFBR3	hsa-miR-196b-5p
HOOK1	hsa-miR-196b-5p
LCOR	hsa-miR-196b-5p
LRIG3	hsa-miR-196b-5p
HOXC8	hsa-miR-196b-5p
HMGA2	hsa-miR-196b-5p
IGDCC4	hsa-miR-196b-5p
C15orf41	hsa-miR-196b-5p
SMAD6	hsa-miR-196b-5p
NME4	hsa-miR-196b-5p
GAN	hsa-miR-196b-5p
HOXB7	hsa-miR-196b-5p
COL1A1	hsa-miR-196b-5p
CPD	hsa-miR-196b-5p
MTCL1	hsa-miR-196b-5p
GATA6	hsa-miR-196b-5p
LRRC4B	hsa-miR-196b-5p
COL3A1	hsa-miR-196b-5p
MARS2	hsa-miR-196b-5p
PARD6B	hsa-miR-196b-5p
PTPRG	hsa-miR-196b-5p
PRDM5	hsa-miR-196b-5p
DCDC2	hsa-miR-196b-5p
HMGA1	hsa-miR-196b-5p
IGF2BP3	hsa-miR-196b-5p
HOXA5	hsa-miR-196b-5p
HOXA9	hsa-miR-196b-5p
TSPAN12	hsa-miR-196b-5p
COL1A2	hsa-miR-196b-5p
SUV39H1	hsa-miR-196b-5p
PLPP3	hsa-miR-224-5p
EFNA3	hsa-miR-224-5p
NR4A1	hsa-miR-224-5p
DENR	hsa-miR-224-5p
KCTD12	hsa-miR-224-5p
KIF23	hsa-miR-224-5p
SLC12A5	hsa-miR-224-5p
TBL1XR1	hsa-miR-224-5p
U2SURP	hsa-miR-224-5p
PTX3	hsa-miR-224-5p
IL6ST	hsa-miR-224-5p
MAP1B	hsa-miR-224-5p
F2RL1	hsa-miR-224-5p
XPO5	hsa-miR-224-5p
MMS22L	hsa-miR-224-5p
RNF144B	hsa-miR-224-5p
QKI	hsa-miR-224-5p
HOXA5	hsa-miR-224-5p
TPD52	hsa-miR-224-5p
DPYSL2	hsa-miR-224-5p
PRPS2	hsa-miR-224-5p
CSTF2	hsa-miR-224-5p
PLPP3	hsa-miR-224-5p
EFNA3	hsa-miR-224-5p
NR4A1	hsa-miR-224-5p
DENR	hsa-miR-224-5p
KCTD12	hsa-miR-224-5p
KIF23	hsa-miR-224-5p
SLC12A5	hsa-miR-224-5p
TBL1XR1	hsa-miR-224-5p
U2SURP	hsa-miR-224-5p
PTX3	hsa-miR-224-5p
IL6ST	hsa-miR-224-5p
MAP1B	hsa-miR-224-5p
F2RL1	hsa-miR-224-5p
XPO5	hsa-miR-224-5p
MMS22L	hsa-miR-224-5p
RNF144B	hsa-miR-224-5p
QKI	hsa-miR-224-5p
HOXA5	hsa-miR-224-5p
TPD52	hsa-miR-224-5p
DPYSL2	hsa-miR-224-5p
PRPS2	hsa-miR-224-5p
CSTF2	hsa-miR-224-5p
KIF14	hsa-miR-320a
CTPS1	hsa-miR-320a
S1PR1	hsa-miR-320a
VIM	hsa-miR-320a
MASTL	hsa-miR-320a
CKAP5	hsa-miR-320a
NCAPD3	hsa-miR-320a
MDK	hsa-miR-320a
FOXM1	hsa-miR-320a
TWF1	hsa-miR-320a
RASSF8	hsa-miR-320a
SH2B3	hsa-miR-320a
MEX3B	hsa-miR-320a
KLF13	hsa-miR-320a
CPD	hsa-miR-320a
RAPGEFL1	hsa-miR-320a
MSI2	hsa-miR-320a
XPO1	hsa-miR-320a
NR4A2	hsa-miR-320a
DLX1	hsa-miR-320a
PARD6B	hsa-miR-320a
FXR1	hsa-miR-320a
WWC2	hsa-miR-320a
DBN1	hsa-miR-320a
PCDHA12	hsa-miR-320a
FOXQ1	hsa-miR-320a
SOX4	hsa-miR-320a
POLR1C	hsa-miR-320a
SOBP	hsa-miR-320a
IGF2BP3	hsa-miR-320a
HOXA10	hsa-miR-320a
KIAA1549	hsa-miR-320a
YWHAZ	hsa-miR-320a
FZD3	hsa-miR-320a
GDAP1	hsa-miR-320a
TSC22D3	hsa-miR-320a
ZNF280C	hsa-miR-320a
SLC6A8	hsa-miR-320a
GCLM	hsa-miR-186-5p
SORT1	hsa-miR-186-5p
PRKAA2	hsa-miR-186-5p
HOOK1	hsa-miR-186-5p
TXNIP	hsa-miR-186-5p
JCAD	hsa-miR-186-5p
SLC16A9	hsa-miR-186-5p
ZCCHC24	hsa-miR-186-5p
XPOT	hsa-miR-186-5p
ZIC5	hsa-miR-186-5p
BCL11B	hsa-miR-186-5p
JAG2	hsa-miR-186-5p
FUT8	hsa-miR-186-5p
MEX3B	hsa-miR-186-5p
MAPK6	hsa-miR-186-5p
SMAD6	hsa-miR-186-5p
EMP2	hsa-miR-186-5p
SALL1	hsa-miR-186-5p
ABCC1	hsa-miR-186-5p
HOXB2	hsa-miR-186-5p
CPD	hsa-miR-186-5p
PSMD11	hsa-miR-186-5p
CDK5R1	hsa-miR-186-5p
EFEMP1	hsa-miR-186-5p
NCKAP5	hsa-miR-186-5p
NR4A2	hsa-miR-186-5p
SPAST	hsa-miR-186-5p
FAM117B	hsa-miR-186-5p
JAG1	hsa-miR-186-5p
PDCD10	hsa-miR-186-5p
NCBP2	hsa-miR-186-5p
TGFBR2	hsa-miR-186-5p
MME	hsa-miR-186-5p
FXR1	hsa-miR-186-5p
FAM241A	hsa-miR-186-5p
FGF2	hsa-miR-186-5p
CENPK	hsa-miR-186-5p
FOXD1	hsa-miR-186-5p
SRPK1	hsa-miR-186-5p
QKI	hsa-miR-186-5p
HOXA9	hsa-miR-186-5p
GPR37	hsa-miR-186-5p
DLC1	hsa-miR-186-5p
PABPC1	hsa-miR-186-5p
ATAD2	hsa-miR-186-5p
SLC39A14	hsa-miR-186-5p
SNX30	hsa-miR-186-5p
KIF14	hsa-miR-320b
CTPS1	hsa-miR-320b
S1PR1	hsa-miR-320b
VIM	hsa-miR-320b
MASTL	hsa-miR-320b
CKAP5	hsa-miR-320b
NCAPD3	hsa-miR-320b
MDK	hsa-miR-320b
FOXM1	hsa-miR-320b
TWF1	hsa-miR-320b
RASSF8	hsa-miR-320b
SH2B3	hsa-miR-320b
MEX3B	hsa-miR-320b
KLF13	hsa-miR-320b
CPD	hsa-miR-320b
RAPGEFL1	hsa-miR-320b
MSI2	hsa-miR-320b
XPO1	hsa-miR-320b
NR4A2	hsa-miR-320b
DLX1	hsa-miR-320b
PARD6B	hsa-miR-320b
FXR1	hsa-miR-320b
WWC2	hsa-miR-320b
DBN1	hsa-miR-320b
PCDHA12	hsa-miR-320b
FOXQ1	hsa-miR-320b
SOX4	hsa-miR-320b
POLR1C	hsa-miR-320b
SOBP	hsa-miR-320b
IGF2BP3	hsa-miR-320b
HOXA10	hsa-miR-320b
KIAA1549	hsa-miR-320b
YWHAZ	hsa-miR-320b
FZD3	hsa-miR-320b
GDAP1	hsa-miR-320b
TSC22D3	hsa-miR-320b
ZNF280C	hsa-miR-320b
SLC6A8	hsa-miR-320b
STMN1	hsa-miR-425-5p
CTSS	hsa-miR-425-5p
ATP1B1	hsa-miR-425-5p
LCOR	hsa-miR-425-5p
HSPB8	hsa-miR-425-5p
CFL2	hsa-miR-425-5p
MAPK6	hsa-miR-425-5p
MAP2K6	hsa-miR-425-5p
STK39	hsa-miR-425-5p
SIAH2	hsa-miR-425-5p
PDCD10	hsa-miR-425-5p
MATR3	hsa-miR-425-5p
FSCN1	hsa-miR-425-5p
LOXL2	hsa-miR-425-5p
DPYSL2	hsa-miR-425-5p
TNC	hsa-miR-425-5p
NRARP	hsa-miR-425-5p
RCC2	hsa-miR-410-3p
CAMK2N1	hsa-miR-410-3p
SLC2A1	hsa-miR-410-3p
PLPP3	hsa-miR-410-3p
MAGI3	hsa-miR-410-3p
PTGFRN	hsa-miR-410-3p
BTG2	hsa-miR-410-3p
KLF6	hsa-miR-410-3p
LCOR	hsa-miR-410-3p
ETS1	hsa-miR-410-3p
ADM	hsa-miR-410-3p
STARD13	hsa-miR-410-3p
CFL2	hsa-miR-410-3p
ERO1A	hsa-miR-410-3p
SMAD6	hsa-miR-410-3p
VAMP2	hsa-miR-410-3p
MAP3K3	hsa-miR-410-3p
SMAD7	hsa-miR-410-3p
MEX3D	hsa-miR-410-3p
BMPR2	hsa-miR-410-3p
PREX1	hsa-miR-410-3p
GATA2	hsa-miR-410-3p
TGFBR2	hsa-miR-410-3p
METAP1	hsa-miR-410-3p
GAB1	hsa-miR-410-3p
RAPGEF2	hsa-miR-410-3p
RPS10-NUDT3	hsa-miR-410-3p
SASH1	hsa-miR-410-3p
MNX1	hsa-miR-410-3p
TTYH3	hsa-miR-410-3p
CBX3	hsa-miR-410-3p
DPYSL2	hsa-miR-410-3p
KIF14	hsa-miR-320d
CTPS1	hsa-miR-320d
S1PR1	hsa-miR-320d
VIM	hsa-miR-320d
MASTL	hsa-miR-320d
CKAP5	hsa-miR-320d
NCAPD3	hsa-miR-320d
MDK	hsa-miR-320d
FOXM1	hsa-miR-320d
RASSF8	hsa-miR-320d
SH2B3	hsa-miR-320d
MEX3B	hsa-miR-320d
KLF13	hsa-miR-320d
CPD	hsa-miR-320d
RAPGEFL1	hsa-miR-320d
MSI2	hsa-miR-320d
XPO1	hsa-miR-320d
NR4A2	hsa-miR-320d
DLX1	hsa-miR-320d
PARD6B	hsa-miR-320d
FXR1	hsa-miR-320d
WWC2	hsa-miR-320d
DBN1	hsa-miR-320d
PCDHA12	hsa-miR-320d
FOXQ1	hsa-miR-320d
SOX4	hsa-miR-320d
POLR1C	hsa-miR-320d
SOBP	hsa-miR-320d
IGF2BP3	hsa-miR-320d
HOXA10	hsa-miR-320d
KIAA1549	hsa-miR-320d
YWHAZ	hsa-miR-320d
FZD3	hsa-miR-320d
GDAP1	hsa-miR-320d
TSC22D3	hsa-miR-320d
ZNF280C	hsa-miR-320d
SLC6A8	hsa-miR-320d
B4GALT3	hsa-miR-433-3p
SESN3	hsa-miR-433-3p
RAD9A	hsa-miR-433-3p
TMPO	hsa-miR-433-3p
HSP90B1	hsa-miR-433-3p
FERMT2	hsa-miR-433-3p
MAPK6	hsa-miR-433-3p
GAN	hsa-miR-433-3p
TET3	hsa-miR-433-3p
GCLC	hsa-miR-433-3p
E2F3	hsa-miR-433-3p
HOXA1	hsa-miR-433-3p
HOXA5	hsa-miR-433-3p
CBX3	hsa-miR-433-3p
